# Supplementary material for: High-resolution proteomics unveils salivary gland disruption and saliva-hemolymph protein exchange in Plasmodium-infected mosquitoes
Source: Nat Commun. 2025 Nov 20;16:10205. doi: 10.1038/s41467-025-64837-6 (PMC12635079; doi:10.1038/s41467-025-64837-6)
Supplement: Supplementary file 4 — Supplementary Data 1 [file 41467_2025_64837_MOESM4_ESM.xlsx]

## Sheet: Sheet1
Protein IDs	Protein groups	LFQ intensity Blood 1	LFQ intensity Blood 2	LFQ intensity Blood 3	LFQ intensity PbGFP 1	LFQ intensity PbGFP 2	LFQ intensity PbGFP 3	Protein Names (vector base)	Protein names (homology)	Class (updated)	DBase	Evalue	% Coverage	SigP Result	Cleavage Position	MW	pI	Mature MW	pI	TMHMM result	Lenght	Predicted helices	% membrane	% outside	% inside	DGPI GPI anchor prediction	Peptides	Razor + unique peptides	Unique peptides	Sequence coverage [%]	Unique + razor sequence coverage [%]	Unique sequence coverage [%]	Mol. weight [kDa]	Q-value	Score	Intensity	MS/MS count
AGAP000005-PA	AGAP000005-PA	-0.820417	-0.671831	-0.599636	-0.264122	-0.301589	-0.873567	high mobility group protein B1	high mobility group protein	imm	REFSEQ-INVERTEBRATE	0	100	CYT		52.112	6.79			ExpAA=0.00 First60=0.00 PredHel=0 Topology=o	457	0				N	3	3	3	6.8	6.8	6.8	52	0.00032798	2.8705	264580000	27
AGAP000007-PA	AGAP000007-PA	2.29235	2.15599	2.35263	2.29613	2.38347	2.29276	IGL1: contactin-like putative cell adhesion molecule	Axon guidance receptor Dscam - probable fragment - signalP detected	st/secreted Axon	KOG	3e-37	58.3	SIG	27-28	150.943	6.24	148.233	6.17	ExpAA=9.47 First60=3.48 PredHel=0 Topology=o	1332	0				Y-NoSP	48	48	48	48.1	48.1	48.1	150.89	0	323.31	5060100000	353
AGAP000009-PA	AGAP000009-PA;AGAP000009-PB	-1.10149	-1.48394	-0.627686	-0.540209	-0.684585	-0.951955	syntaxin-binding protein	Tomosyn - probable fragment	pe	KOG	4e-51	45.3	CYT		139.282	6.39			ExpAA=0.07 First60=0.00 PredHel=0 Topology=o	1269	0				Y-NoSP	7	7	7	7.3	7.3	7.3	139.24	0	207.59	116270000	19
AGAP000011-PA	AGAP000011-PA	-2.42936	NaN	-2.57208	NaN	-2.09586	-1.93679	branched-chain-amino-acid aminotransferase 2	Branched chain aminotransferase BCAT1 pyridoxal phosphate enzymes type IV superfamily	met/aa	KOG	0	97.8	CYT		50.198	6.82			ExpAA=0.03 First60=0.00 PredHel=0 Topology=o	443	0				N	5	5	5	15.3	15.3	15.3	50.155	0.00035511	4.761	84628000	16
AGAP000012-PA	AGAP000012-PA	-1.7297	-1.58926	-1.76805	-1.52431	NaN	-1.59797	TTRNA1: tyrosyl-tRNA synthetase	tyrosine--tRNA ligase mitochondrial	tm	REFSEQ-INVERTEBRATE	0	96.3	CYT		52.165	9.27			ExpAA=0.04 First60=0.00 PredHel=0 Topology=o	463	0				N	5	5	5	16.2	16.2	16.2	52.114	0	5.6384	105120000	20
AGAP000017-PC	AGAP000017-PC;AGAP000017-PB;AGAP000017-PA	-0.205961	-0.155554	-0.454414	-1.05581	-0.0129137	-6.04684		Lysosomal trafficking regulator LYST - probable fragment	st	KOG	2e-65	58	CYT		354.49	5.2			ExpAA=2.92 First60=0.00 PredHel=0 Topology=o	3200	0				Y-NoSP	44	44	44	20.2	20.2	20.2	354.13	0	323.31	898530000	194
AGAP000022-PA	AGAP000022-PA	2.26737	1.8554	2.07959	2.10199	2.20615	1.92969	amino acid transporter protein	CD98hc amino acid transporter protein - 2 predicted membrane helices	tr membrane	NR-LIGHT	0	102.1	CYT		71.05	5			ExpAA=22.73 First60=0.00 PredHel=1 Topology=i149-171o	642	1	3.4	73.4	23.2	Y-NoSP	26	26	26	54.5	54.5	54.5	71.036	0	323.31	4976900000	178
AGAP000023-PA	AGAP000023-PA	1.00035	1.37663	1.1391	0.816172	0.43587	0.405885		AGAP000023-PA	uc	REFSEQ-INVERTEBRATE	0	100	CYT		42.513	6.05			ExpAA=0.05 First60=0.01 PredHel=0 Topology=o	383	0				N	6	6	6	22.5	22.5	22.5	42.442	0	217.6	858360000	73
AGAP000025-PA	AGAP000025-PA	0.489233	0.280424	0.512785	0.111822	0.442815	0.435826		Nuclear pore complex protein Nup153	ne	SWISSP	3e-54	77.5	CYT		154.427	6.16			ExpAA=0.00 First60=0.00 PredHel=0 Topology=o	1408	0				Y-NoSP	22	22	22	26.6	26.6	26.6	154.38	0	36.487	558770000	89
AGAP000029-PA	AGAP000029-PA	NaN	NaN	NaN	NaN	NaN	NaN	E1A/CREB-binding protein	Histone acetylation protein - 13 OH-glycosylation sites - 13 NetOglyc sites	nr	CDD	0	103.1	CYT		449.939	7.62			ExpAA=19.47 First60=0.00 PredHel=0 Topology=o	4209	0				Y-NoSP	4	4	4	1.2	1.2	1.2	449.88	0	6.2111	17133000	12
AGAP000033-PA	AGAP000033-PA	NaN	NaN	NaN	NaN	NaN	NaN	Protein retinal degeneration B	Phosphatidylinositol transfer protein	met/lipd	KOG	0	104	CYT		139.755	5.82			ExpAA=0.01 First60=0.00 PredHel=0 Topology=o	1260	0				Y-NoSP	3	3	3	3.1	3.1	3.1	139.59	0.0014582	0.04597	12124000	5
AGAP000035-PA	AGAP000035-PA	-0.173151	-0.526745	0.0272388	0.263395	-0.190049	-0.190959		Myosin class II heavy chain - probable fragment	cs	KOG	1e-31	64.7	CYT		277.301	4.75			ExpAA=0.00 First60=0.00 PredHel=0 Topology=o	2455	0				N	69	69	69	39.6	39.6	39.6	277.16	0	323.31	2224100000	378
AGAP000044-PA	AGAP000044-PA	0.744934	0.799902	0.912867	0.675291	0.503331	1.27971	thioredoxin domain-containing protein	thioredoxin domain-containing protein 5 homolog - signalP detected	detox/ox	REFSEQ-INVERTEBRATE	0	105.7	SIG	24-25	46.537	5.14	44.104	5.09	ExpAA=18.04 First60=18.04 PredHel=1 Topology=i7-29o	424	1	5.2	93.2	1.7	N	12	12	12	42.5	42.5	42.5	46.387	0	167.03	1283700000	86
AGAP000053-PA	AGAP000053-PA	0.927521	1.28766	0.133595	0.848001	0.80013	0.729926	Mannose-6-phosphate isomerase	Mannose-6-phosphate isomerase	met/carb	KOG	0	102.4	CYT		44.653	5.24			ExpAA=0.11 First60=0.00 PredHel=0 Topology=o	407	0				Y-NoSP	15	15	15	49.6	49.6	49.6	44.57	0	323.31	2056900000	193
AGAP000064-PA	AGAP000064-PA	-0.120693	0.174759	0.0534058	0.434776	0.454217	0.414393	plexA: plexin A	Plexins (functional semaphorin receptors) - signalP detected - 3 predicted membrane helices	st membrane	KOG	0	109.3	SIG	24-25	215.139	6.11	212.672	6.08	ExpAA=42.76 First60=0.35 PredHel=2 Topology=o1253-1275i1366-1383o	1919	2	2	93.2	4.7	N	28	28	28	19.1	19.1	19.1	215.1	0	68.047	586770000	113
AGAP000070-PB	AGAP000070-PB;AGAP000070-PA	-1.23886	-1.35451	-1.70457	-1.16465	-1.54669	-0.123019	protein kinase	Catalytic domain of the Serine/Threonine kinase	st	CDD	0	100	CYT		100.621	6.87			ExpAA=0.10 First60=0.00 PredHel=0 Topology=o	918	0				N	8	8	8	12.7	12.7	12.7	100.52	0	143.52	158480000	45
AGAP000082-PA	AGAP000082-PA	-0.423807	-0.180174	0.328358	-0.100294	-0.358155	0.439876	translation initiation factor eIF-2B subunit epsilon	translation initiation factor eIF-2B subunit epsilon-like	ps	REFSEQ-INVERTEBRATE	0	99.8	CYT		75.186	4.74			ExpAA=0.22 First60=0.01 PredHel=0 Topology=o	671	0				Y-NoSP	11	11	11	31.6	31.6	31.6	75.1	0	73.157	476160000	76
AGAP000090-PA	AGAP000090-PA	NaN	NaN	NaN	NaN	NaN	NaN	adenylate cyclase	Adenylyl- / guanylyl cyclase - 10 predicted membrane helices	st membrane	SMART	8e-60	108.2	CYT		184.405	7.5			ExpAA=256.66 First60=0.00 PredHel=9 Topology=i98-116o121-143i156-175o185-207i289-311o1199-1221i1226-1245o1280-1302i1315-1337o	1688	9	11.1	76.4	12.5	N	7	7	7	6	6	6	184.35	0.0093617	-1.0422	17323000	7
AGAP000095-PA	AGAP000095-PA;AGAP000095-PB	-2.84642	-2.27468	-1.61714	-2.18793	-1.97118	-2.13851	anoctamin 5	Calcium-activated chloride channel - 9 predicted membrane helices	tr membrane	CDD	0	123	CYT		120.385	7.89			ExpAA=189.24 First60=0.00 PredHel=8 Topology=o397-419i548-570o592-614i637-659o694-716i767-789o823-845i919-941o	1045	8	16.8	56.7	26.5	Y-NoSP	7	7	7	9.7	9.7	9.7	120.35	0	10.155	86383000	29
AGAP000097-PA	AGAP000097-PA	0.687332	0.468445	0.592712	0.444239	0.314448	0.344815	solute carrier family 25	Mitochondrial ADP/ATP carrier - 2 predicted membrane helices	met/energy membrane	KOG	3e-36	97.9	CYT		39.223	9.97			ExpAA=49.59 First60=1.54 PredHel=2 Topology=i208-230o245-267i	352	2	12.5	4.3	83.2	Y-NoSP	9	9	9	34.9	34.9	34.9	39.218	0	173.92	699090000	91
AGAP000102-PA	AGAP000102-PA	0.891546	0.714138	0.707212	0.828165	0.759408	1.2712	alpha-1,6-mannosyltransferase	Protein involved in dolichol pathway for N-glycosylation (mannosyltransferase family) - 9 predicted membrane helices	extmat membrane	KOG	0	93	BL	13-14	82.09	5.7	80.806	5.66	ExpAA=192.35 First60=10.32 PredHel=8 Topology=o56-78i110-132o161-183i196-215o250-272i279-296o300-322i335-357o	722	8	23.3	67.7	9	Y-NoSP	13	13	13	26.7	26.7	26.7	82.08	0	183.29	994880000	142
AGAP000106-PA	AGAP000106-PA	-1.09605	-0.83853	-0.918665	-0.390694	-0.291173	-0.457072	Ubiquinone biosynthesis monooxygenase COQ6, mitochondrial	Monooxygenase involved in coenzyme Q (ubiquinone) biosynthesis	met/int	KOG	0	92.5	CYT		51.224	8.64			ExpAA=1.32 First60=0.54 PredHel=0 Topology=o	471	0				N	6	6	6	19.3	19.3	19.3	51.14	0	24.868	366870000	31
AGAP000110-PA	AGAP000110-PA	NaN	NaN	NaN	NaN	NaN	NaN	mRpL40: 39S ribosomal protein L40, mitochondrial	Mitochondrial ribosomal protein L28 - signalP detected	met/energy	PFAM	4e-48	102.5	SIG	19-20	22.709	9.6	20.775	9.52	ExpAA=0.00 First60=0.00 PredHel=0 Topology=o	197	0				N	3	3	3	23.9	23.9	23.9	22.699	0.0006435	2.3863	9993600	4
AGAP000112-PA	AGAP000112-PA	-1.1959	-2.21262	-1.08633	-1.29717	-1.45987	-1.55474	NAD+ synthase (glutamine-hydrolysing)	NAD synthase contains CN hydrolase domain	met/int	KOG	0	99.8	CYT		89.388	6.51			ExpAA=0.09 First60=0.00 PredHel=0 Topology=o	825	0				Y-NoSP	12	12	12	25.2	25.2	25.2	89.357	0	50.959	188740000	27
AGAP000116-PA	AGAP000116-PA	-2.83152	-2.03052	-1.90568	-1.76836	-2.23075	-1.96755	Rab11 family-interacting protein 1/2/5	Protein kinase C conserved region 2 - 13 OH-glycosylation sites - 13 NetOglyc sites	st	SMART	9e-14	96	CYT		64.976	9.15			ExpAA=0.17 First60=0.02 PredHel=0 Topology=o	605	0				Y-NoSP	5	5	5	11.4	11.4	11.4	64.93	0.00091912	1.3105	72296000	13
AGAP000120-PA	AGAP000120-PA	NaN	NaN	NaN	NaN	NaN	NaN	tubulin folding cofactor B	tubulin-folding cofactor B	cs	REFSEQ-INVERTEBRATE	5e-98	100	CYT		27.176	5.09			ExpAA=0.00 First60=0.00 PredHel=0 Topology=o	241	0				N	3	3	3	18.7	18.7	18.7	27.139	0.0048823	-0.54333	18057000	2
AGAP000124-PA	AGAP000124-PA	NaN	-2.74266	-2.93447	-2.52336	-3.00084	NaN	inositol polyphosphate-4-phosphatase	Inositol-polyphosphate 4-phosphatase - probable fragment	st	KOG	1e-49	42.9	CYT		156.624	8.45			ExpAA=0.10 First60=0.00 PredHel=0 Topology=o	1416	0				Y-NoSP	6	6	6	5.8	5.8	5.8	156.51	0	6.4545	25211000	15
AGAP000126-PA	AGAP000126-PA	-2.46195	-1.47024	-1.74386	-1.58057	-1.5114	-1.38303		Rho- and Arf-GTPase activating protein ARAP3 - probable fragment - 11 OH-glycosylation sites - 11 NetOglyc sites	st	KOG	5e-53	54	CYT		187.83	6.83			ExpAA=1.55 First60=0.00 PredHel=0 Topology=o	1735	0				Y-NoSP	22	22	22	19	19	19	187.67	0	16.315	196590000	69
AGAP000127-PA	AGAP000127-PA	-0.0908279	0.158773	-0.0539608	-0.164927	-0.0391588	-0.218978	zinc finger protein-like 1 homolog	E3 ubiquitin ligase - 2 predicted membrane helices	prot membrane	KOG	1e-81	104.6	CYT		34.36	8.63			ExpAA=21.57 First60=0.00 PredHel=1 Topology=i263-285o	309	1	7.1	7.8	85.1	Y-NoSP	5	5	5	20.4	20.4	20.4	34.173	0	7.1597	294780000	28
AGAP000142-PA	AGAP000142-PA	-1.81703	-1.52295	-1.69157	-1.71375	-1.42058	-1.35458		WD40 repeat-containing protein	st	KOG	0	91	CYT		124.18	8.16			ExpAA=0.03 First60=0.00 PredHel=0 Topology=o	1163	0				N	11	11	11	14.2	14.2	14.2	123.94	0	13.485	92019000	34
AGAP000145-PA	AGAP000145-PA	2.69528	NaN	3.12603	3.12034	2.3896	2.86513	eff: E2 ubiquitin-conjugating enzyme E2D, effete	Ubiquitin-conjugating enzyme E2-17 kDa	prot	SWISSP	1e-85	100	CYT		16.719	6.81			ExpAA=0.01 First60=0.01 PredHel=0 Topology=o	147	0				N	4	4	4	40.8	40.8	40.8	16.678	0	14.715	365720000	22
AGAP000147-PA	AGAP000147-PA	0.107428	-0.0398293	-0.00465584	0.115505	0.0395517	-0.0658388	PDZ-binding kinase	protein serine/threonine kinase	st	NR-LIGHT	3e-50	98.7	CYT		66.703	4.34			ExpAA=0.18 First60=0.10 PredHel=0 Topology=o	620	0				Y-NoSP	12	12	12	36.6	36.6	36.6	66.583	0	149.61	543590000	62
AGAP000150-PA	AGAP000150-PA	9.98315	10.6292	10.1938	9.74095	10.0524	9.76622	SG6: salivary gland protein 6	Conserved secreted protein precursor	s/ucs	REFSEQ-INVERTEBRATE	3e-64		SIG	28-29	13.148	5.27	10.09	5.24	ExpAA=9.71 First60=9.71 PredHel=0 Topology=o	115	0				Y-NoSP	8	8	8	52.2	52.2	52.2	13.055	0	196.3	148930000000	612
AGAP000159-PA	AGAP000159-PA	-2.21683	-2.26036	-1.80013	-2.16673	-1.88133	-1.95397	Kinesin-like protein	Kinesin-like protein - probable fragment	cs	KOG	2e-57	59.5	CYT		89.088	7.89			ExpAA=0.01 First60=0.00 PredHel=0 Topology=o	792	0				N	5	5	5	8.7	8.7	8.7	89.039	0	6.7744	96970000	22
AGAP000161-PA	AGAP000161-PA	-1.29458	-1.08595	-1.34169	-1.5253	-1.64026	-2.45438	Adaptor-related protein complex 3, delta 1 subunit	Vesicle coat complex AP-2 alpha subunit - probable fragment	pe	KOG	2e-44	64.1	CYT		122.172	6.81			ExpAA=0.40 First60=0.00 PredHel=0 Topology=o	1104	0				Y-NoSP	13	13	13	15.9	15.9	15.9	122.14	0	33.188	148250000	67
AGAP000162-PA	AGAP000162-PA	-0.655573	-0.629873	-0.796396	-0.271849	-0.330182	-0.701396	Cystathionine beta-synthase	Cysteine synthase	met/aa	KOG	1e-66	87.7	CYT		58.893	6.13			ExpAA=0.06 First60=0.00 PredHel=0 Topology=o	537	0				N	9	9	9	22.9	22.9	22.9	58.771	0	15.99	546960000	49
AGAP000165-PA	AGAP000165-PA	4.13326	4.17733	4.32872	4.177	4.07667	4.04412	GSTMS1: glutathione transferase microsomal 1	microsomal glutathione S-transferase 1 - 5 predicted membrane helices	detox membrane	REFSEQ-INVERTEBRATE	1e-52	99.3	CYT		17.294	9.98			ExpAA=76.67 First60=20.35 PredHel=4 Topology=o15-34i77-94o99-121i128-150o	151	4	53	13.9	33.1	N	8	8	8	41.7	41.7	41.7	17.261	0	225.42	2828000000	144
AGAP000167-PA	AGAP000167-PA	-1.2427	-1.14865	-1.61873	-1.15144	-0.835729	-1.05328	Lipid storage droplets surface-binding protein 2	lipid storage droplets surface-binding protein 2 - 32 OH-glycosylation sites - 32 NetOglyc sites	met/lipd	REFSEQ-INVERTEBRATE	0	102.1	CYT		36.423	6.86			ExpAA=0.03 First60=0.00 PredHel=0 Topology=o	333	0				Y-NoSP	8	8	8	30	30	30	36.374	0	21.297	250290000	35
AGAP000170-PA	AGAP000170-PA	4.08194	4.16316	4.35842	4.17094	4.19573	4.19773	NADH dehydrogenase (ubiquinone) Fe-S protein 7	NADH-ubiquinone oxidoreductase NUFS7/PSST/20 kDa subunit - signalP detected	met/energy	KOG	3e-93	100	SIG	19-20	23.356	9.61	21.242	9.47	ExpAA=11.02 First60=0.00 PredHel=0 Topology=o	207	0				N	11	11	11	60.9	60.9	60.9	23.209	0	156.48	2671500000	63
AGAP000171-PA	AGAP000171-PA	-0.971636	-0.81455	-1.03512	-0.812922	-0.798318	-0.789472	E3 ubiquitin-protein ligase	E3 ubiquitin-protein ligase UBR1 - probable fragment	prot	REFSEQ-INVERTEBRATE	0	50.7	CYT		149.409	6.4			ExpAA=0.21 First60=0.00 PredHel=0 Topology=o	1334	0				N	15	15	15	15.5	15.5	15.5	149.39	0	27.577	230220000	66
AGAP000173-PA	AGAP000173-PA	1.74376	1.84785	1.94097	2.21923	2.00907	1.7676		AGAP000173-PA	uc	REFSEQ-INVERTEBRATE	0	100	CYT		34.887	9.39			ExpAA=0.24 First60=0.01 PredHel=0 Topology=o	306	0				N	6	6	6	22.9	22.9	22.9	34.737	0	29.661	265190000	30
AGAP000178-PA	AGAP000178-PA	-0.307314	-0.167307	-0.169302	0.0772858	0.0749788	-0.0635023	splicing factor 3B subunit 1	Splicing factor 3b subunit 1 - 14 OH-glycosylation sites - 14 NetOglyc sites	tm	KOG	0	112.9	CYT		148.257	6.46			ExpAA=1.25 First60=0.00 PredHel=0 Topology=o	1320	0				Y-NoSP	32	32	31	33.3	33.3	32	148.25	0	257.38	843800000	182
AGAP000179-PC	AGAP000179-PC;AGAP000179-PB;AGAP000179-PA	2.9353	2.94426	2.71404	3.0561	3.24868	2.88919	Amidophosphoribosyltransferase	Glutamine phosphoribosylpyrophosphate amidotransferase	met/nuc	KOG	0	104.2	CYT		58.916	6.19			ExpAA=0.07 First60=0.05 PredHel=0 Topology=o	543	0				Y-NoSP	25	25	25	60.6	60.6	60.6	58.857	0	193.93	9760400000	181
AGAP000180-PA	AGAP000180-PA	1.81222	1.57558	1.63008	1.90142	1.99003	1.8203	phosphoribosylaminoimidazole carboxylase	Phosphoribosylamidoimidazole-succinocarboxamide synthase	met/nuc	KOG	4e-91	111.5	CYT		47.112	8.07			ExpAA=0.16 First60=0.00 PredHel=0 Topology=o	427	0				N	16	16	16	49.9	49.9	49.9	47.053	0	62.928	3258200000	101
AGAP000188-PB	AGAP000188-PB;AGAP000188-PA	-0.0689449	-0.148006	-0.0355911	-0.278633	-0.474418	0.112033	Uridine phosphorylase	Uridine phosphorylase	met/nuc	KOG	0	98	CYT		41.029	6.15			ExpAA=9.45 First60=0.00 PredHel=0 Topology=o	365	0				Y-NoSP	9	9	9	33.7	33.7	33.7	40.99	0	323.31	320180000	29
AGAP000189-PA	AGAP000189-PA	-3.14482	NaN	NaN	-3.62477	-3.25381	NaN	transcription initiation factor TFIID subunit 3	transcription initiation factor TFIID subunit 3-like - 22 OH-glycosylation sites - 22 NetOglyc sites	tm	REFSEQ-INVERTEBRATE	0	96.5	CYT		174.746	9.14			ExpAA=0.07 First60=0.02 PredHel=0 Topology=o	1684	0				N	4	4	4	2.7	2.7	2.7	174.7	0	8.5333	15618000	13
AGAP000195-PA	AGAP000195-PA	-0.325108	-0.0598621	-0.351175	-0.0775928	-0.122775	-0.192195	cytoplasmic FMR1 interacting protein	cytoplasmic FMR1-interacting protein	st/apoptosis	REFSEQ-INVERTEBRATE	0	100	CYT		148.326	6.52			ExpAA=0.32 First60=0.00 PredHel=0 Topology=o	1287	0				Y-NoSP	29	29	29	27	27	27	148.27	0	60.498	540860000	133
AGAP000199-PB	AGAP000199-PB;AGAP000199-PA	-1.84631	NaN	NaN	NaN	NaN	-1.93012	phospholipase D3/4	phospholipase D3-like - 2 predicted membrane helices	met/lipd membrane	REFSEQ-INVERTEBRATE	0	102.7	CYT		57.557	5.66			ExpAA=22.33 First60=0.03 PredHel=1 Topology=i64-86o	516	1	4.3	83.3	12.4	Y-NoSP	4	4	4	12.2	12.2	12.2	57.499	0	9.0901	47853000	12
AGAP000220-PA	AGAP000220-PA	1.79991	1.65175	1.50575	1.46207	1.69371	1.33687	xylulokinase	Sugar (pentulose and hexulose) kinases	met/carb	KOG	0	100	CYT		60.935	5.72			ExpAA=0.21 First60=0.00 PredHel=0 Topology=o	556	0				Y-NoSP	28	28	28	65.1	65.1	65.1	60.878	0	323.31	4705100000	206
AGAP000223-PA	AGAP000223-PA	NaN	NaN	NaN	NaN	NaN	NaN		Coeffector of mDia Rho GTPase regulates actin polymerization and cell adhesion turnover	st	KOG	0	100.9	CYT		90.375	4.83			ExpAA=0.03 First60=0.02 PredHel=0 Topology=o	812	0				Y-NoSP	4	4	4	6.9	6.9	6.9	90.13	0	5.5849	9566200	8
AGAP000238-PA	AGAP000238-PA	-0.619316	-1.12009	-1.47347	-1.40857	-1.38964	-1.43987		Conserved secreted protein precursor	s/ucs	REFSEQ-INVERTEBRATE	0		SIG	24-25	56.804	5.85	54.333	5.81	ExpAA=14.83 First60=14.83 PredHel=1 Topology=i7-26o	515	1	3.7	95	1.4	N	5	5	5	12.4	12.4	12.4	56.772	0	43.181	199730000	31
AGAP000240-PA	AGAP000240-PA	-1.01257	-0.235083	-0.552784	-0.681892	-0.783875	-1.08195	HtrA serine peptidase 2	serine protease HTRA2 mitochondrial	pm/protease	REFSEQ-INVERTEBRATE	0	91.7	BL	22-23	46.51	9.46	43.914	8.93	ExpAA=2.30 First60=0.68 PredHel=0 Topology=o	433	0				Y-NoSP	7	7	7	23.8	23.8	23.8	46.454	0	123.18	230540000	33
AGAP000241-PA	AGAP000241-PA	NaN	NaN	NaN	NaN	NaN	NaN	N-acetylglucosamine kinase	N-Acetylglucosamine kinase	met/carb	KOG	2e-93	100.8	CYT		38.803	6.18			ExpAA=0.28 First60=0.00 PredHel=0 Topology=o	358	0				N	5	5	5	21.5	21.5	21.5	38.759	0	6.7369	9782000	8
AGAP000242-PA	AGAP000242-PA	NaN	NaN	-1.66515	NaN	-1.68156	NaN	vesicle transport protein SEC20	vesicle transport protein SEC20	pe	REFSEQ-INVERTEBRATE	5e-69	100.8	CYT		26.781	9.46			ExpAA=18.67 First60=0.00 PredHel=1 Topology=o213-230i	235	1	7.2	90.6	2.1	N	4	4	4	18.3	18.3	18.3	26.742	0	26.881	35438000	11
AGAP000248-PA	AGAP000248-PA	-0.326859	-0.662367	-0.284349	-0.599455	-0.490088	-0.696012	protein phosphatase 1H	Serine/threonine phosphatase	st	KOG	0	104.4	CYT		67.472	6.13			ExpAA=2.99 First60=0.00 PredHel=0 Topology=o	621	0				N	12	12	12	32	32	32	67.446	0	9.9542	298070000	35
AGAP000249-PA	AGAP000249-PA	NaN	NaN	NaN	NaN	NaN	NaN	mannosyl-glycoprotein endo-beta-N-acetylglucosaminidase	AGAP000249-PA	uc	REFSEQ-INVERTEBRATE	0	100	CYT		69.779	6.19			ExpAA=0.57 First60=0.00 PredHel=0 Topology=o	604	0				N	6	6	6	10.8	10.8	10.8	69.711	0.0014824	0.46663	58279000	9
AGAP000252-PA	AGAP000252-PA	1.79618	1.4458	1.55578	1.44741	1.53621	1.4955	oligopeptidase A	cytosolic oligopeptidase A	pm/protease	REFSEQ-INVERTEBRATE	0	102.5	CYT		85.009	7.95			ExpAA=0.02 First60=0.00 PredHel=0 Topology=o	763	0				Y-NoSP	39	39	39	64.1	64.1	64.1	84.933	0	323.31	4734900000	240
AGAP000255-PB	AGAP000255-PB;AGAP000255-PC;AGAP000255-PA;AGAP000255-PD	1.44548	1.15046	1.30592	1.27583	1.39578	1.21663	disks large protein 1	Calcium/calmodulin-dependent serine protein kinase/membrane-associated guanylate kinase	st	KOG	1e-70	91.1	CYT		88.673	6.11			ExpAA=0.24 First60=0.06 PredHel=0 Topology=o	811	0				N	26	26	26	45.7	45.7	45.7	88.572	0	323.31	3145700000	171
AGAP000261-PA	AGAP000261-PA	-1.76949	-0.981787	-1.04698	-0.774981	-0.945518	-0.90911	DnaJ-like protein subfamily C	DnaJ molecular chaperone homology domain - signalP detected - 3 predicted membrane helices	pm membrane	SMART	4e-12	100	SIG	22-23	59.865	6.62	57.793	6.68	ExpAA=44.62 First60=20.19 PredHel=2 Topology=o4-26i129-151o	536	2	8.2	72.6	19.2	Y-NoSP	9	9	9	23.9	23.9	23.9	59.858	0	15.188	231090000	49
AGAP000264-PA	AGAP000264-PA;AGAP000264-PB	NaN	NaN	NaN	NaN	NaN	NaN		agap000264-pa - 23 OH-glycosylation sites - 23 NetOglyc sites	uc	REFSEQ-INVERTEBRATE	0	100	CYT		97.198	5.12			ExpAA=0.01 First60=0.00 PredHel=0 Topology=o	901	0				Y-NoSP	5	5	5	8.3	8.3	8.3	97.099	0.00062696	1.8797	15364000	8
AGAP000269-PA	AGAP000269-PA	-1.61303	-1.85561	NaN	NaN	NaN	NaN	ubiquitin carboxyl-terminal hydrolase 30	ubiquitin carboxyl-terminal hydrolase 30 homolog	prot	REFSEQ-INVERTEBRATE	0	102.6	BL	29-30	61.111	6.76	58.247	6.9	ExpAA=32.82 First60=28.02 PredHel=1 Topology=i7-26o	568	1	3.3	95.4	1.2	Y-NoSP	3	3	3	9	9	9	61.08	0.00061614	1.4078	46987000	11
AGAP000270-PA	AGAP000270-PA	-0.745352	-0.93203	-0.786764	-0.429916	-0.682439	-0.478234	nucleolar protein 53	Ribosome biogenesis protein NOP53	ps	SWISSP	3e-49	94.5	CYT		49.229	9.93			ExpAA=0.00 First60=0.00 PredHel=0 Topology=o	423	0				N	7	7	7	21.3	21.3	21.3	49.17	0	39.044	300930000	32
AGAP000271-PA	AGAP000271-PA	-2.81887	-1.55043	-3.28924	-1.89319	-1.86134	-1.4443		AGAP000271-PA	uc	REFSEQ-INVERTEBRATE	0	100	CYT		123.424	6.04			ExpAA=0.26 First60=0.00 PredHel=0 Topology=o	1088	0				N	9	9	9	13.3	13.3	13.3	123.37	0	19.061	99283000	31
AGAP000272-PA	AGAP000272-PA	NaN	-1.24395	NaN	-0.816605	NaN	-0.249965	transcription initiation factor TFIID subunit 9 / adenylate kinase	nucleotide kinase/nuclear protein involved oxidative stress response	met/nuc	KOG	7e-60	97.7	CYT		20.381	4.78			ExpAA=0.00 First60=0.00 PredHel=0 Topology=o	173	0				N	3	3	3	25.4	25.4	25.4	20.258	0.00033557	3.4578	29455000	14
AGAP000273-PA	AGAP000273-PA	0.00886536	0.126028	-0.0196419	-0.00043869	0.00649548	0.076642		AGAP000273-PA	uc	REFSEQ-INVERTEBRATE	0	99.7	CYT		196.807	5.84			ExpAA=0.40 First60=0.00 PredHel=0 Topology=o	1774	0				N	46	46	46	33.1	33.1	33.1	196.79	0	192.91	1021400000	242
AGAP000275-PA	AGAP000275-PA	0.831282	0.906071	0.55475	0.835793	0.730479	0.689353	epidermal retinal dehydrogenase	human 17-beta-hydroxysteroid dehydrogenase XI-like - 2 predicted membrane helices	met/lipd membrane	CDD	3e-70	100.4	CYT		40.026	7			ExpAA=24.04 First60=2.43 PredHel=1 Topology=i57-79o	359	1	6.1	78	15.9	Y-NoSP	12	12	12	49.9	49.9	49.9	40.011	0	45.465	835420000	82
AGAP000285-PA	AGAP000285-PA	-0.58795	-0.630468	-1.17685	-0.554819	-0.321061	0.0310469		Conserved plasma membrane protein - 4 predicted membrane helices	uc/memb	KOG	0	100	CYT		45.455	9.27			ExpAA=114.66 First60=0.00 PredHel=4 Topology=i138-155o159-181i273-291o306-328i	380	4	20.8	5	74.2	N	5	5	5	17.9	17.9	17.9	45.398	0	21.846	327430000	43
AGAP000287-PA	AGAP000287-PA	-0.34667	-0.609295	-0.8979	-0.986723	-0.682118	-0.521415	prostaglandin reductase 1, gene	AGAP000287-PA	met/lipd	REFSEQ-INVERTEBRATE	0	100	CYT		36.212	6.07			ExpAA=0.40 First60=0.11 PredHel=0 Topology=o	331	0				Y-NoSP	9	9	9	39.6	39.6	39.6	36.15	0	50.279	213990000	36
AGAP000288-PA	AGAP000288-PA	-0.914253	-0.885351	-1.00196	-1.28619	NaN	-1.03804	prostaglandin reductase 1	AGAP000288-PA	met/lipd	REFSEQ-INVERTEBRATE	0	100	CYT		38.521	8.62			ExpAA=0.26 First60=0.00 PredHel=0 Topology=o	348	0				N	5	5	5	17	17	17	38.485	0	27.176	124810000	24
AGAP000289-PA	AGAP000289-PA	-1.67372	NaN	-1.37023	-1.97297	NaN	-1.66007	prostaglandin reductase 1, gene 2	AGAP000289-PA	met/lipd	REFSEQ-INVERTEBRATE	0	100	CYT		36.285	5.45			ExpAA=0.49 First60=0.02 PredHel=0 Topology=o	330	0				N	5	5	5	24.2	24.2	24.2	36.246	0	13.596	84842000	20
AGAP000291-PA	AGAP000291-PA	0.188082	0.105087	-0.0742207	0.360441	0.465915	0.120839	Translocase of inner mitochondrial membrane 44 homolog (yeast)	Mitochondrial import inner membrane translocase subunit TIM44	pe	KOG	0	91	CYT		48.6	6.26			ExpAA=0.00 First60=0.00 PredHel=0 Topology=o	429	0				N	15	15	15	38.5	38.5	38.5	48.548	0	166.8	1078400000	89
AGAP000295-PA	AGAP000295-PA	0.648922	1.09507	1.42149	1.66598	1.65884	1.67014		Member of chemokine-like factor super family - Membrane anchor detected - 4 predicted membrane helices	imm membrAnchor membrane	KOG	4e-18	96.5	ANC		19.535	7.8	16.543	8.66	ExpAA=91.37 First60=11.39 PredHel=4 Topology=i51-73o78-100i112-134o149-171i	178	4	49.4	11.2	39.3	N	4	4	4	30.3	30.3	30.3	19.475	0	9.6769	223340000	47
AGAP000300-PA	AGAP000300-PA	3.09753	3.33938	3.21917	3.14544	3.42298	3.38191	Bifunctional pyrimidine biosynthesis protein (PyrABCN)	aspartate carbamoyltransferase	met/aa	REFSEQ-PROTOZOA	0	103.4	CYT		251.127	6.03			ExpAA=0.04 First60=0.00 PredHel=0 Topology=o	2279	0				N	93	93	92	56.1	56.1	56	251.11	0	323.31	17552000000	1071
AGAP000307-PA	AGAP000307-PA	0.822798	0.773714	1.10889	1.00415	0.901772	0.708291	Integrin alpha-PS1	Vitronectin receptor alpha subunit - signalP detected - 2 predicted membrane helices	extmat membrane	KOG	0	112.1	SIG	23-24	127.935	6.12	125.815	6.05	ExpAA=43.33 First60=19.95 PredHel=2 Topology=i5-24o1112-1134i	1196	2	3.4	91	5.6	Y-NoSP	36	36	36	47.9	47.9	47.9	127.92	0	323.31	2466200000	294
AGAP000310-PA	AGAP000310-PA	-1.11051	-1.45635	-0.812405	NaN	-1.3367	-0.549085	mitogen-activated protein kinase kinase 3	Catalytic domain of the dual-specificity Protein Kinases	st	CDD	0	100.3	CYT		42.778	6.76			ExpAA=0.03 First60=0.00 PredHel=0 Topology=o	393	0				Y-NoSP	9	9	9	37.7	37.7	37.7	42.672	0	149.97	128870000	28
AGAP000320-PB	AGAP000320-PB;AGAP000320-PC;AGAP000320-PA	0.564129	0.35327	0.506624	0.460085	0.568677	0.499093	dynein intermediate chain, cytosolic	Cytoplasmic dynein intermediate chain	cs	KOG	0	97	CYT		73.223	5.5			ExpAA=0.01 First60=0.00 PredHel=0 Topology=o	657	0				N	13	13	13	33.6	33.6	33.6	73.146	0	264.37	980670000	86
AGAP000321-PB	AGAP000321-PB;AGAP000321-PA	1.40734	1.03075	1.20551	1.49084	1.43937	1.516		AGAP000321-PB	uc	REFSEQ-INVERTEBRATE	0	100	CYT		69.312	5.91			ExpAA=0.04 First60=0.00 PredHel=0 Topology=o	626	0				Y-NoSP	21	21	21	48.6	48.6	48.6	69.239	0	36.424	1830600000	92
AGAP000322-PA	AGAP000322-PA	0.336853	0.403214	0.461693	0.610281	0.280931	0.0733633	Adaptin ear-binding coat-associated protein 1	agap000322-pa - 15 OH-glycosylation sites - 15 NetOglyc sites	uc	REFSEQ-INVERTEBRATE	0	100	CYT		27.11	8.41			ExpAA=0.00 First60=0.00 PredHel=0 Topology=o	249	0				Y-NoSP	8	8	8	60.2	60.2	60.2	27.04	0	52.563	612770000	55
AGAP000325-PA	AGAP000325-PA;AGAP000325-PB	1.40765	1.25694	1.38951	1.26845	1.36144	1.11278	lysyl-tRNA synthetase, class II	lysyl-tRNA synthetase	ps	REFSEQ-INVERTEBRATE	0	97.9	CYT		65.945	5.68			ExpAA=0.09 First60=0.00 PredHel=0 Topology=o	586	0				N	24	24	22	54.9	54.9	52.2	65.905	0	323.31	2721900000	160
AGAP000326-PA	AGAP000326-PA	-0.482052	-1.09852	-0.803122	-0.344254	-0.208602	-0.280974		Phytoene/squalene synthetase	met/lipd	KOG	1e-65	96.5	CYT		34.731	10.05			ExpAA=0.04 First60=0.00 PredHel=0 Topology=o	306	0				Y-NoSP	7	7	7	26.1	26.1	26.1	34.66	0	8.4369	226360000	35
AGAP000331-PB	AGAP000331-PB;AGAP000331-PA	2.15192	2.06678	1.96315	2.11195	1.75939	1.37411	low density lipoprotein-related protein 2]	Nidogen - probable fragment - signalP detected	extmat	KOG	8e-38	47	SIG	48-49	520.522	5.16	515.181	5.13	ExpAA=38.80 First60=16.06 PredHel=1 Topology=o4495-4517i	4687	1	0.5	95.9	3.6	Y-NoSP	122	122	122	34.6	34.6	34.6	520	0	323.31	13756000000	1178
AGAP000332-PA	AGAP000332-PA	-3.67321	-3.28411	-3.61347	-3.48157	-3.30068	-2.97424	Vir: protein virilizer	nuclear membrane protein involved in mRNA transport and sex determination via splicing modulation	tm	KOG	0	78.3	CYT		230.023	5.77			ExpAA=0.37 First60=0.00 PredHel=0 Topology=o	2116	0				Y-NoSP	8	8	8	6.5	6.5	6.5	229.51	0	15.494	35555000	40
AGAP000337-PA	AGAP000337-PA	-1.74748	-1.65488	-1.80495	-1.31059	-1.75375	-1.80302	regulator of nonsense transcripts 2	Nonsense-mediated mRNA decay 2 protein	tm	KOG	0	108.4	CYT		143.754	4.91			ExpAA=0.01 First60=0.00 PredHel=0 Topology=o	1267	0				N	9	9	9	9.7	9.7	9.7	143.7	0	5.9738	115760000	37
AGAP000343-PA	AGAP000343-PA	-2.30128	-2.87302	-2.11861	-1.96051	-2.24059	-2.81901	Vps50: vacuolar protein sorting 50	Vacuolar-sorting protein 54	pe	CDD	0	100.6	CYT		114.711	6.32			ExpAA=0.00 First60=0.00 PredHel=0 Topology=o	1031	0				Y-NoSP	5	5	5	7	7	7	114.68	0.00033411	3.3739	42223000	14
AGAP000346-PA	AGAP000346-PA	0.713984	-0.050209	0.184891	-0.113092	-0.534278	-0.494836	SPZ1: spaetzle-like cytokine 1	Spaetzle - signalP detected	imm	PFAM	3e-15	97.9	SIG	24-25	34.42	6.37	31.822	6.01	ExpAA=19.04 First60=19.04 PredHel=1 Topology=i7-29o	306	1	7.2	90.5	2.3	Y-NoSP	4	4	4	16.7	16.7	16.7	34.408	0	19.716	229970000	20
AGAP000367-PA	AGAP000367-PA	2.10482	2.34065	2.22233	2.27995	2.06306	2.07817	glyoxalase domain-containing protein 4	glyoxalase	met/carb	KOG	2e-97	97.6	CYT		32.223	5.4			ExpAA=0.00 First60=0.00 PredHel=0 Topology=o	294	0				Y-NoSP	13	13	13	70.1	70.1	70.1	32.214	0	156.21	3088200000	97
AGAP000368-PA	AGAP000368-PA	-3.78538	NaN	-3.79449	-3.93609	NaN	NaN	PI-3-kinase-related kinase SMG-1	serine/threonine-protein kinase Smg1	st	REFSEQ-INVERTEBRATE	0	77.4	CYT		369.724	6.19			ExpAA=0.19 First60=0.00 PredHel=0 Topology=o	3311	0				N	5	5	5	2.4	2.4	2.4	369.69	0.00035186	4.5781	8367200	14
AGAP000376-PA	AGAP000376-PA	-0.996004	-2.71711	-1.66631	0.443941	1.0034	-0.0168562	Tsf1: Transferrin	transferrin-like - signalP detected - GPI anchored	iron transport	REFSEQ-INVERTEBRATE	0	100	SIG	18-19	69.236	6.09	67.62	6.1	ExpAA=15.82 First60=15.82 PredHel=0 Topology=o	635	0					19	19	19	41.9	41.9	41.9	69.213	0	91.741	876680000	71
AGAP000378-PA	AGAP000378-PA	1.46222	1.73468	2.14013	1.90878	1.46238	1.75926	programmed cell death protein 4	Neoplastic transformation suppressor Pdcd4/MA-3 contains MA3 domain - probable fragment	st	KOG	2e-83	58.2	CYT		53.003	5.17			ExpAA=0.00 First60=0.00 PredHel=0 Topology=o	484	0				Y-NoSP	7	7	7	22.7	22.7	22.7	52.944	0	9.6873	1798000000	43
AGAP000380-PB	AGAP000380-PB;AGAP000380-PA	2.59803	2.27953	2.36857	2.37754	2.39303	2.33013	5'-nucleotidase	cytosolic 5'-nucleotidase II	met/nuc	CDD	0	105.9	CYT		74.092	5.83			ExpAA=0.84 First60=0.00 PredHel=0 Topology=o	656	0				N	36	36	36	70.7	70.7	70.7	74.021	0	323.31	8532600000	321
AGAP000385-PD	AGAP000385-PD;AGAP000385-PB;AGAP000385-PA	-0.799263	-1.061	-1.04901	-1.32394	-1.10514	-1.14705		Serine proteinase inhibitor (KU family) - signalP detected	s/protinh	KOG	0.018	38.3	SIG	34-35	78.278	5.91	74.976	5.83	ExpAA=3.75 First60=3.68 PredHel=0 Topology=o	690	0				N	14	14	8	28.3	28.3	13.8	78.204	0	73.751	335130000	67
AGAP000387-PA	AGAP000387-PA	-2.66071	-3.03366	-3.3797	-3.16585	-2.99332	NaN	UDP-N-acetylglucosamine transporter	UDP-galactose transporter - 8 predicted membrane helices	tr membrane	KOG	0	99.4	CYT		38.535	9.25			ExpAA=174.73 First60=28.73 PredHel=8 Topology=i40-62o114-136i141-163o188-207i226-248o258-277i282-304o309-328i	359	8	46.5	25.6	27.9	N	3	3	3	12	12	12	38.46	0.00034341	3.9391	30998000	22
AGAP000391-PA	AGAP000391-PA	NaN	NaN	NaN	NaN	NaN	NaN	negative elongation factor C/D	negative elongation factor D-like	ps	REFSEQ-INVERTEBRATE	0	100	CYT		66.096	5.25			ExpAA=0.02 First60=0.00 PredHel=0 Topology=o	585	0				Y-NoSP	4	4	4	13	13	13	65.948	0	8.3059	14281000	5
AGAP000392-PA	AGAP000392-PA	1.01167	1.03454	0.312681	1.02262	0.612576	0.717874	Ykt6: synaptobrevin homolog YKT6	SNARE protein YKT6 synaptobrevin/VAMP syperfamily	pe	KOG	1e-82	100.5	CYT		22.66	6.83			ExpAA=0.00 First60=0.00 PredHel=0 Topology=o	200	0				Y-NoSP	9	9	9	56	56	56	22.593	0	65.149	407600000	64
AGAP000394-PA	AGAP000394-PA	-1.2301	-1.58252	-1.64374	-1.97054	-1.58602	-1.00288	facilitated glucose transporter (solute carrier family 2)	TUG ubiquitin-like domain - 36 OH-glycosylation sites - 36 NetOglyc sites	prot	PFAM	1e-20	100	CYT		59.522	5.97			ExpAA=0.01 First60=0.00 PredHel=0 Topology=o	545	0				Y-NoSP	9	9	9	23.5	23.5	23.5	59.492	0	12.798	120870000	40
AGAP000395-PA	AGAP000395-PA	-1.26711	NaN	NaN	NaN	NaN	-1.19001	endoplasmic reticulum protein	ERp29 - signalP detected	pm	PFAM	8e-58	100.7	SIG	26-27	29.766	6.04	27.235	5.8	ExpAA=21.84 First60=21.48 PredHel=1 Topology=i7-29o	270	1	8.1	89.3	2.6	Y-NoSP	5	5	5	27.8	27.8	27.8	29.707	0	25.595	97234000	14
AGAP000396-PA	AGAP000396-PA	4.19657	4.05196	3.76693	4.05801	3.63251	3.76335	TPX1: thioredoxin peroxidase 1	thioredoxin-dependent peroxidase	detox/ox	NR-LIGHT	0	100	CYT		26.008	8.88			ExpAA=5.98 First60=0.00 PredHel=0 Topology=o	234	0				Y-NoSP	10	10	10	57.3	57.3	57.3	25.981	0	31.218	3129800000	109
AGAP000397-PA	AGAP000397-PA	-2.5428	-1.86387	-1.86528	-1.91012	-1.77256	-2.00584	nucleolar protein 14	nucleolar protein 14 homolog	tm	REFSEQ-INVERTEBRATE	0	100.5	CYT		92.327	6.3			ExpAA=0.34 First60=0.00 PredHel=0 Topology=o	817	0				Y-NoSP	7	7	7	15.8	15.8	15.8	92.301	0	11.997	83506000	19
AGAP000399-PA	AGAP000399-PA	2.18233	2.13447	2.05652	2.10725	2.18712	2.05316	squid	RNA-binding protein musashi/mRNA cleavage and polyadenylation factor I complex - 26 OH-glycosylation sites - 26 NetOglyc sites	tm	KOG	6e-43	92.9	CYT		38.636	8.65			ExpAA=0.05 First60=0.05 PredHel=0 Topology=o	371	0				Y-NoSP	9	9	8	29.1	29.1	27	38.598	0	323.31	3597700000	114
AGAP000400-PA	AGAP000400-PA	NaN	NaN	NaN	NaN	NaN	NaN		AGAP000400-PA	uc	REFSEQ-INVERTEBRATE	0	100	CYT		71.032	10.47			ExpAA=0.00 First60=0.00 PredHel=0 Topology=o	640	0				Y-NoSP	4	4	4	12	12	12	70.993	0	6.6095	19051000	9
AGAP000403-PA	AGAP000403-PA	1.06234	0.831469	0.768682	0.848375	0.876498	0.610345		RasGAP SH3 binding protein rasputin contains NTF2 and RRM - probable fragment	st	KOG	4e-41	32.2	CYT		89.2	8.74			ExpAA=0.02 First60=0.00 PredHel=0 Topology=o	862	0				Y-NoSP	17	17	17	28.2	28.2	28.2	89.168	0	225.02	2041900000	118
AGAP000405-PA	AGAP000405-PA	-2.77014	-2.11708	-2.08555	-2.1121	-2.22668	-1.51115	sphingomyelin phosphodiesterase 4	sphingomyelin phosphodiesterase 4-like - 2 predicted membrane helices	met/lipd membrane	REFSEQ-INVERTEBRATE	0	97.7	CYT		85.555	8.94			ExpAA=55.03 First60=0.28 PredHel=2 Topology=i144-166o708-730i	741	2	5.9	73.1	20.9	N	6	6	6	11.2	11.2	11.2	85.466	0	64.019	89057000	19
AGAP000406-PA	AGAP000406-PA	-0.720337	-0.891163	-0.669455	-0.496771	-0.637805	-0.54503	Rho-associated protein kinase	Rho-associated coiled-coil containing protein kinase	st	KOG	0	102.5	CYT		163.673	6.28			ExpAA=1.51 First60=0.00 PredHel=0 Topology=o	1426	0				Y-NoSP	30	30	30	25.9	25.9	25.9	163.59	0	236.9	551970000	132
AGAP000412-PA	AGAP000412-PA	-0.702242	-0.93656	-1.23299	-0.852617	-0.541551	-0.524138		ubiquitin carboxyl-terminal hydrolase MINDY-3 homolog - 12 OH-glycosylation sites - 12 NetOglyc sites	prot	REFSEQ-INVERTEBRATE	0	98.1	CYT		56.855	4.79			ExpAA=0.00 First60=0.00 PredHel=0 Topology=o	518	0				N	7	7	7	19.5	19.5	19.5	56.727	0	23.557	328160000	43
AGAP000414-PA	AGAP000414-PA	-1.16458	NaN	-1.19942	-1.38215	-1.70536	-1.55568	prostaglandin reductase 1	AGAP000414-PA	met/lipd	REFSEQ-INVERTEBRATE	0	94.8	CYT		36.426	6.03			ExpAA=0.69 First60=0.03 PredHel=0 Topology=o	333	0				N	6	6	6	29.1	29.1	29.1	36.292	0	18.948	112230000	31
AGAP000415-PA	AGAP000415-PA	NaN	-1.27259	-1.33267	-1.2689	-0.94719	-1.04921	5-hydroxyisourate hydrolase	hypothetical conserved secreted protein precursor	s/mucin	netoglyc			SIG	33-34	18.927	9.2	15.339	6.05	ExpAA=22.41 First60=22.31 PredHel=1 Topology=i17-39o	176	1	12.5	77.8	9.7	N	4	4	4	29	29	29	18.89	0.00064185	2.3464	43207000	14
AGAP000416-PB	AGAP000416-PB;AGAP000416-PC;AGAP000416-PA	1.47013	1.72579	1.63919	1.65055	1.44348	1.32487	hydroxyacylglutathione hydrolase	Glyoxylase	detox	KOG	9e-78	99.6	CYT		33.827	7.16			ExpAA=0.03 First60=0.03 PredHel=0 Topology=o	303	0				N	14	14	14	64.7	64.7	64.7	33.797	0	271.8	1584800000	91
AGAP000428-PA	AGAP000428-PA	-3.03782	-2.93592	-2.71024	-2.62727	NaN	-2.61211		Transcription coactivator complex P100 component	tm	KOG	6e-76	103.9	CYT		80.41	5.18			ExpAA=0.68 First60=0.00 PredHel=0 Topology=o	710	0				N	5	5	5	10.6	10.6	10.6	80.202	0	8.3954	47604000	16
AGAP000429-PA	AGAP000429-PA	NaN	NaN	NaN	NaN	NaN	NaN	Protein FAN	neutral sphingomyelinase activation associated factor - probable fragment	met/lipd	REFSEQ-PROTOZOA	0	54.2	CYT		102.511	6.03			ExpAA=0.04 First60=0.00 PredHel=0 Topology=o	901	0				N	3	3	3	3.6	3.6	3.6	102.43	0.0009028	0.81965	10384000	3
AGAP000433-PB	AGAP000433-PB;AGAP000433-PA	5.30927	5.56902	4.53976	5.20719	4.90577	4.90699	Ras-related protein Rab-39B	Rab subfamily of small GTPases	pe	SMART	2e-68	103.6	CYT		25.008	5.99			ExpAA=0.05 First60=0.00 PredHel=0 Topology=o	219	0				N	8	8	7	40.6	40.6	35.6	24.983	0	257.39	2437200000	53
AGAP000434-PA	AGAP000434-PA	0.407364	0.171862	0.0087471	0.335072	0.243627	0.200133	dolichyl-diphosphooligosaccharide--protein glycosyltransferase	dolichyl-diphosphooligosaccharide--protein glycosyltransferase subunit STT3A - 14 predicted membrane helices	met/carb membrane	REFSEQ-INVERTEBRATE	0	100.2	CYT		80.323	6.97			ExpAA=275.00 First60=20.33 PredHel=13 Topology=i16-38o83-105i112-134o144-163i170-192o202-224i237-259o269-291i298-320o361-380i387-404o408-427i466-488o	712	13	38.2	48.3	13.5	N	10	10	10	19	19	19	80.298	0	60.441	750320000	109
AGAP000440-PA	AGAP000440-PA	-2.29918	-2.18569	-2.12208	-1.96036	-2.23329	-1.43168	ABCD2: ATP-binding cassette transporter (ABC transporter) family D member 2	Peroxisomal long-chain acyl-CoA transporter ABC superfamily - 3 predicted membrane helices	tr membrane	KOG	0	87.7	CYT		74.394	9.35			ExpAA=82.21 First60=19.36 PredHel=2 Topology=o15-31i229-251o	659	2	5.8	64.2	30	N	7	7	7	14.1	14.1	14.1	74.373	0	15.801	96382000	40
AGAP000444-PA	AGAP000444-PA	0.0485859	NaN	-0.155891	0.131748	-0.478692	-0.216063	Ciao1: cytosolic iron-sulfur protein assembly protein	WD40 domain	st	CDD	4e-58	114.5	CYT		38.284	4.88			ExpAA=0.00 First60=0.00 PredHel=0 Topology=o	341	0				N	10	10	10	36.1	36.1	36.1	38.235	0	8.0453	215610000	22
AGAP000448-PA	AGAP000448-PA	-1.77979	-2.27521	-1.7117	-1.9504	-1.60244	-1.72883	solute carrier family 25 (mitochondrial ornithine transporter) member 2/15	Mitochondrial carrier protein - 3 predicted membrane helices	met/energy membrane	KOG	4e-35	90.6	CYT		32.256	9.57			ExpAA=77.50 First60=19.04 PredHel=3 Topology=o13-31i218-237o265-287i	300	3	19.7	13.7	66.7	Y-NoSP	3	3	3	13.3	13.3	13.3	32.182	0.00033979	3.6965	53754000	13
AGAP000453-PA	AGAP000453-PA	-2.05227	-2.33755	-2.59524	-2.72075	-1.97257	-1.66313		alpha-protein kinase 1	st	REFSEQ-INVERTEBRATE	0	105.3	CYT		226.818	6.72			ExpAA=0.00 First60=0.00 PredHel=0 Topology=o	2110	0				Y-NoSP	10	10	10	8.8	8.8	8.8	226.71	0	181.18	61566000	36
AGAP000454-PA	AGAP000454-PA	-1.35232	-0.368376	-0.612892	-0.300011	-0.837399	-1.31519		Very-long-chain acyl-CoA dehydrogenase	met/lipd	KOG	9e-82	99	CYT		68.157	6.25			ExpAA=0.06 First60=0.00 PredHel=0 Topology=o	617	0				N	11	11	11	26.6	26.6	26.6	67.93	0	25.721	412550000	52
AGAP000462-PB	AGAP000462-PB;AGAP000462-PA	5.80083	5.88665	6.21187	6.07016	6.291	6.11396	peptidyl-prolyl isomerase F (cyclophilin D)	Cyclophilin type peptidyl-prolyl cis-trans isomerase	pm	KOG	2e-81	100	BL	19-20	24.51	9.53	22.575	9.38	ExpAA=0.02 First60=0.01 PredHel=0 Topology=o	227	0				Y-NoSP	8	8	8	44.1	44.1	44.1	24.488	0	323.31	6767200000	129
AGAP000463-PA	AGAP000463-PA	0.61507	0.793556	0.741529	0.612492	0.907943	0.857532		cell division cycle and apoptosis regulator protein 1	st/apoptosis	REFSEQ-INVERTEBRATE	0	103	CYT		142.419	6.11			ExpAA=0.00 First60=0.00 PredHel=0 Topology=o	1322	0				N	29	29	29	29	29	29	142.4	0	323.31	1381100000	186
AGAP000467-PA	AGAP000467-PA;AGAP000467-PB	-0.257265	-0.00282288	-0.22201	-0.0364208	-0.0967627	-0.0545435	lysophospholipid hydrolase	Conserved plasma membrane protein - 2 predicted membrane helices	met/lipd membrane	KOG	0	101.2	CYT		143.467	8.57			ExpAA=23.52 First60=22.14 PredHel=1 Topology=i30-52o	1280	1	1.7	95.9	2.3	N	24	24	24	29.1	29.1	29.1	143.4	0	83.717	383380000	119
AGAP000470-PA	AGAP000470-PA	1.79806	2.14379	1.99403	1.87641	1.85657	1.67695	methylthioribulose-1-phosphate dehydratase	Class II aldolase/adducin N-terminal domain protein	met/carb	KOG	3e-96	92	CYT		26.409	5.53			ExpAA=0.12 First60=0.01 PredHel=0 Topology=o	231	0				Y-NoSP	14	14	14	77.1	77.1	77.1	26.382	0	46.717	1844700000	105
AGAP000472-PB	AGAP000472-PB;AGAP000472-PA	0.198303	0.373545	0.978231	-0.250881	0.0614119	0.13934	chordin	hypothetical secreted protein precursor	s/uk				SIG	28-29	108.304	9.53	105.35	9.51	ExpAA=21.23 First60=20.72 PredHel=1 Topology=i5-27o	989	1	2.2	97.3	0.5	N	14	14	14	20.5	20.5	20.5	108.2	0	30.868	726430000	87
AGAP000479-PA	AGAP000479-PA	NaN	-1.98219	-1.82293	-1.67181	-1.47492	-1.83399	pre-rRNA-processing protein IPI3	AGAP000479-PA	tm	REFSEQ-INVERTEBRATE	0	100	CYT		46.214	8.65			ExpAA=2.32 First60=0.00 PredHel=0 Topology=o	421	0				Y-NoSP	9	9	9	28	28	28	46.178	0	29.245	145220000	26
AGAP000481-PA	AGAP000481-PA	NaN	NaN	NaN	NaN	NaN	NaN	cyanogenic beta-glucosidase	Beta-glucosidase lactase phlorizinhydrolase - signalP detected	met/carb/secreted Beta-glucosidase	KOG	0	107.4	SIG	21-22	61.175	6.03	58.735	5.89	ExpAA=21.51 First60=20.57 PredHel=1 Topology=i7-29o	538	1	4.1	94.6	1.3	N	7	7	7	16.2	16.2	16.2	61.136	0	37.324	100210000	19
AGAP000483-PA	AGAP000483-PA;AGAP000483-PB;AGAP000483-PC	-2.25298	NaN	-2.85748	NaN	NaN	NaN	Inositol polyphosphate-5-phosphatase F	Inositol-145-triphosphate 5-phosphatase (synaptojanin) INP51/INP52/INP53 family - probable fragment	pe	KOG	7e-85	36.6	CYT		126.769	6.04			ExpAA=0.04 First60=0.01 PredHel=0 Topology=o	1179	0				Y-NoSP	4	4	4	5.2	5.2	5.2	126.75	0	21.112	26255000	13
AGAP000500-PC	AGAP000500-PC;AGAP000500-PA;AGAP000500-PD;AGAP000500-PB	0.0214348	0.260073	0.00575066	0.194063	0.203248	0.163905	Cpr: NADPH cytochrome P450 reductase	NADPH cytochrome p450 reductase	detox/ox	CDD	0	98.3	CYT		66.575	6.03			ExpAA=9.36 First60=8.78 PredHel=0 Topology=o	587	0				Y-NoSP	15	15	15	36.3	36.3	36.3	66.555	0	78.971	758280000	88
AGAP000508-PA	AGAP000508-PA	-0.548029	-1.99639	-0.889627	-0.653461	-1.08843	-0.796865	mRpL22: 39S ribosomal protein L22, mitochondrial	Mitochondrial/chloroplast ribosomal protein L22	ps	KOG	4e-36	77.9	CYT		24.693	9.81			ExpAA=0.06 First60=0.06 PredHel=0 Topology=o	218	0				N	3	3	3	17	17	17	24.644	0	7.5593	99378000	16
AGAP000513-PB	AGAP000513-PB;AGAP000513-PA	NaN	-1.22666	-1.01183	-1.22528	-1.09085	-0.683234	dipeptidase E	alpha-aspartyl dipeptidase	met/aa	REFSEQ-INVERTEBRATE	2e-92	99.1	CYT		27.006	5.98			ExpAA=0.05 First60=0.00 PredHel=0 Topology=o	247	0				Y-NoSP	4	4	4	30.4	30.4	30.4	26.979	0	9.3872	120410000	18
AGAP000514-PA	AGAP000514-PA	-2.62293	NaN	NaN	NaN	-1.80755	-2.42816	Protein MAK16 homolog	RNA-binding nuclear protein (MAK16) containing a distinct C4 Zn-finger	tm	KOG	8e-78	110.2	CYT		39.831	4.76			ExpAA=0.00 First60=0.00 PredHel=0 Topology=o	338	0				Y-NoSP	3	3	3	10.1	10.1	10.1	39.804	0.00063111	2.0187	49020000	12
AGAP000519-PA	AGAP000519-PA	-1.20105	-1.47748	-1.8346	-1.13087	-1.25549	-1.25969	diacylglycerol kinase (ATP dependent)	Diacylglycerol kinase - signalP detected	met/lipd	KOG	0	88	SIG	24-25	118.523	9.43	116.115	9.42	ExpAA=0.09 First60=0.08 PredHel=0 Topology=o	1079	0				Y-NoSP	10	10	10	14.6	14.6	14.6	118.51	0	57.882	257930000	42
AGAP000526-PA	AGAP000526-PA	1.51239	1.28656	1.48241	1.45045	1.44546	1.35816	translation initiation factor 4B	eukaryotic translation initiation factor 4B isoform X2	ps	REFSEQ-INVERTEBRATE	5e-87	101.2	CYT		48.132	5.68			ExpAA=0.00 First60=0.00 PredHel=0 Topology=o	433	0				N	14	14	14	41.3	41.3	41.3	48.118	0	189.53	2196200000	99
AGAP000529-PA	AGAP000529-PA	-1.5865	-1.65353	-2.21523	-1.79135	-2.01861	-1.41718	Vps16A: vacuolar protein sorting 16A	Vacuolar assembly/sorting protein VPS16	pe	KOG	0	101.9	CYT		94.186	8.26			ExpAA=0.13 First60=0.00 PredHel=0 Topology=o	835	0				Y-NoSP	9	9	9	16.2	16.2	16.2	94.122	0	17.428	101880000	23
AGAP000532-PB	AGAP000532-PB;AGAP000532-PA	-1.93045	-1.22589	-1.02283	-0.976852	-1.70745	-1.58428	histone deacetylase 6/10	Histone deacetylase complex catalytic component HDA1	nr	KOG	0	101.3	CYT		123.641	5.85			ExpAA=0.02 First60=0.00 PredHel=0 Topology=o	1113	0				N	10	10	10	12.7	12.7	12.7	123.52	0	75.499	120270000	42
AGAP000541-PA	AGAP000541-PA;AGAP000541-PB;AGAP009572-PA	5.48269	5.53639	5.92945	5.62108	5.6047	5.49595	RpS15a-1: 40S ribosomal protein S15a	40S ribosomal protein S15A	ps	CDD	1e-68	100	CYT		14.767	10.06			ExpAA=0.04 First60=0.03 PredHel=0 Topology=o	130	0				Y-NoSP	8	8	8	59.2	59.2	59.2	14.709	0	145.66	7696000000	87
AGAP000545-PA	AGAP000545-PA	2.10628	2.11637	2.06367	1.83677	1.93799	1.83575		AGAP000545-PA	uc	REFSEQ-INVERTEBRATE	0	100	CYT		157.019	6.63			ExpAA=0.07 First60=0.06 PredHel=0 Topology=o	1411	0				Y-NoSP	59	59	59	53.6	53.6	53.6	156.97	0	323.31	5275700000	381
AGAP000548-PA	AGAP000548-PA	9.95226	10.0152	10.4832	10.0866	10.116	10.154	SG1b: salivary gland protein 1-like 2	Conserved secreted protein precursor	s/ucs	REFSEQ-INVERTEBRATE	0		SIG	20-21	43.66	6.87	41.401	6.68	ExpAA=0.94 First60=0.94 PredHel=0 Topology=o	385	0				N	34	34	34	64.4	64.4	64.4	43.601	0	323.31	1265100000000	2805
AGAP000549-PA	AGAP000549-PA	2.50487	2.58963	2.41816	2.42019	2.34126	2.34992	2-oxoisovalerate dehydrogenase E2 component (dihydrolipoyl transacylase)	Dihydrolipoamide succinyltransferase (2-oxoglutarate dehydrogenase E2 subunit)	met/energy	KOG	1e-42	104	CYT		50.74	6.93			ExpAA=0.14 First60=0.00 PredHel=0 Topology=o	470	0				Y-NoSP	15	15	15	51.5	51.5	51.5	50.698	0	323.31	6258200000	139
AGAP000551-PA	AGAP000551-PA	-1.8807	-0.940369	-0.80118	-0.909714	-2.01127	-0.266648	2-oxoglutarate dehydrogenase E1 component DHKTD1	2-oxoglutarate dehydrogenase E1 subunit	met/carb	KOG	0	88	CYT		102.724	6.4			ExpAA=0.00 First60=0.00 PredHel=0 Topology=o	914	0				N	10	10	10	17.4	17.4	17.4	102.56	0	15.94	224610000	38
AGAP000558-PB	AGAP000558-PB;AGAP000558-PA	-0.708353	-0.773439	-0.677076	-0.683737	-0.714625	-0.536164	mannosyl-oligosaccharide alpha-1,2-mannosidase	glycoside hydrolase family 47 protein - 2 predicted membrane helices	met/carb membrane	CDD	0	87.7	CYT		77.785	5.67			ExpAA=21.18 First60=21.05 PredHel=1 Topology=i39-58o	696	1	2.7	91.7	5.6	Y-NoSP	13	13	13	26.1	26.1	26.1	77.717	0	56.21	481330000	78
AGAP000560-PA	AGAP000560-PA	-0.915331	-1.21303	-1.23716	-0.877714	-0.794028	-1.23293	spastic paraplegia 7	aaa+-type atpase containing the peptidase m41 domain - Conserved membrane protein AAA+-type - 2 predicted membrane helices	uc/memb AAA+-type	KOG	0	86.8	CYT		87.807	8.46			ExpAA=35.75 First60=0.00 PredHel=1 Topology=i144-163o	790	1	2.4	79.4	18.2	N	10	10	10	22.4	22.4	22.4	87.723	0	20.742	266830000	35
AGAP000561-PA	AGAP000561-PA	1.1814	1.44182	2.30639	1.68927	1.5747	1.65069	kinesin family member 5	Kinesin-like protein	cs	KOG	1e-92	100.5	CYT		111.396	5.6			ExpAA=0.04 First60=0.00 PredHel=0 Topology=o	983	0				Y-NoSP	54	54	54	57.8	57.8	57.8	111.31	0	323.31	6643900000	501
AGAP000562-PB	AGAP000562-PB;AGAP000562-PA	5.6023	5.14264	5.25953	5.2722	5.36487	5.2081	Moe: Moesin/ezrin/radixin homolog 1	Moesin/ezrin/radixin homolog 1	cs	SWISSP	0	100	CYT		68.323	5.73			ExpAA=0.00 First60=0.00 PredHel=0 Topology=o	577	0				N	57	57	57	69.8	69.8	69.8	68.255	0	323.31	77613000000	1071
AGAP000563-PA	AGAP000563-PA	-1.4606	-1.43483	-0.404427	-0.751936	-1.07712	-1.01364	Arf-GAP with coiled-coil, ANK repeat and PH domain-containing protein	GTPase-activating protein - probable fragment	st	KOG	6e-36	55.7	CYT		107.16	5.27			ExpAA=0.15 First60=0.00 PredHel=0 Topology=o	983	0				N	25	25	25	36.7	36.7	36.7	107.09	0	93.267	489660000	98
AGAP000564-PA	AGAP000564-PA	NaN	NaN	NaN	NaN	NaN	NaN	C-factor	AGAP000564-PA	uc	REFSEQ-INVERTEBRATE	0	100	CYT		26.438	8.93			ExpAA=10.88 First60=9.27 PredHel=0 Topology=o	248	0				N	3	3	3	18.1	18.1	18.1	26.33	0	10.243	13861000	8
AGAP000565-PC	AGAP000565-PC;AGAP000565-PB;AGAP000565-PA	3.12189	3.20393	3.11783	3.39909	3.42646	3.24727	TRXR: thioredoxin reductase	thioredoxin and glutathione reductase selenoprotein	detox/ox	CDD	0	102	CYT		54.562	6.33			ExpAA=0.53 First60=0.35 PredHel=0 Topology=o	502	0				N	29	29	29	78.7	78.7	78.7	54.507	0	292.98	13612000000	351
AGAP000576-PA	AGAP000576-PA	-1.68009	-2.31493	-1.40188	-0.865234	-1.91803	-1.82343		Conserved plasma membrane protein - 10 predicted membrane helices	uc/memb	KOG	0	102.7	CYT		157.158	6.74			ExpAA=210.17 First60=5.87 PredHel=10 Topology=i49-71o81-100i265-284o304-326i1163-1185o1190-1212i1233-1255o1309-1331i1343-1365o1380-1402i	1430	10	15	7.3	77.8	N	6	6	6	6.6	6.6	6.6	157.02	0	7.0107	60467000	29
AGAP000577-PC	AGAP000577-PC;AGAP000577-PB;AGAP000577-PD;AGAP000577-PA	1.60517	1.59106	1.7206	1.46909	1.46216	1.60795	AMP deaminase	Adenosine monophosphate deaminase	met/nuc	KOG	0	85	CYT		77.145	5.93			ExpAA=0.71 First60=0.00 PredHel=0 Topology=o	666	0				N	23	23	23	52.7	52.7	52.7	77.066	0	323.31	2535500000	143
AGAP000585-PA	AGAP000585-PA	-2.1442	NaN	-1.46379	-1.51888	-1.66406	-1.21276		agap000585-pa - 33 OH-glycosylation sites - 33 NetOglyc sites	uc	REFSEQ-INVERTEBRATE	0	112.3	CYT		148.513	5.79			ExpAA=2.24 First60=0.00 PredHel=0 Topology=o	1453	0				Y-NoSP	5	5	5	7.8	7.8	7.8	148.5	0	265.82	72294000	21
AGAP000602-PA	AGAP000602-PA	NaN	-3.63408	-3.6598	NaN	-3.43023	-3.50641	Vps15: vacuolar protein sorting 15	Protein kinase containing WD40 repeats	st	KOG	0	101.4	CYT		162.461	6.16			ExpAA=0.05 First60=0.01 PredHel=0 Topology=o	1487	0				N	4	4	4	4.2	4.2	4.2	162.39	0.00032971	2.9704	16327000	15
AGAP000607-PA	AGAP000607-PA	11.6706	11.6149	11.594	11.2611	11.8475	11.9118	SG1c: salivary gland protein 1-like 3	Conserved secreted protein precursor	s/ucs	REFSEQ-INVERTEBRATE	0		SIG	20-21	44.612	5.86	42.58	5.81	ExpAA=0.09 First60=0.08 PredHel=0 Topology=o	392	0				Y-NoSP	38	38	37	86.2	86.2	86.2	44.544	0	323.31	2900600000000	3431
AGAP000609-PA	AGAP000609-PA	10.3371	10.1866	10.933	10.6659	10.2336	10.5014	SG1e: salivary gland protein 1-like 5	Conserved secreted protein precursor	s/ucs	REFSEQ-INVERTEBRATE	0		SIG	21-22	46.557	9.44	44.405	9.38	ExpAA=0.30 First60=0.07 PredHel=0 Topology=o	401	0				N	47	47	47	75.6	75.6	75.6	46.514	0	323.31	2102400000000	3783
AGAP000610-PA	AGAP000610-PA	10.5385	10.4056	10.6364	10.4695	10.1865	10.3204	SG1f: salivary gland protein 1-like 6	Conserved secreted protein precursor	s/ucs	REFSEQ-INVERTEBRATE	0		SIG	37-38	49.295	8.77	45.362	7.28	ExpAA=10.58 First60=10.58 PredHel=0 Topology=o	431	0				N	46	46	46	74.7	74.7	74.7	49.25	0	323.31	2951700000000	3802
AGAP000611-PA	AGAP000611-PA	9.3053	9.39317	9.35499	9.08794	9.28184	9.1728	SG1d: salivary gland protein 1-like 4	AGAP000611-PA	saliva	REFSEQ-INVERTEBRATE	0	100	CYT		48.342	9.73			ExpAA=0.01 First60=0.00 PredHel=0 Topology=o	415	0				Y-NoSP	40	40	40	61.9	61.9	61.9	48.296	0	323.31	750510000000	1278
AGAP000612-PA	AGAP000612-PA	9.10499	9.40872	9.47494	9.54855	9.27852	9.04775	SG1: salivary gland protein 1	Conserved secreted protein precursor	s/ucs	REFSEQ-INVERTEBRATE	0		SIG	18-19	46.162	8.4	44.231	8.22	ExpAA=1.86 First60=1.85 PredHel=0 Topology=o	401	0				N	22	22	22	51.1	51.1	51.1	46.113	0	323.31	631720000000	2229
AGAP000615-PA	AGAP000615-PA	1.16135	1.08463	1.23751	1.08816	1.1933	1.04664		Extracellular protein SEL-1 - 11 OH-glycosylation sites - signalP detected	extmat	KOG	0	94	SIG	32-33	92.26	5.58	88.982	5.54	ExpAA=31.28 First60=15.25 PredHel=1 Topology=o741-763i	849	1	2.6	87.3	10.1	Y-NoSP	24	24	24	44.1	44.1	44.1	92.173	0	201.53	2454800000	156
AGAP000616-PA	AGAP000616-PA;AGAP011557-PA	6.36972	6.49557	6.45454	6.36071	6.11614	6.34991	Rpt5: 26S proteasome regulatory subunit T5	ATP-dependent 26S proteasome regulatory subunit (Posttranslational modification	prot	CDD	0	95.8	CYT		47.814	5.15			ExpAA=0.00 First60=0.00 PredHel=0 Topology=o	427	0				N	20	20	17	57.8	57.8	48.5	47.725	0	190.65	12080000000	136
AGAP000617-PB	AGAP000617-PB;AGAP000617-PA	1.09431	0.882557	-0.992294	-0.106533	-0.974879	-0.769942	dual specificity phosphatase	Dual specificity phosphatase	imm	KOG	1e-62	102.1	CYT		23.323	8.98			ExpAA=0.04 First60=0.03 PredHel=0 Topology=o	201	0				N	8	8	8	58.2	58.2	58.2	23.299	0	10.861	205870000	57
AGAP000622-PA	AGAP000622-PA	2.45848	2.46993	2.2817	2.52071	2.57562	2.43076		5-formyltetrahydrofolate cyclo-ligase - probable fragment	met/int	KOG	2e-37	62.1	CYT		36.818	6.88			ExpAA=0.01 First60=0.00 PredHel=0 Topology=o	337	0				N	12	12	12	32	32	32	36.77	0	30.601	4461400000	92
AGAP000625-PA	AGAP000625-PA;AGAP007769-PA	0.251984	0.436174	0.205137	0.431524	0.516881	0.0976133	Vps4: vacuolar protein sorting 4	vacuolar protein sorting-associated protein 4B-like	pe	REFSEQ-INVERTEBRATE	0	100	CYT		48.806	6.54			ExpAA=0.00 First60=0.00 PredHel=0 Topology=o	441	0				Y-NoSP	11	11	10	34.9	34.9	32.2	48.793	0	8.2113	1181300000	56
AGAP000626-PA	AGAP000626-PA	0.0961227	0.542606	0.641373	0.557381	NaN	0.888293	Vesicle-associated membrane protein-associated protein B	vesicle-associated membrane protein-associated protein A	pe	NR-LIGHT	6e-98	102.4	CYT		32.289	5.91			ExpAA=20.72 First60=0.00 PredHel=1 Topology=o265-287i	291	1	7.6	91.1	1.4	N	6	6	6	31.6	31.6	31.6	32.24	0	14.503	346570000	25
AGAP000627-PC	AGAP000627-PC;AGAP000627-PB;AGAP000627-PA	2.02479	2.45621	2.33626	2.23776	2.27644	2.14034	casein kinase 1, alpha	Catalytic domain of the Serine/Threonine protein kinases	st	CDD	0	100	CYT		38.893	9.3			ExpAA=0.07 First60=0.04 PredHel=0 Topology=o	331	0				N	11	11	10	29.9	29.9	27.2	38.854	0	179.9	1220800000	79
AGAP000631-PA	AGAP000631-PA	-2.21506	-2.4035	-2.28451	-2.48179	-2.22668	-2.01307	integrator complex subunit 6	DEAD box RNA helicase	tm	KOG	0	96.6	CYT		161.521	5.26			ExpAA=0.01 First60=0.00 PredHel=0 Topology=o	1457	0				Y-NoSP	11	11	11	10	10	10	161.3	0	9.3789	52357000	30
AGAP000633-PA	AGAP000633-PA	-0.349661	-0.385855	-0.473196	-0.149488	-0.451591	-0.343177		SOK1 kinase belonging to the STE20/SPS1/GC kinase family - probable fragment	st	KOG	1e-47	63.5	CYT		56.951	5.2			ExpAA=0.02 First60=0.00 PredHel=0 Topology=o	502	0				N	10	10	10	29.5	29.5	29.5	56.789	0	9.138	373340000	30
AGAP000634-PA	AGAP000634-PA	NaN	NaN	NaN	NaN	NaN	NaN	Regulator of telomere elongation helicase 1 homolog	DNA repair helicase	nr	CDD	0	109.2	CYT		110.377	8.75			ExpAA=0.05 First60=0.01 PredHel=0 Topology=o	991	0				N	3	3	3	4.3	4.3	4.3	110.32	0.0062821	-0.71978	13873000	3
AGAP000648-PA	AGAP000648-PA	NaN	-0.97459	-0.762016	NaN	-0.905065	NaN		AGAP000648-PA	uc	REFSEQ-INVERTEBRATE	0	100	CYT		65.376	5.53			ExpAA=0.00 First60=0.00 PredHel=0 Topology=o	594	0				N	5	5	5	13.5	13.5	13.5	65.363	0.00064267	2.3603	123590000	10
AGAP000649-PA	AGAP000649-PA	0.321585	0.461435	0.52853	0.243279	0.23162	0.387315	epimerase	nucleoside-diphosphate sugar epimerase	met/nuc	KOG	5e-94	95.5	CYT		32.511	9.01			ExpAA=8.46 First60=0.01 PredHel=0 Topology=o	297	0				Y-NoSP	10	10	10	56.2	56.2	56.2	32.445	0	25.971	728760000	67
AGAP000651-PB	AGAP000651-PB;AGAP000651-PA	8.00002	8.03939	8.62576	8.56838	8.64235	8.80817	Actin5C: Actin-5C	actin-2	cs	CDD	0	100	CYT		41.863	5.3			ExpAA=1.00 First60=0.00 PredHel=0 Topology=o	376	0				Y-NoSP	28	28	8	85.1	85.1	35.1	41.821	0	323.31	455620000000	2109
AGAP000652-PA	AGAP000652-PA	-1.93817	-1.97933	-1.65351	-1.99588	-1.89227	-1.54305	mRpL38: 39S ribosomal protein L38, mitochondrial	39S ribosomal protein L38 mitochondrial	ps	REFSEQ-INVERTEBRATE	0	97.5	CYT		48.029	8.86			ExpAA=0.03 First60=0.00 PredHel=0 Topology=o	410	0				N	3	3	3	13.9	13.9	13.9	47.987	0.00034258	3.8535	105160000	20
AGAP000653-PA	AGAP000653-PA	-1.57955	-1.78448	-2.06717	-2.01839	-1.71787	-1.83973	xenotropic and polytropic retrovirus receptor 1	small molecule transporter - 9 predicted membrane helices	pe membrane	KOG	0	104	CYT		78.768	8.62			ExpAA=181.45 First60=0.00 PredHel=8 Topology=o226-245i258-280o304-326i333-355o391-413i454-476o491-510i539-561o	675	8	25.2	61.5	13.3	N	8	8	8	18.4	18.4	18.4	78.72	0	80.042	108670000	27
AGAP000656-PA	AGAP000656-PA	-0.216623	-0.376257	-0.181204	-0.405378	-0.212699	-0.715114	Polypeptide N-acetylgalactosaminyltransferase	N-acetylgalactosaminyltransferase 7	met/carb	REFSEQ-INVERTEBRATE	0	100.3	BL	33-34	68.745	7.63	65.092	6.8	ExpAA=22.26 First60=22.25 PredHel=1 Topology=i12-34o	598	1	3.7	94.3	2	Y-NoSP	11	11	11	28.9	28.9	28.9	68.729	0	23.848	518590000	55
AGAP000659-PA	AGAP000659-PA	NaN	-4.77417	-5.46931	NaN	-5.3325	-4.36722	Sidekick homolog 2	Axon guidance receptor Dscam - probable fragment	st	KOG	9e-40	60.7	CYT		255.412	5.71			ExpAA=25.39 First60=0.01 PredHel=1 Topology=o2095-2117i	2310	1	1	90.7	8.4	Y-NoSP	5	5	5	4.7	4.7	4.7	255.36	0.0003399	3.7035	5185300	13
AGAP000660-PA	AGAP000660-PA	-2.33712	-2.71383	-2.5864	-1.82292	-2.33872	-2.68308		Transcription factor TMF TATA element modulatory factor - probable fragment	tf	KOG	3e-72	74.5	CYT		126.189	4.85			ExpAA=0.00 First60=0.00 PredHel=0 Topology=o	1125	0				N	8	8	8	10.1	10.1	10.1	125.93	0	7.0092	37237000	24
AGAP000662-PC	AGAP000662-PC;AGAP000662-PB;AGAP000662-PA	0.435581	0.257877	0.453348	0.383249	0.623799	0.531308	forkhead box protein K	forkhead box protein (AaegFOXK1) - 21 OH-glycosylation sites - 21 NetOglyc sites	tf	NR-LIGHT	0	109	CYT		71.95	8.72			ExpAA=0.00 First60=0.00 PredHel=0 Topology=o	689	0				N	12	12	12	28.7	28.7	28.7	71.878	0	135.19	843760000	74
AGAP000666-PA	AGAP000666-PA	-0.410999	-0.744375	0.135742	0.235096	-0.560826	-0.490834	ubiquitin carboxyl-terminal hydrolase 16/45	ubiquitin carboxyl-terminal hydrolase 45	prot	REFSEQ-INVERTEBRATE	0	107.8	CYT		108.422	6.27			ExpAA=0.09 First60=0.00 PredHel=0 Topology=o	990	0				Y-NoSP	18	18	18	26.1	26.1	26.1	108.35	0	128.12	410830000	112
AGAP000668-PA	AGAP000668-PA	NaN	NaN	NaN	NaN	NaN	NaN	bromodomain adjacent to zinc finger domain protein 1A	bromodomain adjacent to zinc finger domain protein 1A	nr	REFSEQ-INVERTEBRATE	0	110.8	CYT		194.305	5.6			ExpAA=0.04 First60=0.03 PredHel=0 Topology=o	1733	0				N	5	5	5	4.8	4.8	4.8	194.25	0.00034025	3.7135	9654000	10
AGAP000671-PA	AGAP000671-PA	0.928923	1.12949	0.195393	0.625727	0.0802927	0.272269	Ras-related protein Rab-10	Rab subfamily of small GTPases	pe	SMART	1e-78	100	CYT		23.272	8.27			ExpAA=0.23 First60=0.21 PredHel=0 Topology=o	204	0				N	5	4	4	25.5	20.1	20.1	23.257	0	15.33	128610000	24
AGAP000672-PB	AGAP000672-PB;AGAP000672-PA	1.78245	1.5925	1.89986	1.89614	1.86022	1.7997	Obg-like ATPase 1	GTP-binding protein (ODN superfamily)	ps	KOG	0	100.5	CYT		44.621	6.2			ExpAA=0.05 First60=0.05 PredHel=0 Topology=o	398	0				N	18	18	18	66.8	66.8	66.8	44.577	0	48.123	3619400000	105
AGAP000676-PA	AGAP000676-PA	-2.88832	NaN	-3.36613	NaN	-3.15343	-2.58866		AGAP000676-PA partial	uc	REFSEQ-INVERTEBRATE	0	100	CYT		151.598	6.98			ExpAA=0.38 First60=0.00 PredHel=0 Topology=o	1346	0				Y-NoSP	7	7	7	8.2	8.2	8.2	151.57	0	5.4452	25989000	15
AGAP000679-PA	AGAP000679-PA	0.443027	0.147709	0.514482	0.323406	0.267068	0.211581	Aminoacylase	Aminoacylase ACY1	met/aa	KOG	0	95	CYT		46.48	5.46			ExpAA=0.02 First60=0.00 PredHel=0 Topology=o	409	0				N	11	11	11	39.6	39.6	39.6	46.441	0	13.725	666000000	38
AGAP000684-PA	AGAP000684-PA	-2.53966	NaN	-2.59524	-1.48394	NaN	-1.29163		RING finger protein unkempt isoform X3	prot	REFSEQ-INVERTEBRATE	0	105.2	CYT		95.498	6.71			ExpAA=0.00 First60=0.00 PredHel=0 Topology=o	867	0				N	4	4	4	6.1	6.1	6.1	95.47	0.00034118	3.7525	56819000	14
AGAP000698-PA	AGAP000698-PA	0.950542	1.33789	1.2274	1.09257	0.975791	1.00125		mitochondrial amidoxime-reducing component 1-like	met/energy	REFSEQ-INVERTEBRATE	0	99.6	CYT		36.808	9.18			ExpAA=11.53 First60=11.49 PredHel=0 Topology=o	326	0				Y-NoSP	12	12	12	58.3	58.3	58.3	36.782	0	45.874	1134600000	79
AGAP000699-PB	AGAP000699-PB;AGAP000699-PA	-0.0554829	-0.0542622	0.39036	0.171032	-0.122266	-0.156665		mitochondrial amidoxime-reducing component 1 isoform X2	met/energy	REFSEQ-INVERTEBRATE	0	100.2	BL/SIG		37.311	8.89			ExpAA=23.57 First60=22.44 PredHel=1 Topology=o15-37i	340	1	6.5	4.4	89.1	N	12	12	12	53.8	53.8	53.8	37.273	0	36.075	418940000	45
AGAP000700-PC	AGAP000700-PC;AGAP000700-PB;AGAP000700-PA	NaN	NaN	NaN	NaN	NaN	NaN	Vamp7: Vesicle-associated membrane protein 7	Synaptobrevin/VAMP-like protein - 2 predicted membrane helices	pe membrane	KOG	3e-74	100	CYT		26.78	7.61			ExpAA=37.82 First60=0.18 PredHel=1 Topology=i192-214o	233	1	9.4	8.2	82.4	Y-NoSP	4	4	4	18.9	18.9	18.9	26.753	0	6.4029	12258000	8
AGAP000705-PA	AGAP000705-PA	0.268213	0.557575	-0.229435	-0.071619	0.128554	-0.073514	protein DJ-1	Type 1 glutamine amidotransferase	met/aa	CDD	1e-43	115.9	CYT		22.058	5.33			ExpAA=4.50 First60=0.00 PredHel=0 Topology=o	212	0				Y-NoSP	3	3	3	25.5	25.5	25.5	22.017	0	33.966	333410000	61
AGAP000708-PB	AGAP000708-PB	1.41503	1.34244	1.30774	1.15859	1.30383	1.19801	phosphorylase kinase alpha/beta subunit	Phosphorylase kinase	met/carb	KOG	0	109.6	CYT		139.268	6.63			ExpAA=3.05 First60=0.09 PredHel=0 Topology=o	1244	0				Y-NoSP	38	38	4	47.7	47.7	3	139.13	0	323.31	2171700000	221
AGAP000711-PA	AGAP000711-PA	-1.69503	-1.19468	-2.01281	-1.37944	-1.30872	-1.24049		AGAP000711-PA	uc	REFSEQ-INVERTEBRATE	0	100	CYT		115.753	5.24			ExpAA=0.05 First60=0.00 PredHel=0 Topology=o	999	0				N	16	16	16	20.6	20.6	20.6	115.61	0	12.739	243750000	67
AGAP000719-PA	AGAP000719-PA	2.45883	2.3949	2.41165	2.47114	2.49357	2.22401	Ahcy13: Adenosylhomocysteinase	S-adenosylhomocysteine hydrolase	met/int	KOG	0	99.7	CYT		47.755	5.54			ExpAA=0.14 First60=0.08 PredHel=0 Topology=o	432	0				Y-NoSP	20	20	20	66.7	66.7	66.7	47.679	0	323.31	5272600000	171
AGAP000720-PB	AGAP000720-PB;AGAP000720-PA	3.49854	3.55919	3.56341	3.59676	3.68293	3.65147	neuronal cell adhesion molecule	Axon guidance receptor Dscam - probable fragment - signalP detected - 2 predicted membrane helices	st membrane	KOG	1e-40	65	SIG	33-34	140.354	5.25	136.996	5.18	ExpAA=44.08 First60=21.30 PredHel=2 Topology=i13-35o1139-1161i	1260	2	3.5	87.6	8.9	Y-NoSP	54	54	54	56.3	56.3	56.3	140.22	0	323.31	16551000000	594
AGAP000721-PA	AGAP000721-PA	3.48544	3.31705	3.43835	3.58143	3.52233	3.49853	V-type H+-transporting ATPase subunit AC39	Vacuolar H+-ATPase V0 sector subunit d	tr	KOG	0	99.4	CYT		39.869	4.82			ExpAA=0.19 First60=0.00 PredHel=0 Topology=o	348	0				N	15	15	15	54	54	54	39.732	0	323.31	9410700000	291
AGAP000723-PA	AGAP000723-PA	-0.08745	-0.188988	0.0267258	-0.0179768	0.21934	-0.114345	cytoplasmic dynein 1 light intermediate chain 2	Dynein light intermediate chain - 11 OH-glycosylation sites - 11 NetOglyc sites	cs	KOG	0	106.1	CYT		57.133	5.31			ExpAA=0.09 First60=0.00 PredHel=0 Topology=o	518	0				Y-NoSP	14	14	14	38	38	38	57.093	0	130.19	942130000	71
AGAP000733-PA	AGAP000733-PA	1.06145	0.734465	0.739843	0.751568	0.919675	0.647906	UV excision repair protein RAD23	Nucleotide excision repair factor NEF2 RAD23 component - 24 OH-glycosylation sites - 24 NetOglyc sites	nr	KOG	2e-55	114.1	CYT		41.831	4.52			ExpAA=0.00 First60=0.00 PredHel=0 Topology=o	390	0				N	9	9	9	33.8	33.8	33.8	41.795	0	74.898	977140000	59
AGAP000735-PB	AGAP000735-PB;AGAP000735-PA;AGAP002294-PA	-0.777761	-0.623243	-0.75305	-0.867575	-0.550031	-0.561822	histidyl-tRNA synthetase	Histidyl-tRNA synthetase - probable fragment	ps	CDD	0	60.4	CYT		60.634	6.19			ExpAA=0.02 First60=0.00 PredHel=0 Topology=o	548	0				Y-NoSP	14	14	14	31.6	31.6	31.6	60.575	0	176.85	541030000	71
AGAP000739-PA	AGAP000739-PA	5.52854	5.53556	5.84313	5.94507	6.04601	5.71915	RpS10: 40S ribosomal protein S10	Plectin/S10 domain	extmat	PFAM	3e-52	101	CYT		18.148	9.78			ExpAA=0.00 First60=0.00 PredHel=0 Topology=o	157	0				Y-NoSP	8	8	8	48.4	48.4	48.4	18.111	0	18.198	8690600000	116
AGAP000747-PA	AGAP000747-PA;AGAP000747-PB	-2.39281	-2.30084	-1.81245	-2.10505	-1.99377	-1.68024	mitogen-activated protein kinase kinase kinase 5	Catalytic domain of the Serine/Threonine Kinase	st	CDD	0	100	CYT		172.91	5.9			ExpAA=0.01 First60=0.00 PredHel=0 Topology=o	1544	0				N	7	7	7	6.2	6.2	6.2	172.85	0	7.9937	76608000	24
AGAP000759-PA	AGAP000759-PA	NaN	NaN	NaN	NaN	NaN	NaN	mRpL32: 39S ribosomal protein L32, mitochondrial	Mitochondrial ribosomal protein L32	ps	KOG	1e-35	102.8	CYT		22.801	9.16			ExpAA=0.12 First60=0.12 PredHel=0 Topology=o	200	0				N	3	3	3	14.5	14.5	14.5	22.759	0.00061538	1.3831	25848000	7
AGAP000760-PC	AGAP000760-PC;AGAP000760-PB;AGAP000760-PA	NaN	NaN	-3.41272	-3.40652	NaN	NaN	alkylated DNA repair protein alkB homolog 7	Alpha-ketoglutarate-dependent dioxygenase alkB homolog 7 mitochondrial - signalP detected	met/energy	SWISSP	4e-44	83.7	SIG	29-30	30.13	7.78	26.927	6.68	ExpAA=0.04 First60=0.01 PredHel=0 Topology=o	258	0				Y-NoSP	3	3	3	15.5	15.5	15.5	30.103	0	50.531	18228000	11
AGAP000761-PA	AGAP000761-PA	0.0456963	0.355776	-0.448238	-0.322807	-0.214557	-0.513562	GSTT1: glutathione S-transferase theta class 1	glutathione S-transferase theta class 1	detox	NR-LIGHT	0	100	CYT		26.915	8.12			ExpAA=0.00 First60=0.00 PredHel=0 Topology=o	229	0				N	8	8	8	43.2	43.2	43.2	26.888	0	17.385	314180000	61
AGAP000767-PA	AGAP000767-PA	1.41097	1.8554	1.62716	1.96527	1.81933	1.59738	membrane-associated progesterone receptor component 2	membrane-associated progesterone receptor component 1 - 19 OH-glycosylation sites - 19 NetOglyc sites	st	REFSEQ-INVERTEBRATE	5e-72	87.8	CYT		26.518	4.57			ExpAA=20.39 First60=20.38 PredHel=1 Topology=o25-47i	247	1	8.9	10.1	81	Y-NoSP	6	6	6	38.1	38.1	38.1	26.475	0	58.321	1090100000	34
AGAP000770-PA	AGAP000770-PA	-1.38128	-0.41572	-0.434813	-0.38081	-0.595317	-1.46206	vacuole morphology and inheritance protein 14	Uncharacterized conserved protein	st	KOG	0	99.4	CYT		77.895	5.99			ExpAA=1.32 First60=0.00 PredHel=0 Topology=o	683	0				N	18	18	18	35.9	35.9	35.9	77.861	0	323.31	626670000	96
AGAP000774-PA	AGAP000774-PA	-1.3868	-1.49484	-1.60658	-1.71473	-1.68764	-1.57869	PH and SEC7 domain-containing protein	Guanine nucleotide exchange factor EFA6 - probable fragment - 12 OH-glycosylation sites - 12 NetOglyc sites	pe	KOG	0	55.8	CYT		176.225	6.19			ExpAA=0.00 First60=0.00 PredHel=0 Topology=o	1645	0				Y-NoSP	22	22	22	23.7	23.7	23.7	176.1	0	151.7	216560000	72
AGAP000776-PA	AGAP000776-PA	1.33033	1.30122	1.36211	1.05337	1.25274	1.31497	myosin VI	Myosin class V heavy chain	cs	KOG	0	108.5	CYT		143.933	8.86			ExpAA=0.07 First60=0.00 PredHel=0 Topology=o	1259	0				N	53	53	53	52.7	52.7	52.7	143.76	0	323.31	3881800000	352
AGAP000783-PA	AGAP000783-PA	-2.78656	-2.67758	-2.63328	-2.11079	NaN	NaN		Wings apart-like protein regulation of heterochromatin - 13 OH-glycosylation sites - 13 NetOglyc sites	nr	PFAM	5e-86	109.9	CYT		185.036	6.27			ExpAA=0.03 First60=0.00 PredHel=0 Topology=o	1750	0				Y-NoSP	7	7	7	5.8	5.8	5.8	185.01	0.00034771	4.3065	35603000	20
AGAP000784-PA	AGAP000784-PA	NaN	NaN	NaN	NaN	NaN	NaN	abhydrolase domain containing 4	hydrolase/acyltransferase (alpha/beta hydrolase superfamily)	uc	KOG	0	98.3	CYT		41.93	7.13			ExpAA=18.96 First60=0.01 PredHel=0 Topology=o	373	0				Y-NoSP	4	4	4	13.9	13.9	13.9	41.744	0.0014706	0.31274	27641000	11
AGAP000787-PA	AGAP000787-PA;AGAP000787-PB	NaN	NaN	NaN	NaN	NaN	NaN	E3 ubiquitin-protein ligase NEDD4	E3 ubiquitin-protein ligase Nedd-4-like isoform X2	prot	REFSEQ-INVERTEBRATE	0	103.5	CYT		100.493	5.63			ExpAA=0.07 First60=0.00 PredHel=0 Topology=o	892	0				N	6	4	4	8.5	6.5	6.5	100.42	0.00062247	1.71	9534600	6
AGAP000792-PA	AGAP000792-PA	4.47728	4.40933	4.48058	4.62555	4.66285	4.56866	Adenosylhomocysteinase	S-adenosylhomocysteine hydrolase	met/int	KOG	0	100.4	CYT		51.096	6.16			ExpAA=0.17 First60=0.00 PredHel=0 Topology=o	459	0				N	27	27	27	78.6	78.6	78.6	51.038	0	295.23	28185000000	380
AGAP000794-PC	AGAP000794-PC;AGAP000794-PB;AGAP000794-PA;AGAP006891-PA	3.07864	3.06993	3.06803	3.00696	3.08323	3.17976	NADH dehydrogenase (ubiquinone) Fe-S protein 2	ubiquinone oxidoreductase NDUFS2/49 kDa subunit	met/energy	KOG	0	98.4	CYT		52.684	6.25			ExpAA=2.40 First60=0.16 PredHel=0 Topology=o	468	0				N	20	20	20	60	60	60	52.631	0	323.31	9727200000	320
AGAP000810-PB	AGAP000810-PB;AGAP000810-PA	NaN	-0.742445	NaN	-0.940363	NaN	NaN		leucine-rich repeat serine/threonine-protein kinase 1-like isoform x1	st	REFSEQVERTEBRATE95	0	66.7	CYT		292.353	6.39			ExpAA=0.18 First60=0.00 PredHel=0 Topology=o	2690	0				N	4	4	4	2.2	2.2	2.2	292.05	0.00033818	3.6091	66079000	10
AGAP000812-PA	AGAP000812-PA	0.751778	0.495245	0.973238	0.970938	1.29104	1.03502	calcium binding protein	Conserved protein Mo25	uc	KOG	0	99.4	CYT		39.517	6.53			ExpAA=0.00 First60=0.00 PredHel=0 Topology=o	336	0				N	14	6	6	42.3	18.8	18.8	39.225	0	55.05	808080000	46
AGAP000815-PB	AGAP000815-PB;AGAP000815-PA	-0.733582	-0.631857	-0.990992	-0.629963	-0.261893	-0.342059	INTB: integrin beta subunit	Integrin beta subunit (N-terminal portion of extracellular region) - signalP detected	st	KOG	0	106.7	SIG	26-27	92.986	5.17	90.471	5.17	ExpAA=25.71 First60=2.92 PredHel=1 Topology=o768-790i	837	1	2.6	91.8	5.6	N	13	13	13	22.7	22.7	22.7	92.896	0	13.196	308100000	42
AGAP000826-PA	AGAP000826-PA	NaN	NaN	NaN	NaN	NaN	NaN	cap-specific mRNA (nucleoside-2'-O-)-methyltransferase 1	FtsJ-like RNA methyltransferase	tm	KOG	0	100.3	CYT		96.927	8.03			ExpAA=0.12 First60=0.01 PredHel=0 Topology=o	855	0				N	3	3	3	5.5	5.5	5.5	96.863	0.001456	0.0088534	9726800	3
AGAP000831-PA	AGAP000831-PA	NaN	NaN	-1.29347	NaN	-1.36734	NaN	DnaJ homolog subfamily C member 25	Molecular chaperone (DnaJ superfamily) - signalP detected - 2 predicted membrane helices	pm membrane	KOG	1e-92	103	SIG	24-25	40.504	9.37	38.118	9.43	ExpAA=41.44 First60=7.04 PredHel=1 Topology=i124-146o	341	1	6.5	57.2	36.4	N	4	4	4	18.8	18.8	18.8	40.468	0.00064475	2.4217	68218000	13
AGAP000842-PA	AGAP000842-PA	-1.48861	NaN	-1.45024	-1.07176	-1.04824	-1.67005	NADH dehydrogenase (ubiquinone) 1 alpha subcomplex, assembly factor 1	complex I intermediate-associated protein 30 mitochondrial	met/energy	REFSEQ-INVERTEBRATE	0	91.1	CYT		37.419	9.5			ExpAA=0.00 First60=0.00 PredHel=0 Topology=o	324	0				N	5	5	5	21.3	21.3	21.3	37.39	0.000356	4.8574	101870000	16
AGAP000851-PA	AGAP000851-PA	2.55014	3.22341	2.96908	NaN	3.20126	3.07309	cytochrome c oxidase subunit 6a, mitochrondrial	Cytochrome c oxidase subunit VIa	met/energy	CDD	7e-34	96.5	CYT		12.477	9.61			ExpAA=6.98 First60=6.94 PredHel=0 Topology=o	110	0				N	4	4	4	36.4	36.4	36.4	12.438	0	46.675	679110000	17
AGAP000857-PA	AGAP000857-PA	-0.364712	-0.0757828	-0.434635	-0.249435	-0.33818	-0.259416	mRpL3: 39S ribosomal protein L3, mitochondrial	Mitochondrial/chloroplast ribosomal protein L3	ps	KOG	3e-90	107.4	CYT		41.973	10.25			ExpAA=1.01 First60=0.01 PredHel=0 Topology=o	373	0				Y-NoSP	6	6	6	18	18	18	41.92	0.00032819	2.884	283320000	22
AGAP000861-PA	AGAP000861-PA	-0.130325	0.0283661	0.398329	-0.398596	0.144349	0.0435839		pyridoxal-dependent decarboxylase - 31 OH-glycosylation sites - 31 NetOglyc sites	met/aa	KOG	0	104.5	CYT		99.613	5.19			ExpAA=0.28 First60=0.00 PredHel=0 Topology=o	921	0				Y-NoSP	31	31	31	57.4	57.4	57.4	99.588	0	323.31	1262700000	179
AGAP000862-PA	AGAP000862-PA	1.91447	2.06633	1.62308	2.12804	2.2619	2.10341	alpha 1,3-glucosidase	Maltase glucoamylase - signalP detected	met/carb/secreted Maltase	KOG	0	81.4	SIG	22-23	107.571	5.74	105.489	5.75	ExpAA=4.15 First60=4.04 PredHel=0 Topology=o	944	0				Y-NoSP	33	33	33	50.3	50.3	50.3	107.47	0	323.31	4888900000	290
AGAP000865-PB	AGAP000865-PB;AGAP000865-PA	-0.348286	-0.555655	-0.539116	-0.571785	-0.620044	-0.435576		non-specific serine/threonine protein kinase - 11 OH-glycosylation sites - 11 NetOglyc sites	st	EC	0	61.2	CYT		167.055	6.48			ExpAA=0.01 First60=0.00 PredHel=0 Topology=o	1538	0				Y-NoSP	31	31	31	32.8	32.8	32.8	166.9	0	168.67	589560000	148
AGAP000869-PA	AGAP000869-PA	-2.02422	-1.81223	-1.97788	-1.82161	-1.90599	-2.43254	partitioning defective protein 3	PDZ domain found in a variety of Eumetazoan signaling molecules - 11 OH-glycosylation sites - 11 NetOglyc sites	pe	CDD	1e-14	103.6	CYT		193.05	9.25			ExpAA=0.00 First60=0.00 PredHel=0 Topology=o	1862	0				Y-NoSP	8	8	8	6.5	6.5	6.5	193	0	17.081	65764000	26
AGAP000870-PA	AGAP000870-PA	NaN	NaN	NaN	NaN	NaN	NaN		Rho-GTPase activating protein - probable fragment	st	KOG	4e-75	65.9	CYT		196.555	5.6			ExpAA=0.02 First60=0.00 PredHel=0 Topology=o	1746	0				N	3	3	3	2.3	2.3	2.3	196.36	0.0034742	-0.29765	6008600000	11
AGAP000881-PA	AGAP000881-PA	1.61042	1.7208	1.5143	1.65885	1.76256	1.60129	aldehyde dehydrogenase family 7 member A1	Aldehyde dehydrogenase	met/energy	KOG	1e-67	97	CYT		58.392	7.04			ExpAA=1.36 First60=0.00 PredHel=0 Topology=o	540	0				Y-NoSP	18	18	18	47	47	47	58.335	0	323.31	3014700000	110
AGAP000883-PA	AGAP000883-PA	4.01367	3.89888	4.04581	4.17199	4.01601	3.99128	elongation factor 1-gamma	Translation elongation factor EF-1 gamma	ps	KOG	5e-72	100	CYT		48.541	7.51			ExpAA=0.41 First60=0.02 PredHel=0 Topology=o	427	0				Y-NoSP	23	23	23	66.7	66.7	66.7	48.501	0	323.31	19326000000	263
AGAP000886-PA	AGAP000886-PA	-1.32614	-1.50445	-1.48499	-1.1419	-1.51734	-2.37394	Palmitoyltransferase	palmitoyltransferase ZDHHC6-like - 4 predicted membrane helices	met/lipd membrane	REFSEQ-INVERTEBRATE	0	94.7	CYT		46.35	9.19			ExpAA=92.12 First60=34.14 PredHel=4 Topology=i12-34o54-76i139-161o187-209i	402	4	21.9	11.4	66.7	N	5	5	5	17.4	17.4	17.4	46.243	0	7.2699	101720000	26
AGAP000887-PA	AGAP000887-PA	-1.10081	-1.53046	NaN	-1.63755	-1.59806	NaN	Xaa-Pro aminopeptidase	Xaa-Pro aminopeptidase	met/aa	KOG	0	95	CYT		56.994	7.31			ExpAA=0.04 First60=0.00 PredHel=0 Topology=o	510	0				N	4	4	4	17.5	17.5	17.5	56.948	0	15.306	97452000	14
AGAP000888-PB	AGAP000888-PB;AGAP000888-PA	-0.632351	-0.385353	-0.427837	NaN	-0.411515	-0.327542	GSTT2: glutathione S-transferase theta class 2	C-terminal	detox	CDD	1e-45	102.3	CYT		27.206	7.01			ExpAA=0.02 First60=0.01 PredHel=0 Topology=o	235	0				N	8	8	8	43	43	43	27.179	0	47.301	212690000	28
AGAP000889-PA	AGAP000889-PA	2.12419	2.18629	2.82989	2.49014	2.02915	2.48789	Coactosin-like protein	Drebrins - probable fragment	cs	KOG	4e-39	30.3	CYT		18.484	5.14			ExpAA=0.01 First60=0.00 PredHel=0 Topology=o	163	0				N	6	6	6	47.2	47.2	47.2	18.457	0	195.75	687590000	37
AGAP000890-PA	AGAP000890-PA	-1.94794	-2.59616	-1.69494	-1.6838	-2.56142	-1.90644	mRpS29: 28S ribosomal protein S29, mitochondrial	Mitochondrial ribosomal death-associated protein 3	met/energy	PFAM	4e-93	106.1	CYT		45.791	8.09			ExpAA=0.11 First60=0.10 PredHel=0 Topology=o	407	0				N	4	4	4	11.3	11.3	11.3	45.772	0	6.6439	79078000	27
AGAP000891-PA	AGAP000891-PA	0.120983	0.437168	0.348705	0.423891	0.44811	0.504306	phosphatidylinositide phosphatase SAC1	Inositol-145-triphosphate 5-phosphatase (synaptojanin) INP51/INP52/INP53 family - probable fragment - 3 predicted membrane helices	pe membrane	KOG	1e-76	44.8	CYT		68.121	8.7			ExpAA=45.11 First60=0.02 PredHel=2 Topology=o532-551i558-577o	593	2	6.4	92.4	1.2	N	16	16	16	37.4	37.4	37.4	68.075	0	64.249	1028800000	71
AGAP000894-PA	AGAP000894-PA	-2.92862	-3.23019	-3.10875	-2.20486	-3.11677	-2.85094		AGAP000894-PA	uc	REFSEQ-INVERTEBRATE	0	87.8	CYT		174.94	9.05			ExpAA=0.03 First60=0.00 PredHel=0 Topology=o	1575	0				N	9	9	9	8.4	8.4	8.4	174.64	0	12.947	28744000	24
AGAP000899-PA	AGAP000899-PA	-2.69102	-1.09646	NaN	NaN	NaN	NaN		Phospholipase A2 - signalP detected	s/met/lipd Phospholipase	PFAM	4e-40	98.9	SIG	45-46	37.709	8.43	32.491	6.02	ExpAA=18.25 First60=18.14 PredHel=1 Topology=i21-43o	335	1	6.6	87.2	6.3	Y-NoSP	4	4	4	17.9	17.9	17.9	37.521	0.00033852	3.6202	41986000	9
AGAP000900-PA	AGAP000900-PA	NaN	-1.55592	-1.30206	-0.699224	-0.831801	NaN	Protein-tyrosine sulfotransferase	protein-tyrosine sulfotransferase-like - signalP detected	detox	REFSEQ-INVERTEBRATE	0	101.9	SIG	32-33	44.493	8.5	40.876	6.87	ExpAA=4.51 First60=4.40 PredHel=0 Topology=o	392	0				N	6	6	6	25.3	25.3	25.3	44.461	0	39.73	129800000	20
AGAP000901-PA	AGAP000901-PA	4.31795	4.28496	4.20002	4.23357	4.28431	3.96147	alanine transaminase	Alanine aminotransferase	met/aa	KOG	0	100	CYT		60.743	8.49			ExpAA=0.03 First60=0.00 PredHel=0 Topology=o	552	0				N	31	31	31	67.9	67.9	67.9	60.702	0	323.31	29224000000	572
AGAP000908-PA	AGAP000908-PA	NaN	-1.63972	-1.9278	-1.51401	-1.94657	-2.34064	dynactin 4	Dynactin subunit p62	cs	KOG	1e-98	81.5	CYT		60.744	8.4			ExpAA=0.02 First60=0.02 PredHel=0 Topology=o	551	0				Y-NoSP	6	6	6	18.1	18.1	18.1	60.684	0.00032595	2.7031	110990000	28
AGAP000909-PA	AGAP000909-PA	2.1609	2.10991	1.97881	2.44744	2.33545	2.05954	endoplasmic reticulum resident protein 44 precursor	endoplasmic reticulum resident protein 44 isoform X2 - signalP detected	pm	REFSEQ-INVERTEBRATE	0	99.7	SIG	25-26	46.584	5.58	43.72	5.5	ExpAA=11.48 First60=11.48 PredHel=0 Topology=o	405	0				Y-NoSP	15	15	15	36.5	36.5	36.5	46.523	0	198.25	3586500000	87
AGAP000913-PA	AGAP000913-PA	NaN	-1.68312	NaN	NaN	-1.92101	NaN	G protein-coupled receptor 107	G protein-coupled seven transmembrane receptor - signalP detected - 8 predicted membrane helices	st membrane	KOG	0	75.4	SIG	26-27	66.6	6.14	63.878	5.94	ExpAA=156.06 First60=22.11 PredHel=7 Topology=i7-26o269-291i304-326o341-363i376-395o410-432i452-474o	583	7	25.4	65.5	9.1	Y-NoSP	3	3	3	7.4	7.4	7.4	66.474	0.00091324	1.1308	28003000	11
AGAP000924-PA	AGAP000924-PA	NaN	-2.02808	NaN	-1.65361	-1.7099	NaN		agap000924-pa - 20 OH-glycosylation sites - 20 NetOglyc sites	uc	REFSEQ-INVERTEBRATE	0	100	CYT		54.368	9.98			ExpAA=0.00 First60=0.00 PredHel=0 Topology=o	498	0				N	4	4	4	10.8	10.8	10.8	54.311	0.00033456	3.4099	82946000	12
AGAP000926-PA	AGAP000926-PA;AGAP000926-PB	-1.18779	-1.0977	-1.07802	-1.30573	-1.34697	-1.34879	inositol hexakisphosphate/diphosphoinositol-pentakisphosphate kinase	Arp2/3 complex-interacting protein VIP1/Asp1 involved in regulation of actin cytoskeleton - 10 OH-glycosylation sites	cs	KOG	0	94.9	CYT		232.418	6.18			ExpAA=0.25 First60=0.08 PredHel=0 Topology=o	2137	0				Y-NoSP	18	18	18	12.6	12.6	12.6	232.36	0	211.97	198320000	72
AGAP000930-PB	AGAP000930-PB;AGAP000930-PA	-0.0445023	-0.00384903	-0.124149	-0.197163	-0.0356627	-0.132117		coronin-7	cs	UNIPROTKB	4e-84	43	CYT		96.386	6.68			ExpAA=1.78 First60=0.49 PredHel=0 Topology=o	878	0				Y-NoSP	13	13	13	24	24	24	96.268	0	52.678	404510000	48
AGAP000932-PB	AGAP000932-PB;AGAP000932-PA	-1.15918	-1.19062	-0.996861	-1.45471	-0.987666	-1.03749		guanine nucleotide exchange factor for ras-like small gtpase - 25 OH-glycosylation sites - 25 NetOglyc sites	pe	CDD	1e-50	100.4	CYT		160.775	6.98			ExpAA=0.01 First60=0.00 PredHel=0 Topology=o	1485	0				Y-NoSP	15	15	15	15.1	15.1	15.1	160.59	0	56.552	192740000	65
AGAP000935-PA	AGAP000935-PA	2.84156	2.71058	2.70673	3.04042	2.96591	2.87227	mitochondrial processing peptidase	Zn-dependent peptidases (General function prediction only)	pm/protease	CDD	1e-81	100.2	CYT		52.329	5.89			ExpAA=0.00 First60=0.00 PredHel=0 Topology=o	474	0				Y-NoSP	17	16	15	54.9	53.4	51.7	52.276	0	323.31	6775200000	154
AGAP000939-PA	AGAP000939-PA	-1.73781	NaN	-2.18556	-1.83234	-2.39265	-1.53458	platelet-activating factor acetylhydrolase IB subunit beta/gamma	Attractin and platelet-activating factor acetylhydrolase	st	KOG	2e-38	99	CYT		25.912	5.17			ExpAA=0.00 First60=0.00 PredHel=0 Topology=o	225	0				Y-NoSP	3	3	3	27.1	27.1	27.1	25.879	0	9.6996	58036000	16
AGAP000941-PA	AGAP000941-PA;AGAP000941-PB	NaN	-1.50283	-1.14068	-1.28802	-1.06603	-0.722022		heat shock protein beta-1-like isoform X4	pm	REFSEQ-INVERTEBRATE	7e-82	100.5	CYT		21.035	5.08			ExpAA=0.00 First60=0.00 PredHel=0 Topology=o	187	0				Y-NoSP	3	3	3	29.9	29.9	29.9	20.945	0	46.108	97146000	27
AGAP000942-PB	AGAP000942-PB;AGAP000942-PA	NaN	NaN	-2.41879	-1.88182	-2.09641	-1.65202	Uncharacterized Nudix hydrolase NudL	Peroxisomal NUDIX hydrolase	nr	KOG	1e-30	75.6	CYT		24.403	9.66			ExpAA=21.98 First60=1.63 PredHel=1 Topology=o185-207i	220	1	10	84.1	5.9	N	5	5	5	35.5	35.5	35.5	24.378	0	7.5666	47916000	15
AGAP000943-PG	AGAP000943-PG;AGAP000943-PF;AGAP000943-PD;AGAP000943-PC;AGAP000943-PB;AGAP000943-PA;AGAP000943-PE	4.35471	4.04351	4.4528	4.59136	4.41502	4.33939	chloride intracellular channel	chloride intracellular channel exc-4 isoform X2	tr	NR-LIGHT	0	100	CYT		29.617	6.14			ExpAA=0.01 First60=0.00 PredHel=0 Topology=o	257	0				N	15	15	15	64.2	64.2	64.2	29.587	0	323.31	16189000000	259
AGAP000947-PA	AGAP000947-PA	0.641001	0.457006	0.188803	0.869675	0.727942	0.699645	GSTU1: glutathione S-transferase unclassified 1	glutathione S-transferase 1-1-like	detox	REFSEQ-INVERTEBRATE	0	99.1	CYT		26.098	5.65			ExpAA=14.75 First60=0.00 PredHel=0 Topology=o	233	0				N	9	9	9	43.8	43.8	43.8	26.064	0	25.692	587510000	55
AGAP000948-PA	AGAP000948-PA	-1.05311	-1.05473	-0.680639	-0.602938	-0.558366	-0.516273	protein YIPF	Rab GTPase interacting factor Golgi membrane protein - 5 predicted membrane helices	pe membrane	KOG	1e-38	104	CYT		31.959	4.25			ExpAA=94.29 First60=0.00 PredHel=4 Topology=o183-205i212-234o244-266i275-293o	294	4	28.6	66	5.4	Y-NoSP	3	3	3	25.5	25.5	25.5	31.932	0	103.88	120940000	28
AGAP000949-PA	AGAP000949-PA	3.19042	2.72296	3.46723	3.7044	3.3786	3.31477	transmembrane emp24 domain-containing protein 3 precursor	emp24/gp25L/p24 family of membrane trafficking - signalP detected - 2 predicted membrane helices	pe membrane	KOG	6e-68	100	SIG	32-33	25.404	5.14	21.92	4.96	ExpAA=55.49 First60=15.96 PredHel=1 Topology=i184-206o	224	1	9.8	8	82.1	N	5	5	5	47.8	47.8	47.8	25.371	0	284.91	1707600000	28
AGAP000950-PA	AGAP000950-PA	-1.68836	-1.82964	-1.4357	-1.84132	-1.25348	-1.91211	mRpL9: 39S ribosomal protein L9, mitochondrial	Mitochondrial ribosomal protein L9	ps	KOG	6e-51	95	CYT		28.151	9.24			ExpAA=0.01 First60=0.01 PredHel=0 Topology=o	249	0				N	6	6	6	38.2	38.2	38.2	28.129	0	28.748	106960000	31
AGAP000954-PD	AGAP000954-PD;AGAP000954-PC;AGAP000954-PB;AGAP000954-PA	0.49803	0.731186	0.222918	0.51462	0.651866	0.750196	phosphoribosyl pyrophosphate synthetase-associated protein 2	Ribose-phosphate pyrophosphokinase	met/nuc	KOG	2e-88	109.8	CYT		38.99	7.13			ExpAA=2.31 First60=0.03 PredHel=0 Topology=o	355	0				N	10	10	10	41.7	41.7	41.7	38.949	0	80.293	788600000	66
AGAP000958-PA	AGAP000958-PA	1.45213	2.16987	2.06212	2.28897	2.09479	1.57143	calcium-binding mitochondrial carrier protein Aralar1	Mitochondrial carnitine-acylcarnitine carrier protein	met/energy	KOG	3e-46	101.6	CYT		73.909	8.89			ExpAA=3.60 First60=0.00 PredHel=0 Topology=o	668	0				N	35	35	35	71.9	71.9	71.9	73.883	0	323.31	9928500000	476
AGAP000960-PA	AGAP000960-PA	-2.1391	NaN	-3.07305	-2.0756	-1.89249	-1.87012	STAM-binding protein	SMAD6 interacting protein AMSH contains JAB/MPN/Mov34 domain	st	KOG	0	103	CYT		46.166	6.4			ExpAA=0.54 First60=0.00 PredHel=0 Topology=o	421	0				N	6	6	6	22.3	22.3	22.3	46.092	0.00064205	2.3519	76407000	13
AGAP000968-PA	AGAP000968-PA	-1.72717	NaN	NaN	-2.00716	-1.51211	-2.3051		Fasciclin - GPI anchored	extmat/gpi	KOG	6e-35	92.3	BL	33-34	78.212	7.2	74.593	7.03	ExpAA=5.50 First60=4.42 PredHel=0 Topology=o	680	0				Y-NoSP	10	10	10	20.7	20.7	20.7	78.193	0	11.712	114750000	21
AGAP000969-PE	AGAP000969-PE;AGAP000969-PC;AGAP000969-PA;AGAP000969-PD;AGAP000969-PB	-0.710533	-0.166229	0.20491	0.622133	-0.0664492	0.662053	tropomodulin	Tropomodulin and leiomodulin - 10 OH-glycosylation sites	cs	KOG	8e-63	99.4	CYT		40.873	4.97			ExpAA=0.07 First60=0.00 PredHel=0 Topology=o	366	0				Y-NoSP	11	11	11	48.1	48.1	48.1	40.825	0	40.749	802460000	60
AGAP000983-PA	AGAP000983-PA	0.0902882	0.287373	0.436951	0.215628	-0.00244045	0.708663		Vacuolar sorting protein PEP3/VPS18	pe	KOG	0	110.7	CYT		116.254	6.34			ExpAA=1.72 First60=0.69 PredHel=0 Topology=o	1024	0				Y-NoSP	10	10	10	12.1	12.1	12.1	116.2	0	230.49	213130000	42
AGAP000985-PA	AGAP000985-PA	0.670431	1.29505	0.0991707	0.473671	0.478526	0.404656	ARP2 actin-related protein 2 homolog	Actin	cs	CDD	0	102.9	CYT		45.065	5.99			ExpAA=1.60 First60=0.14 PredHel=0 Topology=o	395	0				Y-NoSP	9	9	9	35.4	35.4	35.4	44.79	0	30.073	886230000	68
AGAP000994-PA	AGAP000994-PA	1.26285	1.08239	0.982679	1.15101	1.3658	1.30684	lysosomal Pro-X carboxypeptidase	lysosomal Pro-X carboxypeptidase - signalP detected	pm/protease	REFSEQ-INVERTEBRATE	0	101.6	SIG	16-17	53.124	6.21	51.6	6.22	ExpAA=0.96 First60=0.60 PredHel=0 Topology=o	481	0				N	7	7	7	25.4	25.4	25.4	53.088	0	15.963	1091900000	63
AGAP000995-PA	AGAP000995-PA	-1.52432	NaN	-0.725618	-1.28617	-1.00204	-0.678676	trafficking protein particle complex 1	Transport protein particle (TRAPP) complex subunit	pe	KOG	9e-51	100	CYT		16.989	9.12			ExpAA=0.02 First60=0.02 PredHel=0 Topology=o	145	0				N	5	5	5	40.7	40.7	40.7	16.937	0	5.9025	53896000	12
AGAP000998-PA	AGAP000998-PA	-2.58098	NaN	-2.21596	-2.39504	NaN	NaN	insulin-like growth factor 2 receptor	cation-independent mannose-6-phosphate receptor - 14 OH-glycosylation sites - signalP detected	st	REFSEQ-INVERTEBRATE	0	98	SIG	32-33	92.323	5.5	89.083	5.36	ExpAA=35.12 First60=12.71 PredHel=1 Topology=o770-792i	849	1	2.6	90.7	6.7	Y-NoSP	4	4	4	8	8	8	92.308	0.00034578	4.1207	22181000	12
AGAP000999-PA	AGAP000999-PA;AGAP001002-PA;AGAP010669-PA;AGAP010636-PA	-2.45243	NaN	-2.79027	NaN	NaN	NaN	TOLL5A: TOLL-like receptor 5A	agap000999-pa - signalP detected	imm/memb	CDD	0	100	SIG	21-22	119.316	5.35	117.213	5.35	ExpAA=19.46 First60=0.54 PredHel=1 Topology=o793-812i	1057	1	1.8	75	23.2	N	8	8	6	10.9	10.9	9.2	119.23	0	5.9878	28918000	21
AGAP001007-PA	AGAP001007-PA	-0.190296	0.115479	NaN	0.39901	-0.000500679	0.0988779		AGAP001007-PA	uc	REFSEQ-INVERTEBRATE	0	100	BL/SIG		25.302	9.27			ExpAA=0.00 First60=0.00 PredHel=0 Topology=o	226	0				N	3	3	3	11.9	11.9	11.9	25.293	0.00091631	1.234	59222000	14
AGAP001011-PA	AGAP001011-PA	-1.53178	-1.73127	-1.34864	-1.25416	-1.9864	-1.68199		transient receptor potential cation channel protein painless - 5 predicted membrane helices	st membrane	REFSEQ-INVERTEBRATE	0	106.4	CYT		130.035	9.14			ExpAA=113.26 First60=0.00 PredHel=5 Topology=o633-655i667-689o704-726i758-780o835-857i	1140	5	9.6	61.7	28.7	N	14	14	14	16.8	16.8	16.8	129.94	0	38.691	180420000	83
AGAP001021-PB	AGAP001021-PB;AGAP001021-PA	-0.585375	-0.309454	-0.751617	-0.494486	-0.147563	-0.0562334	dihydropyrimidine dehydrogenase (NADP+)	Dihydropyrimidine dehydrogenase	met/nuc	KOG	0	101.2	CYT		112.473	6.72			ExpAA=0.09 First60=0.00 PredHel=0 Topology=o	1039	0				N	23	23	23	32.8	32.8	32.8	112.36	0	323.31	533070000	97
AGAP001023-PF	AGAP001023-PF;AGAP001023-PE;AGAP001023-PD;AGAP001023-PC;AGAP001023-PB;AGAP001023-PA	-1.25025	NaN	NaN	1.84345	-0.0450716	0.186513	myofilin variant B	Myofilin	cs	PFAM	1e-37	100	CYT		18.403	9.2			ExpAA=0.00 First60=0.00 PredHel=0 Topology=o	155	0				N	4	4	4	33.5	33.5	33.5	18.385	0.00091659	1.239	76391000	10
AGAP001026-PB	AGAP001026-PB;AGAP001026-PA	-0.28447	-0.533686	-0.452173	-0.554026	-0.788135	-0.274407	carboxypeptidase A	zinc carboxypeptidase-like isoform X2	met/aa	REFSEQ-INVERTEBRATE	0	99	CYT		45.792	5.36			ExpAA=0.01 First60=0.00 PredHel=0 Topology=o	412	0				Y-NoSP	7	7	7	26.2	26.2	26.2	45.746	0	27.796	371080000	38
AGAP001027-PA	AGAP001027-PA;AGAP001027-PB;AGAP001027-PC	-1.58225	-1.56903	NaN	-2.20023	NaN	NaN	sugar transporter ERD6-like 7	MFS transporter - 12 predicted membrane helices	tr membrane	CDD	1e-67	85.6	CYT		55.815	5.05			ExpAA=262.71 First60=9.85 PredHel=12 Topology=i51-73o93-115i122-141o146-168i181-203o207-226i288-310o325-347i354-376o391-413i418-440o455-477i	519	12	49.7	14.3	36	N	5	5	5	9.6	9.6	9.6	55.769	0	10.225	33926000	10
AGAP001032-PB	AGAP001032-PB;AGAP001032-PA	-0.238787	-0.0879917	-0.357872	-0.152637	0.0899878	-0.186559	Interferon-related developmental regulator 1	Interferon-related developmental regulator	imm	PFAM	8e-95	105.1	CYT		47.875	5.64			ExpAA=1.44 First60=0.00 PredHel=0 Topology=o	435	0				Y-NoSP	7	7	7	23.4	23.4	23.4	47.827	0	10.793	502780000	30
AGAP001035-PA	AGAP001035-PA	-1.44698	-1.33951	-1.67944	NaN	-1.95049	NaN	rapamycin-insensitive companion of mTOR	agap001035-pa - 11 OH-glycosylation sites - 11 NetOglyc sites	st	REFSEQ-INVERTEBRATE	0	105.2	CYT		200.119	8.53			ExpAA=0.23 First60=0.00 PredHel=0 Topology=o	1826	0				Y-NoSP	6	6	6	4.3	4.3	4.3	200.08	0	8.17	46489000	18
AGAP001036-PB	AGAP001036-PB;AGAP001036-PA	NaN	-1.62318	-1.62364	-1.71699	-1.61222	NaN	G protein beta subunit-like	G-protein beta subunit-like protein (contains WD40 repeats)	st	KOG	1e-94	99.3	CYT		37.573	5.75			ExpAA=0.00 First60=0.00 PredHel=0 Topology=o	332	0				N	6	6	6	21.1	21.1	21.1	37.535	0	50.409	75148000	21
AGAP001037-PA	AGAP001037-PA	0.245249	0.7076	0.363588	0.739199	0.167544	0.462165	Xaa-Pro aminopeptidase	Xaa-Pro aminopeptidase	met/aa	KOG	0	114.3	CYT		68.089	5.63			ExpAA=0.29 First60=0.00 PredHel=0 Topology=o	619	0				N	21	21	21	51.7	51.7	51.7	68.052	0	255.53	1699100000	161
AGAP001043-PA	AGAP001043-PA	0.845348	0.755913	0.824316	0.68738	0.817512	0.758866	arm: Armadillo segment polarity protein	Armadillo/beta-Catenin/plakoglobin	st	KOG	9e-95	112.4	CYT		91.692	5.06			ExpAA=0.05 First60=0.00 PredHel=0 Topology=o	850	0				N	25	25	25	46.2	46.2	46.2	91.664	0	184.52	1951000000	171
AGAP001046-PA	AGAP001046-PA	-2.65425	-3.15081	NaN	-3.21662	NaN	NaN	Abl interactor 2	Abl interactor ABI-1 contains SH3 domain - 20 OH-glycosylation sites - 20 NetOglyc sites	st	KOG	0	103.5	CYT		49.341	6.5			ExpAA=0.10 First60=0.02 PredHel=0 Topology=o	443	0				Y-NoSP	5	5	5	16.7	16.7	16.7	49.293	0	7.4655	40388000	16
AGAP001053-PC	AGAP001053-PC;AGAP001053-PG;AGAP001053-PD	NaN	NaN	NaN	-0.384949	-2.0595	-2.04515		Troponin I - probable fragment	cs	SWISSP	9e-92	71.7	CYT		23.698	9.75			ExpAA=0.00 First60=0.00 PredHel=0 Topology=o	197	0				N	5	5	4	23.9	23.9	19.3	23.673	0	157.98	66840000	13
AGAP001056-PA	AGAP001056-PA	1.57259	1.54575	1.95502	1.89205	1.84385	1.52405	ubiquitin-conjugating enzyme E2 L3	ubiquitin-conjugating enzyme E2 l	prot	NR-LIGHT	2e-82	100	CYT		17.73	7.83			ExpAA=0.02 First60=0.02 PredHel=0 Topology=o	153	0				N	4	4	4	35.9	35.9	35.9	17.706	0	14.028	381810000	28
AGAP001057-PA	AGAP001057-PA	-2.46268	-1.77489	-1.53071	NaN	-1.60132	-1.14759	ATP-dependent RNA helicase DDX10/DBP4	Superfamily II DNA and RNA helicases (DNA replication	nr	CDD	2e-92	98.8	CYT		87.153	9.37			ExpAA=0.02 First60=0.00 PredHel=0 Topology=o	761	0				Y-NoSP	5	5	5	12.4	12.4	12.4	87.135	0	5.0134	94105000	16
AGAP001064-PA	AGAP001064-PA	4.41204	4.07727	4.50642	4.61214	4.56854	4.60606	Transmembrane emp24 domain-containing protein 10 precursor	emp24/gp25L/p24 family of membrane trafficking - signalP detected - 3 predicted membrane helices	pe membrane	KOG	4e-66	98	SIG	19-20	23.436	6.19	21.285	6.24	ExpAA=41.02 First60=18.45 PredHel=2 Topology=o4-26i172-194o	204	2	21.6	6.9	71.6	Y-NoSP	9	9	9	39.2	39.2	39.2	23.293	0	226.27	3441600000	137
AGAP001065-PH	AGAP001065-PH;AGAP001065-PG;AGAP001065-PF;AGAP001065-PE;AGAP001065-PD;AGAP001065-PC;AGAP001065-PB;AGAP001065-PA	5.28233	5.2243	5.09542	5.05564	4.98088	5.06002	glycine hydroxymethyltransferase	Glycine/serine hydroxymethyltransferase	met/aa	KOG	0	97.6	CYT		51.817	6.62			ExpAA=0.20 First60=0.00 PredHel=0 Topology=o	467	0				Y-NoSP	28	28	28	77.7	77.7	77.7	51.765	0	323.31	35317000000	391
AGAP001069-PA	AGAP001069-PA	3.44338	3.62039	2.28331	3.10535	2.22709	2.90048		cargo transport protein ERV29 - 6 predicted membrane helices	pe membrane	KOG	3e-96	99.6	CYT		30.604	9.01			ExpAA=127.57 First60=1.08 PredHel=6 Topology=i65-87o91-113i160-179o183-200i207-226o241-263i	270	6	44.8	8.5	46.7	Y-NoSP	7	7	7	28.1	28.1	28.1	30.583	0	159.73	2138200000	135
AGAP001073-PA	AGAP001073-PA;AGAP001073-PB;AGAP001073-PC	NaN	-1.58594	NaN	-1.35842	NaN	-2.36851		AGAP001073-PA	uc	REFSEQ-INVERTEBRATE	0	100	CYT		55.996	5.41			ExpAA=0.00 First60=0.00 PredHel=0 Topology=o	499	0				Y-NoSP	4	4	4	13.2	13.2	13.2	55.984	0.0003358	3.4622	60550000	12
AGAP001082-PA	AGAP001082-PA;AGAP001082-PB	-0.629694	-0.678585	-0.574556	-0.967709	-0.635106	-0.626626	saposin	saposin - signalP detected	met/lipd	NR-LIGHT	0	94.8	SIG	21-22	113.116	4.99	110.928	4.96	ExpAA=1.85 First60=1.85 PredHel=0 Topology=o	1006	0				N	10	10	10	15.3	15.3	15.3	113.08	0	10.54	330350000	57
AGAP001090-PA	AGAP001090-PA	-2.72682	-2.4245	-2.7293	-2.06143	-2.51346	-2.1306	Breast carcinoma amplified sequence 3	AGAP001090-PA	tm	REFSEQ-INVERTEBRATE	0	103.9	CYT		98.276	6.25			ExpAA=0.18 First60=0.00 PredHel=0 Topology=o	923	0				Y-NoSP	8	8	8	14.1	14.1	14.1	98.268	0	14.354	103040000	43
AGAP001091-PA	AGAP001091-PA;AGAP001091-PB	-1.23633	-0.701954	-1.17633	-1.4295	-0.819257	-0.22395	N-terminal kinase-like protein	N-terminal kinase-like protein isoform X1	st	REFSEQ-INVERTEBRATE	0	99.1	CYT		98.24	5.63			ExpAA=0.01 First60=0.00 PredHel=0 Topology=o	889	0				Y-NoSP	17	17	17	38.5	38.5	38.5	98.141	0	42.283	257740000	55
AGAP001099-PA	AGAP001099-PA	-2.19867	-2.47638	-1.75942	-2.25624	-2.25822	-2.23591	Polybromo-1	Chromatin remodeling complex RSC subunit RSC1/Polybromo	nr	KOG	0	112	CYT		194.788	5.96			ExpAA=0.00 First60=0.00 PredHel=0 Topology=o	1697	0				Y-NoSP	13	13	13	11.6	11.6	11.6	194.74	0	7.3885	70165000	29
AGAP001102-PA	AGAP001102-PA	-1.86317	-1.78371	-1.61492	-1.39454	-1.38196	-1.34881	C-myc promoter-binding protein	Calmodulin-binding protein CRAG contains DENN domain	st	KOG	0	84.4	CYT		184.858	6.54			ExpAA=0.07 First60=0.00 PredHel=0 Topology=o	1643	0				Y-NoSP	21	21	21	17.7	17.7	17.7	184.79	0	35.28	163380000	76
AGAP001103-PA	AGAP001103-PA	-1.69108	-1.43038	-1.20609	-1.57837	-1.59056	-1.15085	mitogen-activated protein kinase kinase 1	Catalytic domain of the dual-specificity Protein Kinase	st	CDD	0	100	CYT		45.394	6.11			ExpAA=0.12 First60=0.00 PredHel=0 Topology=o	406	0				N	7	7	7	26.1	26.1	26.1	45.209	0	292.18	142120000	36
AGAP001107-PB	AGAP001107-PB;AGAP001107-PA	-1.8443	-1.54846	-1.97248	-1.73538	-1.61592	-1.43459		AGAP001107-PB	uc	REFSEQ-INVERTEBRATE	0	100	CYT		88.08	5.65			ExpAA=10.63 First60=0.00 PredHel=0 Topology=o	760	0				N	7	7	7	14.3	14.3	14.3	87.992	0	18.835	156080000	40
AGAP001108-PA	AGAP001108-PA	-0.505844	-0.106777	-0.727894	-0.216259	-0.429208	0.0520334	mitochondrial import inner membrane translocase subunit TIM50-C	TFIIF-interacting CTD phosphatase - 2 predicted membrane helices	tm membrane	KOG	0	82.1	CYT		48.818	7.67			ExpAA=22.97 First60=0.65 PredHel=1 Topology=i133-155o	416	1	5.3	62.7	32	N	8	8	8	25.7	25.7	25.7	48.73	0	201.09	295820000	34
AGAP001109-PA	AGAP001109-PA	-2.02123	-2.28792	-2.25502	-2.31327	-2.79667	NaN	protein-tyrosine phosphatase	Protein tyrosine phosphatase - probable fragment	st	KOG	4e-66	72.2	CYT		78.746	5.86			ExpAA=0.30 First60=0.00 PredHel=0 Topology=o	704	0				Y-NoSP	5	5	5	12.1	12.1	12.1	78.697	0	8.2912	55931000	17
AGAP001110-PB	AGAP001110-PB;AGAP001110-PA	-1.72216	-1.95378	-2.35581	-2.34535	-2.34862	-2.06423	Sorting nexin family member 27 isoform 1	sorting nexin-27 isoform X1	pe	REFSEQ-INVERTEBRATE	0	100.9	CYT		59.38	5.89			ExpAA=0.01 First60=0.01 PredHel=0 Topology=o	526	0				Y-NoSP	5	5	5	15.2	15.2	15.2	59.32	0	14.496	104550000	23
AGAP001111-PA	AGAP001111-PA;AGAP001111-PB;AGAP001111-PC	NaN	NaN	-3.65584	-2.75663	-3.83071	NaN		Maltase glucoamylase - 2 predicted membrane helices	met/carb membrane	KOG	0	95.1	CYT		109.313	5.87			ExpAA=24.78 First60=0.00 PredHel=1 Topology=i286-308o	965	1	2.3	68.1	29.6	N	4	4	4	5.6	5.6	5.6	109.25	0.00032563	2.6809	12815000	10
AGAP001116-PA	AGAP001116-PA	-1.77469	-1.01715	-1.28842	-1.19484	-1.10227	-1.21696	D-amino-acid oxidase	D-aspartate oxidase	met/aa	KOG	9e-89	100	CYT		38.644	6.37			ExpAA=8.13 First60=7.99 PredHel=0 Topology=o	350	0				N	5	5	5	23.7	23.7	23.7	38.594	0	14.495	137510000	22
AGAP001118-PA	AGAP001118-PA	NaN	NaN	NaN	NaN	NaN	NaN		Conserved secreted protein precursor	s/ucs	REFSEQ-INVERTEBRATE	0		SIG	21-22	74.375	6.22	72.328	6.23	ExpAA=2.40 First60=2.40 PredHel=0 Topology=o	704	0				N	5	5	5	14.9	14.9	14.9	74.334	0.00034698	4.2637	42407000	5
AGAP001124-PA	AGAP001124-PA	1.81036	2.06991	2.31181	2.38454	2.11377	1.88644	Aminomethyltransferase	Aminomethyl transferase	met/aa	KOG	0	99.2	CYT		45.745	8.74			ExpAA=0.00 First60=0.00 PredHel=0 Topology=o	415	0				N	17	17	17	56.1	56.1	56.1	45.698	0	323.31	6393000000	267
AGAP001133-PA	AGAP001133-PA	-1.05945	-1.10292	-0.993729	-1.08574	-1.05087	-1.65586	regulator of nonsense transcripts 1	Superfamily I DNA and RNA helicases and helicase subunits (DNA replication	nr	CDD	1e-95	103.1	CYT		129.241	6.88			ExpAA=0.00 First60=0.00 PredHel=0 Topology=o	1161	0				N	16	16	16	17.9	17.9	17.9	129.17	0	189.42	297250000	67
AGAP001134-PA	AGAP001134-PA	-1.56396	-1.3641	-1.2091	-1.50783	-1.16689	-1.50479	mRpS30: 28S ribosomal protein S30, mitochondrial	Mitochondrial 28S ribosomal protein S30	met/energy	CDD	0	101.8	CYT		67.628	8.58			ExpAA=0.00 First60=0.00 PredHel=0 Topology=o	573	0				N	9	9	9	20.8	20.8	20.8	67.498	0	6.1795	206440000	32
AGAP001136-PA	AGAP001136-PA	-0.660786	-0.194624	-0.615295	-0.272093	-0.0956202	-0.445962	tetratricopeptide repeat protein 35	AGAP001136-PA	pm	REFSEQ-INVERTEBRATE	0	100	CYT		34.978	6.76			ExpAA=0.17 First60=0.00 PredHel=0 Topology=o	307	0				N	11	11	11	43	43	43	34.886	0	81.461	381580000	66
AGAP001138-PA	AGAP001138-PA	3.04786	2.93431	3.35558	3.53021	3.68926	3.29303	ATPsynB: F-type H+-transporting ATPase subunit b	Mitochondrial F1F0-ATP synthase subunit b/ATP4	met/energy	KOG	6e-63	90.2	BL	27-28	27	9.01	24.322	7.86	ExpAA=3.88 First60=0.92 PredHel=0 Topology=o	236	0				N	17	17	17	61.4	61.4	61.4	26.956	0	323.31	6556500000	258
AGAP001139-PA	AGAP001139-PA	NaN	NaN	-0.337132	-0.109226	0.518746	NaN	mRpL19: 39S ribosomal protein L19, mitochondrial	Mitochondrial/chloroplast ribosomal protein L19	ps	KOG	2e-51	82	CYT		36.031	9.22			ExpAA=0.01 First60=0.01 PredHel=0 Topology=o	310	0				N	3	3	3	17.7	17.7	17.7	36.007	0	11.968	121350000	17
AGAP001140-PA	AGAP001140-PA	-0.335888	0.372505	0.215437	-0.125933	0.327014	0.523557		agap001140-pa - 27 OH-glycosylation sites - 27 NetOglyc sites	uc	REFSEQ-INVERTEBRATE	0	105.2	CYT		203.925	4.95			ExpAA=0.00 First60=0.00 PredHel=0 Topology=o	1825	0				N	38	38	38	27.8	27.8	27.8	203.89	0	323.31	1144800000	206
AGAP001141-PB	AGAP001141-PB;AGAP001141-PA	-0.603306	-0.483723	-0.26306	-0.578224	-0.525792	-0.35352		Pogo transposable element with ZNF domain - probable fragment	te	SWISSP	8e-25	30	CYT		132.819	8.49			ExpAA=0.02 First60=0.01 PredHel=0 Topology=o	1203	0				Y-NoSP	23	23	23	26.3	26.3	26.3	132.75	0	141.36	834680000	152
AGAP001148-PB	AGAP001148-PB;AGAP001148-PA	-2.17869	NaN	NaN	NaN	-2.28755	NaN		Sorbin and SH3 domain-containing protein - probable fragment - 29 OH-glycosylation sites	st	KOG	4e-15	47	CYT		61.739	6.03			ExpAA=0.01 First60=0.01 PredHel=0 Topology=o	585	0				N	3	3	3	7.4	7.4	7.4	61.675	0.00091185	1.0719	45778000	6
AGAP001149-PA	AGAP001149-PA	-1.2347	NaN	NaN	-1.42703	-0.944745	NaN	protein MAK11	p21-activated protein kinase-interacting protein 1	st	REFSEQ-INVERTEBRATE	0	98.4	CYT		46.414	7.18			ExpAA=0.00 First60=0.00 PredHel=0 Topology=o	422	0				Y-NoSP	5	5	5	17.1	17.1	17.1	46.352	0	23.933	139630000	14
AGAP001150-PA	AGAP001150-PA	NaN	-1.37596	-1.27026	-1.69275	-2.14721	-0.917527		membrane protein (associated with esophageal cancer in humans)	uc	KOG	0	89.7	CYT		112.553	6.43			ExpAA=0.50 First60=0.09 PredHel=0 Topology=o	999	0				N	10	10	10	16.4	16.4	16.4	112.51	0	16.405	161680000	32
AGAP001151-PA	AGAP001151-PA	5.40307	5.587	5.70425	5.83082	5.80694	5.5576	14-3-3 protein epsilon	Multifunctional chaperone (14-3-3 family)	pm	KOG	0	99.1	CYT		29.331	4.71			ExpAA=0.07 First60=0.00 PredHel=0 Topology=o	256	0				N	24	24	22	74.2	74.2	74.2	29.219	0	323.31	34427000000	358
AGAP001153-PA	AGAP001153-PA	-0.876682	-0.773767	-0.736158	-0.630695	-0.761174	-0.556436	Polymerase delta-interacting protein 2	Mg2+ and Co2+ transporter CorD - 14 OH-glycosylation sites - 14 NetOglyc sites	tr	KOG	0	89.6	CYT		45.123	6.4			ExpAA=0.15 First60=0.01 PredHel=0 Topology=o	402	0				Y-NoSP	10	10	10	41.5	41.5	41.5	45.089	0	122.53	405460000	45
AGAP001154-PA	AGAP001154-PA	NaN	NaN	NaN	NaN	NaN	NaN	SWI/SNF-related matrix-associated actin-dependent regulator of chromatin	SWI-SNF chromatin remodeling complex Snf5 subunit	nr	KOG	0	94.4	CYT		42.011	5.12			ExpAA=0.02 First60=0.00 PredHel=0 Topology=o	369	0				Y-NoSP	3	3	3	13	13	13	41.966	0.00090389	0.83391	81221000	9
AGAP001157-PA	AGAP001157-PA	0.205427	0.08535	0.278004	0.389038	0.285594	-2.69953		E3 ubiquitin-protein ligase UBR4	prot	CDD	0	101.1	CYT		603.68	5.71			ExpAA=6.40 First60=0.00 PredHel=0 Topology=o	5515	0				Y-NoSP	84	84	84	22	22	22	603.52	0	323.31	1442500000	400
AGAP001174-PA	AGAP001174-PA	-1.8521	NaN	-0.524445	-0.803341	-0.985681	-0.902133	14.5 kDa salivary peptide	Conserved secreted protein precursor - GPI anchored	ucs/gpi/gpi	REFSEQ-INVERTEBRATE	4e-84		SIG	20-21	17.278	6.7	14.986	6.15	ExpAA=1.83 First60=0.71 PredHel=0 Topology=o	154	0				Y-NoSP	3	3	3	35.1	35.1	35.1	17.231	0	62.436	46860000	20
AGAP001179-PA	AGAP001179-PA	-0.569452	-0.85861	-0.573095	-0.790318	-0.710685	-0.515885	nuclear pore complex protein Nup88	Nuclear pore complex Nup88/rNup84 component - 19 OH-glycosylation sites - 19 NetOglyc sites	ne	KOG	0	103.6	CYT		87.585	6.88			ExpAA=0.03 First60=0.01 PredHel=0 Topology=o	791	0				N	14	14	14	30	30	30	87.552	0	55.282	491080000	67
AGAP001195-PA	AGAP001195-PA	0.429745	0.56855	0.616777	0.452158	0.45119	1.14406	Cbp80: Nuclear cap-binding protein subunit 1	Nuclear cap-binding complex subunit NCBP1/CBP80	tm	KOG	0	106.7	CYT		95.038	5.83			ExpAA=0.12 First60=0.00 PredHel=0 Topology=o	807	0				Y-NoSP	24	24	24	45.8	45.8	45.8	94.504	0	44.404	647820000	64
AGAP001197-PA	AGAP001197-PA	NaN	NaN	NaN	NaN	NaN	NaN	GALE10: galectin 10	galectin-4-like	s/	REFSEQ-INVERTEBRATE	7e-42	99.3	CYT		18.931	4.96			ExpAA=0.00 First60=0.00 PredHel=0 Topology=o	158	0				N	3	3	3	24.7	24.7	24.7	18.894	0.0014671	0.24061	15478000	6
AGAP001200-PB	AGAP001200-PB;AGAP001200-PA	3.72459	3.54937	3.53211	3.33828	3.49351	3.31081	glycogen debranching enzyme	Alpha amylase	met/carb	KOG	0	100.8	CYT		173.373	6.15			ExpAA=0.00 First60=0.00 PredHel=0 Topology=o	1532	0				Y-NoSP	91	91	91	67.9	67.9	67.9	173.2	0	323.31	24306000000	926
AGAP001209-PA	AGAP001209-PA	-2.69295	-3.0963	-3.02632	-2.90454	-2.5859	-3.21366	ubiquitin carboxyl-terminal hydrolase 6/32	ubiquitin carboxyl-terminal hydrolase 32-like isoform X5	prot	REFSEQ-INVERTEBRATE	0	106.7	CYT		214.353	6.16			ExpAA=0.02 First60=0.00 PredHel=0 Topology=o	1958	0				N	12	12	12	8.3	8.3	8.3	214.34	0.00063918	2.2487	31704000	30
AGAP001211-PA	AGAP001211-PA	2.23966	1.76565	1.1448	1.95167	1.19729	1.53257	Ras-related protein Rab-8A	Rab subfamily of small GTPases	pe	SMART	4e-79	98.7	CYT		24.086	9.07			ExpAA=1.01 First60=0.89 PredHel=0 Topology=o	208	0				N	5	4	4	30.3	25	25	23.871	0	61.11	471790000	41
AGAP001219-PA	AGAP001219-PA;AGAP001218-PA	6.38469	6.47914	6.48014	6.58608	6.58403	6.46613	TUB4A: tubulin alpha-4A chain	tubulin alpha chain	cs	CDD	0	100	CYT		49.958	5.01			ExpAA=1.90 First60=0.00 PredHel=0 Topology=o	450	0				Y-NoSP	32	32	5	82.7	82.7	15.1	49.908	0	323.31	159490000000	1352
AGAP001224-PA	AGAP001224-PA	NaN	NaN	NaN	NaN	NaN	NaN	cleavage and polyadenylation specificity factor subunit 3	exonuclease of the beta-lactamase fold involved in RNA processing (Translation	met/nuc	CDD	0	104.4	CYT		78.154	5.69			ExpAA=11.41 First60=0.01 PredHel=0 Topology=o	690	0				N	4	4	4	10.6	10.6	10.6	78.084	0	75.667	7381500	5
AGAP001229-PA	AGAP001229-PA	0.25209	0.539303	0.835623	0.746746	0.853547	0.815597	dynein light chain Tctex-type 1	Dynein light chain	cs	KOG	3e-43	93	CYT		12.477	5.52			ExpAA=0.01 First60=0.00 PredHel=0 Topology=o	111	0				Y-NoSP	3	3	3	40.5	40.5	40.5	12.461	0	38.925	100810000	23
AGAP001232-PA	AGAP001232-PA	0.42663	0.123501	0.215775	0.298746	0.344001	-0.00199986	alpha-1,3/alpha-1, 6-mannosyltransferase	Glycosyltransferase	extmat	KOG	0	88.8	CYT		47.379	6.68			ExpAA=7.00 First60=0.01 PredHel=0 Topology=o	413	0				Y-NoSP	11	11	11	40.9	40.9	40.9	47.305	0	323.31	777290000	52
AGAP001234-PA	AGAP001234-PA	-2.25631	-2.04496	-2.15113	-2.23044	-2.05256	-2.22387	Activating signal cointegrator 1 complex subunit 3	RNA helicase BRR2 DEAD-box superfamily	tm	KOG	0	96.1	CYT		248.56	6.88			ExpAA=0.13 First60=0.00 PredHel=0 Topology=o	2181	0				Y-NoSP	18	18	18	12.6	12.6	12.6	248.51	0	20.799	103690000	63
AGAP001236-PA	AGAP001236-PA	-0.457336	-1.45361	-1.1962	-1.6905	-2.52845	-2.02357	Sugar transporter ERD6-like 6	MFS transporter - 12 predicted membrane helices	tr membrane	CDD	9e-53	90.8	CYT		64.309	9.16			ExpAA=261.55 First60=0.24 PredHel=12 Topology=i63-85o100-122i134-151o156-178i185-207o212-234i318-340o355-377i389-411o431-453i460-477o492-514i	577	12	44	13	43	N	5	5	5	10.6	10.6	10.6	64.269	0.000342	3.8057	209880000	32
AGAP001256-PA	AGAP001256-PA;AGAP001256-PB;AGAP001256-PC	1.59622	1.64928	1.80096	1.93233	1.90543	0.857905	3'-phosphoadenosine 5'-phosphosulfate synthase	Bifunctional ATP sulfurylase/adenosine 5'-phosphosulfate kinase	met/nuc	KOG	0	100.3	CYT		70.794	6.18			ExpAA=0.10 First60=0.03 PredHel=0 Topology=o	628	0				Y-NoSP	27	27	27	58	58	58	70.625	0	323.31	4556000000	228
AGAP001257-PA	AGAP001257-PA;AGAP001257-PB	2.96732	2.96336	2.72576	2.78946	2.9436	2.68376	UTP--glucose-1-phosphate uridylyltransferase	UDP-glucose pyrophosphorylase	met/carb	KOG	0	101.6	CYT		58.324	6.52			ExpAA=0.02 First60=0.00 PredHel=0 Topology=o	513	0				N	30	30	30	66.1	66.1	66.1	58.249	0	323.31	12281000000	358
AGAP001261-PA	AGAP001261-PA	NaN	-1.38167	-1.45472	-1.3258	-0.983567	-1.10646	L-caldesmon	RNA-binding protein CG14230 - 13 OH-glycosylation sites - 13 NetOglyc sites	tm	REFSEQ-INVERTEBRATE	0	104.1	CYT		70.508	9.02			ExpAA=0.00 First60=0.00 PredHel=0 Topology=o	620	0				N	6	6	6	12.7	12.7	12.7	70.463	0.00063735	2.1889	88749000	16
AGAP001264-PA	AGAP001264-PA	-0.146193	-0.356676	-0.506662	-0.786119	-0.35653	-0.743514	Plasma glutamate carboxypeptidase	plasma glutamate carboxypeptidase - signalP detected	met/aa/secreted plasma	REFSEQ-INVERTEBRATE	0	100	SIG	20-21	53.355	5.25	51.359	5.25	ExpAA=14.59 First60=14.31 PredHel=0 Topology=o	487	0				Y-NoSP	9	9	9	20.9	20.9	20.9	53.284	0	323.31	381830000	44
AGAP001267-PA	AGAP001267-PA	3.33571	3.68345	3.61497	3.83797	3.61942	3.85207	Adaptor-related protein complex 2, beta 1 subunit	Vesicle coat complex	pe	CDD	0	81	CYT		101.645	5.03			ExpAA=0.16 First60=0.01 PredHel=0 Topology=o	929	0				Y-NoSP	42	42	42	62.8	62.8	62.8	101.56	0	323.31	9667900000	458
AGAP001271-PA	AGAP001271-PA	-3.77378	-3.34343	-3.70973	-2.61518	-2.79421	-2.61148	pre-mRNA cleavage complex 2 protein Pcf11	mRNA cleavage and polyadenylation factor I/II complex subunit Pcf11	tm	KOG	1e-30	76.5	CYT		220.448	5.07			ExpAA=0.53 First60=0.01 PredHel=0 Topology=o	2049	0				Y-NoSP	4	4	4	2.4	2.4	2.4	220.4	0.00034106	3.7405	22697000	13
AGAP001273-PA	AGAP001273-PA	1.11736	1.22777	1.1474	1.16339	1.25816	1.06998	karyopherin (importin) alpha 4	Karyopherin (importin) alpha	pe	KOG	0	101.1	CYT		57.413	5.02			ExpAA=0.01 First60=0.00 PredHel=0 Topology=o	518	0				N	12	12	12	41.1	41.1	41.1	57.325	0	323.31	1364400000	82
AGAP001274-PA	AGAP001274-PA	3.16982	3.01176	3.48891	3.9118	3.88126	3.88232	RpS15: 40S ribosomal protein S15	40S ribosomal protein S15	ps	KOG	2e-68	100	CYT		17.189	10.49			ExpAA=0.04 First60=0.00 PredHel=0 Topology=o	149	0				N	5	5	5	34.2	34.2	34.2	17.132	0	75.526	1502600000	97
AGAP001276-PA	AGAP001276-PA	0.0188675	NaN	NaN	-0.0815907	-1.30901	-0.466397	asparaginyl-tRNA synthetase	asparaginyl-tRNA synthetase	ps	CDD	0	102	CYT		53.954	7.59			ExpAA=0.14 First60=0.00 PredHel=0 Topology=o	474	0				N	3	3	3	10.8	10.8	10.8	53.931	0	27.135	187860000	13
AGAP001279-PA	AGAP001279-PA	1.38623	1.26757	1.18794	1.33836	1.62328	1.29488	protein phosphatase 3, catalytic subunit	Protein phosphatase 2A homologues	st	CDD	0	100.3	CYT		58.062	5.64			ExpAA=1.17 First60=0.00 PredHel=0 Topology=o	522	0				Y-NoSP	17	17	17	40.6	40.6	40.6	58.042	0	113.27	2522000000	131
AGAP001285-PA	AGAP001285-PA	0.369617	0.538509	NaN	0.6796	0.133311	-0.15508	Vps2: vacuolar protein sorting 4	Vacuolar assembly/sorting protein DID4	pe	KOG	4e-74	102.6	CYT		25.957	5.5			ExpAA=0.00 First60=0.00 PredHel=0 Topology=o	232	0				Y-NoSP	3	3	3	19.8	19.8	19.8	25.906	0	39.767	259870000	22
AGAP001286-PA	AGAP001286-PA	NaN	NaN	NaN	NaN	NaN	NaN	integrator complex subunit 4	Uncharacterized conserved protein	uc	KOG	0	98.1	CYT		103.967	6.33			ExpAA=0.06 First60=0.02 PredHel=0 Topology=o	934	0				N	3	3	3	7.5	7.5	7.5	103.94	0.00032321	2.4829	9597300	4
AGAP001287-PA	AGAP001287-PA;AGAP001287-PB	-0.0694771	-0.534151	0.0400944	-0.145523	-0.428849	-1.24444		Protein tyrosine phosphatase PTPMEG contains FERM domain - probable fragment	st	KOG	3e-65	59.1	CYT		592.504	5.66			ExpAA=0.14 First60=0.00 PredHel=0 Topology=o	5346	0				Y-NoSP	28	28	28	7.5	7.5	7.5	592.4	0	191.05	818940000	132
AGAP001290-PA	AGAP001290-PA	-1.5762	-1.36163	-1.62243	-1.38213	-1.94261	NaN	Replication factor C subunit 1	Replication factor C subunit RFC1 (large subunit)	nr	KOG	0	108.8	CYT		116.241	9.47			ExpAA=0.00 First60=0.00 PredHel=0 Topology=o	1053	0				Y-NoSP	13	13	13	15.7	15.7	15.7	116.11	0	5.5639	87863000	34
AGAP001297-PA	AGAP001297-PA	NaN	NaN	-3.00977	-3.90359	-3.3302	-3.11767	solute carrier family 25	Mitochondrial carrier protein MRS3/4 - 5 predicted membrane helices	met/energy membrane	KOG	3e-35	110.9	CYT		42.437	9.82			ExpAA=89.56 First60=7.23 PredHel=4 Topology=o117-139i160-182o251-273i326-348o	379	4	23.2	57.3	19.5	N	3	3	3	10.6	10.6	10.6	42.105	0.00034083	3.7371	26902000	16
AGAP001298-PA	AGAP001298-PA	NaN	-0.643524	-0.470654	-0.776716	-0.550031	-0.701947		Hsp27-ERE-TATA-binding protein/Scaffold attachment factor (SAF-B) - 26 OH-glycosylation sites - 26 NetOglyc sites	tm	KOG	5e-58	113	CYT		112.512	9.13			ExpAA=0.01 First60=0.00 PredHel=0 Topology=o	1049	0				Y-NoSP	10	10	10	13.7	13.7	13.7	112.47	0	54.074	126460000	29
AGAP001299-PA	AGAP001299-PA	1.77783	2.11548	1.69068	1.19495	1.87586	1.58493	mannose-1-phosphate guanylyltransferase	GDP-mannose pyrophosphorylase - GPI anchored	met/carb/gpi	KOG	1e-69	99.2	CYT		39.996	5.89			ExpAA=0.01 First60=0.01 PredHel=0 Topology=o	360	0				Y-NoSP	13	13	13	53.6	53.6	53.6	39.883	0	170.59	1711600000	117
AGAP001306-PA	AGAP001306-PA	2.61927	2.77098	2.844	2.90641	2.6397	2.79896	actin related protein 2/3 complex, subunit 4	Actin-related protein Arp2/3 complex subunit ARPC4	cs	KOG	1e-82	100	CYT		19.677	9.01			ExpAA=0.03 First60=0.02 PredHel=0 Topology=o	168	0				N	7	7	7	50	50	50	19.663	0	63.195	1062500000	41
AGAP001307-PA	AGAP001307-PA	NaN	-0.317896	-0.647753	-0.549372	-0.727725	NaN	ubiquitin fusion degradation protein 1	ubiquitin fusion degradation protein 1 homolog isoform X1	prot	REFSEQ-INVERTEBRATE	0	100	CYT		34.404	5.15			ExpAA=0.00 First60=0.00 PredHel=0 Topology=o	303	0				N	5	5	5	26.7	26.7	26.7	34.385	0	12.604	201240000	25
AGAP001311-PA	AGAP001311-PA	-0.674202	NaN	NaN	NaN	-0.489995	-0.307796	mRpL20: 39S ribosomal protein L20, mitochondrial	Ribosomal protein L20	ps	PFAM	2e-39	97.1	CYT		15.428	9.94			ExpAA=0.00 First60=0.00 PredHel=0 Topology=o	131	0				N	3	3	3	19.1	19.1	19.1	15.398	0.0003427	3.8574	41256000	11
AGAP001312-PA	AGAP001312-PA;AGAP001312-PB	4.5014	4.73444	4.68052	4.7205	4.42332	4.50627	succinyl-CoA synthetase alpha subunit	Succinyl-CoA synthetase alpha subunit	met/energy	KOG	0	99	CYT		34.6	9.26			ExpAA=0.00 First60=0.00 PredHel=0 Topology=o	328	0				Y-NoSP	14	14	14	51.2	51.2	51.2	34.585	0	210.78	14789000000	300
AGAP001313-PA	AGAP001313-PA	3.0091	3.0622	2.93917	3.98908	3.87175	3.81521	Muscular protein 20	Calponin	cs	KOG	2e-63	97.9	CYT		20.668	8.3			ExpAA=0.01 First60=0.00 PredHel=0 Topology=o	188	0				N	12	12	12	76.6	76.6	76.6	20.645	0	323.31	1947000000	169
AGAP001315-PE	AGAP001315-PE	1.6358	1.49663	1.56419	1.25753	1.65061	1.53862		Trichohyalin-plectin-homology domain	s/	PFAM	4e-10	47.4	CYT		128.997	8.15			ExpAA=0.01 First60=0.00 PredHel=0 Topology=o	1170	0				Y-NoSP	23	23	4	24.4	24.4	5.6	128.89	0	323.31	1912200000	167
AGAP001318-PA	AGAP001318-PA	1.11707	1.44536	1.22656	1.46606	0.916034	0.720424	acetyl-CoA C-acetyltransferase	acetyl-CoA acetyltransferases - GPI anchored	met/lipd/gpi	CDD	0	100.2	CYT		40.662	6.26			ExpAA=4.02 First60=0.62 PredHel=0 Topology=o	394	0				Y-NoSP	14	14	14	64.5	64.5	64.5	40.635	0	323.31	2722400000	243
AGAP001319-PA	AGAP001319-PA	NaN	NaN	NaN	NaN	NaN	NaN	5'-nucleotidase domain-containing protein 1	cytosolic 5'-nucleotidase II - 13 OH-glycosylation sites - 13 NetOglyc sites	met/nuc	CDD	7e-63	100	CYT		59.926	5.8			ExpAA=0.04 First60=0.03 PredHel=0 Topology=o	534	0				Y-NoSP	4	4	4	10.5	10.5	10.5	59.885	0.00091102	1.0521	67920000	6
AGAP001320-PA	AGAP001320-PA	-0.714905	-0.986477	-0.491856	-0.614784	-0.715941	-1.65633	golgi apparatus protein 1	Golgi apparatus protein (cysteine-rich fibroblast growth factor receptor) - signalP detected - 2 predicted membrane helices	pe membrane	KOG	0	92.2	SIG	30-31	126.06	6.34	123.08	6.24	ExpAA=39.66 First60=17.70 PredHel=2 Topology=i7-26o1077-1099i	1109	2	3.7	94.8	1.5	N	25	25	25	28.9	28.9	28.9	126	0	59.361	388870000	90
AGAP001321-PA	AGAP001321-PA	0.789232	0.993673	0.460836	1.15168	0.838054	0.860929		NmrA-like family	tm	PFAM	5e-10	52.9	CYT		22.159	7.6			ExpAA=0.15 First60=0.14 PredHel=0 Topology=o	203	0				Y-NoSP	8	8	8	64	64	64	22.035	0	20.147	154290000	40
AGAP001322-PA	AGAP001322-PA;AGAP001322-PB	-1.59472	-1.51002	-1.49213	-1.18082	-1.37074	-1.21529		Low density lipoprotein B-like protein	met/lipd	KOG	0	97	CYT		104.033	5.91			ExpAA=0.06 First60=0.00 PredHel=0 Topology=o	931	0				Y-NoSP	17	17	17	22.4	22.4	22.4	104.01	0	175.53	324600000	65
AGAP001325-PA	AGAP001325-PA	2.61648	3.02615	2.94879	3.14544	3.47987	3.2492	peroxiredoxin 5, atypical 2-Cys peroxiredoxin	peroxiredoxin-5 mitochondrial-like	met/energy	REFSEQ-INVERTEBRATE	4e-83	93.7	CYT		20.703	8.72			ExpAA=0.08 First60=0.04 PredHel=0 Topology=o	194	0				Y-NoSP	11	11	11	68	68	68	20.554	0	323.31	2268200000	112
AGAP001341-PA	AGAP001341-PA	0.343025	0.423712	0.388309	0.0482521	0.152604	0.44794	bleomycin hydrolase	Bleomycin hydrolases and aminopeptidases of cysteine protease family	met/aa	KOG	0	100.2	CYT		52.496	5.57			ExpAA=0.01 First60=0.00 PredHel=0 Topology=o	455	0				N	18	18	18	45.3	45.3	45.3	52.463	0	82.742	1275200000	94
AGAP001356-PA	AGAP001356-PA	2.71011	3.29495	3.33736	3.68515	3.19493	3.2514	ACE1: Acetylcholinesterase	Acetylcholinesterase/Butyrylcholinesterase - signalP detected - GPI anchored	st/secreted Acetylcholinesterase/Butyrylcholinesterase/gpi	KOG	0	90.3	SIG	40-41	80.926	6.17	76.645	5.88	ExpAA=21.53 First60=20.00 PredHel=1 Topology=i20-38o	737	1	2.4	94.8	2.7	Y-NoSP	23	23	23	49.1	49.1	49.1	80.901	0	323.31	15573000000	566
AGAP001357-PA	AGAP001357-PA	-3.25425	-1.33117	-1.81266	-1.82716	-2.49482	-2.1928	beta-catenin-like protein 1	nuclear protein NAP	nr	NR-LIGHT	0	100	CYT		65.33	4.91			ExpAA=0.01 First60=0.00 PredHel=0 Topology=o	570	0				Y-NoSP	5	5	5	13.2	13.2	13.2	65.254	0	35.803	92964000	36
AGAP001368-PB	AGAP001368-PB;AGAP001368-PA	-1.21031	-1.05993	-1.42418	-0.694954	-0.979611	-1.87312		AGAP001368-PB	uc	REFSEQ-INVERTEBRATE	0	100	CYT		75.777	5.04			ExpAA=0.00 First60=0.00 PredHel=0 Topology=o	678	0				N	9	9	9	20.5	20.5	20.5	75.701	0	70.275	268330000	51
AGAP001369-PA	AGAP001369-PA	1.18657	0.977589	1.2975	0.803495	1.04105	1.18892		insulin receptor tyrosine kinase substrate partial	st	NR-LIGHT	0	100.6	CYT		136.549	8.16			ExpAA=0.00 First60=0.00 PredHel=0 Topology=o	1211	0				Y-NoSP	28	28	28	34	34	34	136.47	0	147.87	1311400000	167
AGAP001374-PA	AGAP001374-PA	7.38648	7.87627	7.55617	7.44157	7.52616	7.39313	trio: TRIO salivary gland protein	Conserved secreted protein precursor	s/ucs	REFSEQ-INVERTEBRATE	0		SIG	24-25	43.841	6.03	41.366	5.8	ExpAA=3.48 First60=3.48 PredHel=0 Topology=o	391	0				N	31	31	31	78.5	78.5	78.5	43.783	0	323.31	445740000000	1893
AGAP001377-PA	AGAP001377-PA	NaN	NaN	NaN	-1.76416	-1.03984	-1.1579	SRPN11: serine protease inhibitor (serpin) 11	SERine Proteinase INhibitors - signalP detected	serpin	CDD	3e-75	102	SIG	16-17	57.2	6.68	55.498	6.69	ExpAA=0.09 First60=0.01 PredHel=0 Topology=o	508	0				N	4	4	4	9.4	9.4	9.4	57.15	0	11.342	74544000	16
AGAP001380-PA	AGAP001380-PA	0.783339	0.737312	0.575592	0.702814	0.608157	1.10723	translation initiation factor 6	eukaryotic translation initiation factor 6	ps	REFSEQ-INVERTEBRATE	0	100	CYT		26.316	4.61			ExpAA=0.36 First60=0.35 PredHel=0 Topology=o	245	0				N	6	6	6	47.3	47.3	47.3	26.259	0	37.909	527640000	68
AGAP001381-PA	AGAP001381-PA	1.89211	2.39527	2.40648	1.57401	2.47303	2.97065	laminin, beta 1	Netrin axonal chemotropic factor - signalP detected	st/secreted Netrin	KOG	2e-71	80.4	SIG	28-29	200.656	5.28	197.836	5.26	ExpAA=19.07 First60=18.89 PredHel=1 Topology=i7-24o	1790	1	0.9	98.7	0.4	N	47	47	47	34	34	34	200.63	0	323.31	5853300000	368
AGAP001384-PA	AGAP001384-PA	3.43999	3.17037	3.19592	2.82516	3.55673	3.18282	protein kinase A	Catalytic subunit of the Serine/Threonine Kinase	st	CDD	0	100	CYT		40.733	8.79			ExpAA=0.81 First60=0.00 PredHel=0 Topology=o	353	0				N	19	19	18	50.4	50.4	47.9	40.723	0	323.31	9068600000	236
AGAP001391-PB	AGAP001391-PB;AGAP001391-PA	-0.865068	NaN	NaN	-1.21515	-1.35235	-1.05328	tetracycline transporter	Permease of the major facilitator superfamily - 12 predicted membrane helices	tr membrane	KOG	0	94.2	CYT		52.82	9.77			ExpAA=248.62 First60=9.46 PredHel=11 Topology=i51-73o109-131i143-160o165-187i200-222o232-254i306-328o338-357i364-386o391-413i448-470o	477	11	49.1	15.3	35.6	Y-NoSP	3	3	3	9.2	9.2	9.2	52.767	0.00034014	3.7132	68167000	10
AGAP001394-PA	AGAP001394-PA;AGAP001394-PB	NaN	-1.63345	NaN	-1.51542	-1.28846	-1.69454	synaptosomal-associated protein, 23kDa	SNAP-25 (synaptosome-associated protein) component of SNARE complex	pe	KOG	2e-44	77.6	CYT		23.664	4.56			ExpAA=0.00 First60=0.00 PredHel=0 Topology=o	213	0				Y-NoSP	4	4	4	23.9	23.9	23.9	23.643	0	181.36	76470000	19
AGAP001399-PA	AGAP001399-PA	2.63173	2.69503	2.67182	2.808	2.81172	2.79613	Coatomer subunit beta	Vesicle coat complex COPI beta subunit	pe	KOG	0	100.4	CYT		107.277	5.81			ExpAA=0.07 First60=0.01 PredHel=0 Topology=o	959	0				N	43	43	43	57.2	57.2	57.2	107.25	0	323.31	10864000000	443
AGAP001401-PA	AGAP001401-PA	NaN	NaN	NaN	NaN	NaN	NaN	optic atrophy 3 family protein	Conserved plasma membrane protein	uc/memb	KOG	0	91.5	CYT		28.836	8.82			ExpAA=18.35 First60=0.06 PredHel=1 Topology=o80-102i	256	1	8.6	31.3	60.2	Y-NoSP	3	3	3	10.5	10.5	10.5	28.811	0.0014676	0.26347	51169000	6
AGAP001407-PA	AGAP001407-PA	3.69287	3.83888	3.82998	4.21452	3.78726	3.81954	Rpt4: 26S proteasome regulatory subunit T4	26S proteasome regulatory complex ATPase RPT6	prot	KOG	0	94.5	CYT		44.342	6.59			ExpAA=0.02 First60=0.00 PredHel=0 Topology=o	392	0				N	14	14	14	47.4	47.4	47.4	44.299	0	323.31	3983400000	155
AGAP001417-PB	AGAP001417-PB;AGAP001417-PA	NaN	NaN	NaN	NaN	-1.74826	-1.47997	Brain protein 44-like protein	mitochondrial pyruvate carrier 1 - 2 predicted membrane helices	met/energy membrane	REFSEQ-INVERTEBRATE	5e-49	91.3	CYT		13.329	9.88			ExpAA=37.25 First60=26.97 PredHel=2 Topology=i20-39o49-71i	118	2	34.7	8.5	56.8	N	3	3	3	55.9	55.9	55.9	13.316	0	7.8376	22304000	10
AGAP001418-PA	AGAP001418-PA	1.26457	1.59289	1.11754	1.61209	1.71455	1.86363		agap001418-pa - signalP detected - GPI anchored	uc/memb/gpi	REFSEQ-INVERTEBRATE	0	100	SIG	21-22	94.309	7.96	92.096	7.8	ExpAA=29.35 First60=7.22 PredHel=1 Topology=o778-800i	806	1	2.7	96.5	0.7	Y-NoSP	29	29	29	42.6	42.6	42.6	94.295	0	191.82	4337900000	245
AGAP001419-PC	AGAP001419-PC;AGAP001419-PD;AGAP001419-PB;AGAP001419-PA	2.48232	1.94873	2.07375	1.85977	2.33823	2.33832		Heterogeneous nuclear ribonucleoprotein R (RRM superfamily)	tm	KOG	0	93.6	CYT		59.682	7.15			ExpAA=0.00 First60=0.00 PredHel=0 Topology=o	532	0				Y-NoSP	24	24	24	48.5	48.5	48.5	59.623	0	323.31	5755400000	241
AGAP001420-PA	AGAP001420-PA	3.63531	3.89182	3.69075	3.93583	4.0996	3.95402	2,3-bisphosphoglycerate-dependent phosphoglycerate mutase	Phosphoglycerate mutase	met/carb	KOG	1e-75	111.2	CYT		28.769	6.34			ExpAA=0.00 First60=0.00 PredHel=0 Topology=o	255	0				N	15	15	15	71.8	71.8	71.8	28.709	0	166.57	8988600000	112
AGAP001423-PA	AGAP001423-PA	2.10781	1.42498	1.56727	1.59724	1.71103	1.8103	Bifunctional purine biosynthesis protein	AICAR transformylase/IMP cyclohydrolase/methylglyoxal synthase	met/nuc	KOG	0	100.5	CYT		64.171	8.23			ExpAA=0.00 First60=0.00 PredHel=0 Topology=o	590	0				Y-NoSP	27	27	27	58.5	58.5	58.5	64.137	0	284.32	6474700000	268
AGAP001424-PA	AGAP001424-PA	5.63781	5.48265	5.57754	5.46852	5.52076	5.42773	heat shock protein 90kDa beta	heat shock protein gp96 - signalP detected	pm	REFSEQ-PROTOZOA	0	96.9	SIG	22-23	91.41	4.85	89	4.8	ExpAA=2.24 First60=2.23 PredHel=0 Topology=o	800	0				Y-NoSP	50	50	48	60.4	60.4	58.6	91.346	0	323.31	78406000000	713
AGAP001426-PA	AGAP001426-PA	NaN	NaN	NaN	NaN	NaN	NaN		Complex I assembly factor TIMMDC1 mitochondrial - probable fragment - 4 predicted membrane helices	met/energy membrane	SWISSP	1e-27	66.6	CYT		34.432	8.68			ExpAA=83.64 First60=18.87 PredHel=4 Topology=i5-24o75-97i136-158o185-207i	312	4	27.2	25	47.8	N	3	3	3	14.1	14.1	14.1	34.392	0.00062814	1.907	21912000	7
AGAP001427-PA	AGAP001427-PA	-2.45887	-2.06628	-2.12334	-2.24759	NaN	NaN		Protein phosphatase 1 regulatory subunit 37 - probable fragment - 81 OH-glycosylation sites	st	SWISSP	4e-51	33.7	CYT		303.106	4.72			ExpAA=0.00 First60=0.00 PredHel=0 Topology=o	2907	0				Y-NoSP	15	15	15	7.7	7.7	7.7	303.07	0	67.792	72272000	32
AGAP001435-PA	AGAP001435-PA	NaN	NaN	NaN	NaN	NaN	NaN	pyrazinamidase/nicotinamidase	Pyrazinamidase/nicotinamidase PNC1	imm	KOG	8e-40	102.2	CYT		42.116	4.83			ExpAA=0.06 First60=0.00 PredHel=0 Topology=o	371	0				Y-NoSP	8	8	8	28	28	28	42.066	0	5.4887	74729000	15
AGAP001438-PB	AGAP001438-PB;AGAP001438-PA	NaN	NaN	NaN	NaN	NaN	NaN		chromatin target of PRMT1 protein-like	nr	REFSEQ-INVERTEBRATE	9e-55	115.2	CYT		48.622	12.36			ExpAA=0.09 First60=0.00 PredHel=0 Topology=o	453	0				N	3	3	3	7.5	7.5	7.5	48.573	0.00090634	0.89137	138790000	10
AGAP001440-PB	AGAP001440-PB;AGAP001440-PA	-0.277601	-0.220749	0.0696545	0.355909	0.504884	0.169333	Rpn6: 26S proteasome 26S non-ATPase subunit N6	26S proteasome regulatory complex subunit RPN6/PSMD11	prot	KOG	0	92	CYT		46.987	5.53			ExpAA=0.03 First60=0.00 PredHel=0 Topology=o	416	0				N	13	13	13	37	37	37	46.94	0	267.73	1149600000	79
AGAP001442-PA	AGAP001442-PA	0.217876	0.375423	-0.230742	-0.278141	0.605264	0.0137815	Brain protein 16	AGAP001442-PA	uc	REFSEQ-INVERTEBRATE	0	100	CYT		40.13	4.83			ExpAA=0.03 First60=0.03 PredHel=0 Topology=o	357	0				N	8	8	8	35.3	35.3	35.3	40.093	0	86.547	209680000	40
AGAP001446-PB	AGAP001446-PB;AGAP001446-PC;AGAP001446-PA;AGAP001446-PE;AGAP001446-PD	0.71286	0.735466	0.957445	0.63097	0.68846	0.601134	AMP-activated protein kinase, gamma regulatory subunit	5'-AMP-activated protein kinase gamma subunit	met/energy	KOG	0	93.1	CYT		145.891	6.03			ExpAA=0.01 First60=0.00 PredHel=0 Topology=o	1334	0				Y-NoSP	39	39	39	42.5	42.5	42.5	145.81	0	323.31	1780000000	243
AGAP001447-PA	AGAP001447-PA	-0.0543613	-0.555372	-0.474741	-0.215788	-0.376763	-1.49889	solute carrier family 35 (UDP-galactose transporter), member B1	UDP-galactose transporter related protein - 9 predicted membrane helices	tr membrane	KOG	7e-55	96.9	CYT		37.442	9.44			ExpAA=165.50 First60=30.07 PredHel=8 Topology=o6-25i52-74o89-108i139-154o169-188i209-231o246-268i281-303o	339	8	47.2	25.7	27.1	N	8	8	8	21.5	21.5	21.5	37.341	0	17.41	277690000	56
AGAP001455-PA	AGAP001455-PA;AGAP001455-PB;AGAP001455-PC	-1.62448	-1.87756	-1.65709	-1.68211	-1.21858	-3.31527		agap001455-pa - 31 OH-glycosylation sites - 31 NetOglyc sites	uc	REFSEQ-INVERTEBRATE	0	100	CYT		237.405	4.93			ExpAA=0.01 First60=0.00 PredHel=0 Topology=o	2253	0				Y-NoSP	9	9	9	7.1	7.1	7.1	237.38	0	16.348	115570000	44
AGAP001459-PC	AGAP001459-PC;AGAP001459-PB;AGAP001459-PA	6.07789	2.8805	5.22817	5.15298	5.64249	5.03072	RpL17: 60S ribosomal protein L17	60S ribosomal protein L17	ps	CDD	7e-75	99.4	CYT		21.7	10.36			ExpAA=0.00 First60=0.00 PredHel=0 Topology=o	187	0				N	5	5	5	28.9	28.9	28.9	21.678	0	44.88	8853600000	130
AGAP001460-PA	AGAP001460-PA	-0.413197	-0.157053	-0.0444088	-0.323399	-0.0791616	0.0521002		RNA-binding protein hnRNP-M	tm	KOG	7e-95	104.1	CYT		63.493	8.58			ExpAA=0.89 First60=0.00 PredHel=0 Topology=o	602	0				Y-NoSP	8	8	8	16.9	16.9	16.9	63.471	0	33.004	633740000	64
AGAP001469-PA	AGAP001469-PA	-0.235792	-0.301296	-0.374922	-0.527302	-0.251443	-0.131968	Protein tyrosine phosphatase, receptor type, f polypeptide (PTPRF) interacting protein (liprin)	LAR-interacting protein	uc	KOG	0	104.6	CYT		134.6	5.77			ExpAA=0.52 First60=0.00 PredHel=0 Topology=o	1188	0				N	24	24	24	26.3	26.3	26.3	134.49	0	278.12	448990000	96
AGAP001471-PA	AGAP001471-PA	-3.74872	NaN	-3.06437	NaN	-3.75681	NaN	3-phosphoinositide dependent protein kinase-1	3-phosphoinositide-dependent protein kinase (PDK1)	st	KOG	0	100.6	CYT		71.643	5.74			ExpAA=1.13 First60=0.03 PredHel=0 Topology=o	635	0				N	6	6	6	16.4	16.4	16.4	71.565	0.0023256	-0.065169	18291000	7
AGAP001475-PA	AGAP001475-PA	NaN	NaN	-2.31938	-2.4378	NaN	-2.39808		Ca2+-dependent phospholipid-binding protein	met/lipd	KOG	0	101.3	CYT		117.653	5.81			ExpAA=0.27 First60=0.00 PredHel=0 Topology=o	1068	0				Y-NoSP	4	4	4	5.6	5.6	5.6	117.64	0.00062735	1.8968	21205000	9
AGAP001476-PA	AGAP001476-PA	0.535976	0.0754719	0.76726	0.592876	0.719045	0.890193	Innexin inx2	innexin inx1 isoform X1 - 4 predicted membrane helices	extmat membrane	REFSEQ-INVERTEBRATE	0	97.2	CYT		43.217	8.72			ExpAA=100.32 First60=26.66 PredHel=4 Topology=i21-43o108-130i175-197o270-292i	370	4	23.8	37.3	38.9	Y-NoSP	15	15	15	30	30	30	43.099	0	58.514	998570000	107
AGAP001480-PD	AGAP001480-PD;AGAP001480-PC;AGAP001480-PB;AGAP001480-PA	NaN	NaN	NaN	-2.52682	-2.38175	NaN		cyclin-dependent serine/threonine-protein kinase DDB_G0272797/DDB_G0274007 - probable fragment	st	SWISSP	2e-17	32.9	CYT		145.525	5.47			ExpAA=0.01 First60=0.00 PredHel=0 Topology=o	1311	0				Y-NoSP	5	5	5	5	5	5	145.38	0.00034364	3.9529	32523000	10
AGAP001481-PA	AGAP001481-PA	NaN	-3.23833	NaN	-2.57808	-3.23044	-2.8851	biotin--protein ligase	Biotin holocarboxylase synthetase/biotin-protein ligase - probable fragment	met/int	KOG	6e-68	43.7	CYT		101.079	5.57			ExpAA=4.02 First60=0.02 PredHel=0 Topology=o	917	0				N	3	3	3	4.8	4.8	4.8	100.93	0	6.9338	18192000	14
AGAP001486-PA	AGAP001486-PA	-0.701622	-0.285978	-0.334156	-0.887053	-0.522529	-0.0616636		agap001486-pa - 10 OH-glycosylation sites - 2 predicted membrane helices	uc/memb	REFSEQ-INVERTEBRATE	0		CYT		110.351	5.61			ExpAA=31.26 First60=3.60 PredHel=1 Topology=i238-260o	999	1	2.2	74	23.8	Y-NoSP	17	17	17	23.4	23.4	23.4	110.26	0	34.943	924550000	119
AGAP001488-PB	AGAP001488-PB;AGAP001488-PA	2.9573	3.15829	3.26409	3.00342	2.85961	2.70104	innexin 2	innexin inx2 - 4 predicted membrane helices	extmat membrane	REFSEQ-INVERTEBRATE	0	100	CYT		41.897	6.4			ExpAA=87.23 First60=19.75 PredHel=4 Topology=i21-43o108-130i174-196o269-291i	358	4	24.6	38.5	36.9	N	13	13	13	42.2	42.2	42.2	41.855	0	323.31	6228200000	223
AGAP001490-PA	AGAP001490-PA	-1.65302	-1.6253	-1.7298	-1.75969	-1.17817	NaN	26S proteasome non-ATPase regulatory subunit 5	26S proteasome non-ATPase regulatory subunit 5	prot	REFSEQ-INVERTEBRATE	2e-62	100.6	CYT		55.478	5.15			ExpAA=0.03 First60=0.00 PredHel=0 Topology=o	489	0				Y-NoSP	6	6	6	14.7	14.7	14.7	55.435	0	5.9506	89637000	20
AGAP001491-PA	AGAP001491-PA	-0.58881	-0.86665	NaN	-0.173586	NaN	-0.390588	Leucine-rich repeat-containing protein 57	AGAP001491-PA	imm	REFSEQ-INVERTEBRATE	0	100	CYT		26.827	8.62			ExpAA=0.01 First60=0.00 PredHel=0 Topology=o	238	0				N	7	7	7	41.2	41.2	41.2	26.771	0	29.462	162600000	23
AGAP001500-PA	AGAP001500-PA	NaN	NaN	NaN	NaN	NaN	NaN		AGAP001500-PA	uc	REFSEQ-INVERTEBRATE	0	100	CYT		83.268	8.37			ExpAA=0.01 First60=0.00 PredHel=0 Topology=o	770	0				Y-NoSP	3	3	3	6.6	6.6	6.6	83.223	0.0011923	0.58432	13067000	5
AGAP001501-PB	AGAP001501-PB;AGAP001501-PC;AGAP001501-PA	0.63929	1.02289	0.669676	0.616329	0.439815	0.574462	Regucalcin protein	Ca2+-binding protein Regucalcin/SMP30	st	KOG	1e-70	99	CYT		33.805	5.44			ExpAA=0.24 First60=0.06 PredHel=0 Topology=o	310	0				Y-NoSP	6	6	6	32.9	32.9	32.9	33.766	0	323.31	629210000	63
AGAP001507-PA	AGAP001507-PA	-1.62168	-1.66363	-1.65048	NaN	-2.14552	-1.73177	procollagen-lysine, 2-oxoglutarate 5-dioxygenase	procollagen-lysine2-oxoglutarate 5-dioxygenase 3 - signalP detected	extmat	REFSEQ-INVERTEBRATE	0	96	SIG	25-26	82.995	5.56	80.216	5.56	ExpAA=8.85 First60=8.78 PredHel=0 Topology=o	727	0				N	5	5	5	10.7	10.7	10.7	82.956	0.00034423	4.0002	88276000	15
AGAP001512-PA	AGAP001512-PA	0.036747	-0.366062	-0.574265	-0.0551052	-0.128457	0.00611401	glutamate--cysteine ligase catalytic subunit	Gamma-glutamylcysteine synthetase	met/int	KOG	0	102.9	CYT		73.475	5.52			ExpAA=0.08 First60=0.00 PredHel=0 Topology=o	649	0				N	14	14	14	30.8	30.8	30.8	73.448	0	96.058	573000000	56
AGAP001518-PA	AGAP001518-PA	-2.6893	NaN	-1.71698	-1.28277	-2.40926	NaN		Serine/threonine-protein kinase fray2 - probable fragment	st	SWISSP	3e-21	39.4	CYT		178.783	5.43			ExpAA=14.51 First60=0.00 PredHel=0 Topology=o	1631	0				Y-NoSP	7	7	7	7.2	7.2	7.2	178.76	0.00033356	3.3303	55496000	26
AGAP001519-PA	AGAP001519-PA	-0.611143	-0.237499	-0.381899	-0.284378	-0.253591	-0.104482	pre-mRNA-splicing helicase BRR2	DNA/RNA helicase MER3/SLH1 DEAD-box superfamily	tm	KOG	0	98	CYT		247.158	5.6			ExpAA=0.19 First60=0.00 PredHel=0 Topology=o	2174	0				Y-NoSP	66	66	66	41.8	41.8	41.8	246.98	0	323.31	1309500000	301
AGAP001521-PA	AGAP001521-PA	NaN	NaN	NaN	NaN	NaN	NaN		AGAP001521-PA	uc	REFSEQ-INVERTEBRATE	0	100	CYT		46.293	6.46			ExpAA=0.02 First60=0.00 PredHel=0 Topology=o	417	0				Y-NoSP	3	3	3	12.5	12.5	12.5	46.237	0.0023269	-0.058928	66081000	5
AGAP001523-PA	AGAP001523-PA	-1.87107	-1.79216	-2.17911	-1.39261	-1.90374	-1.46947	ABCA7: ATP-binding cassette transporter (ABC transporter) family A member 7	Lipid exporter ABCA1 - 13 predicted membrane helices	met/lipd membrane	KOG	2e-88	113	CYT		187.33	6.17			ExpAA=283.50 First60=16.60 PredHel=12 Topology=o229-251i276-298o308-330i343-365o407-429i877-899o903-925i1050-1072o1094-1116i1129-1148o1158-1180i1242-1259o	1669	12	15.3	43.6	41.1	N	14	14	14	13.2	13.2	13.2	187.28	0	38.599	122620000	63
AGAP001526-PA	AGAP001526-PA	-1.5024	NaN	-0.780453	-1.29015	-1.47527	-1.31622	RIO kinase 2	Serine/threonine protein kinase	st	KOG	0	95	CYT		63.711	5.04			ExpAA=0.41 First60=0.40 PredHel=0 Topology=o	552	0				N	6	6	6	14.5	14.5	14.5	63.649	0.001194	0.62867	121250000	19
AGAP001527-PA	AGAP001527-PA	-0.0930614	0.0809956	0.0266609	0.100214	0.185506	0.0864973	golgi-specific brefeldin a-resistance factor	Guanine nucleotide exchange factor Cytohesin contains PH and Sec7 - probable fragment - 16 OH-glycosylation sites - 16 NetOglyc sites	pe	KOG	2e-41	59.2	CYT		233.124	5.44			ExpAA=0.26 First60=0.00 PredHel=0 Topology=o	2134	0				N	42	42	42	26.9	26.9	26.9	233.06	0	323.31	1019200000	244
AGAP001529-PA	AGAP001529-PA	-1.2875	-2.24296	-1.00459	-1.14916	-0.566155	-0.994357	H/ACA ribonucleoprotein complex subunit	Gar1/Naf1 RNA binding region	tm	PFAM	7e-23	78.5	CYT		21.906	11.05			ExpAA=0.00 First60=0.00 PredHel=0 Topology=o	220	0				Y-NoSP	3	3	3	20.5	20.5	20.5	21.888	0	5.722	131050000	25
AGAP001533-PA	AGAP001533-PA	-2.02192	-2.24524	-1.92489	-2.15507	-1.96028	-2.08694	Rab3 GTPase-activating protein regulatory subunit	Rab3 GTPase-activating protein regulatory subunit C-terminus	st	CDD	0	108.9	CYT		159.856	5.56			ExpAA=0.52 First60=0.26 PredHel=0 Topology=o	1439	0				Y-NoSP	10	10	10	12.5	12.5	12.5	159.79	0	57.638	54279000	37
AGAP001549-PA	AGAP001549-PA	-1.77313	-1.79136	-1.78787	-1.85577	-2.0056	-1.31398		exonuclease 3'-5' domain-containing protein 2-like	met/nuc	REFSEQ-INVERTEBRATE	0	102.9	CYT		92.491	6.12			ExpAA=20.18 First60=20.16 PredHel=1 Topology=i7-29o	824	1	2.7	96.5	0.8	Y-NoSP	5	5	5	8.1	8.1	8.1	92.49	0	23.266	106260000	31
AGAP001557-PA	AGAP001557-PA;AGAP003275-PA	2.87683	2.80007	2.94352	2.74994	2.82318	2.71173	solute carrier family 12 (sodium/potassium/chloride transporter), member 2	K+/Cl- cotransporter KCC1 - 12 predicted membrane helices	tr membrane	KOG	0	76.1	CYT		125.773	7.96			ExpAA=243.68 First60=0.00 PredHel=11 Topology=i198-220o224-246i267-289o309-331i338-360o397-419i432-454o496-518i549-566o570-592i612-634o	1142	11	20.8	53.9	25.4	N	39	39	39	35.7	35.7	35.7	125.76	0	323.31	12865000000	617
AGAP001559-PA	AGAP001559-PA	-2.23361	NaN	-2.04495	NaN	NaN	NaN	RNA polymerase-associated protein CTR9	RNA polymerase-associated protein CTR9 homolog	tm	REFSEQ-INVERTEBRATE	0	101	CYT		135.224	9.68			ExpAA=0.01 First60=0.00 PredHel=0 Topology=o	1200	0				Y-NoSP	7	7	7	8.9	8.9	8.9	135.16	0	21.321	30777000	21
AGAP001563-PA	AGAP001563-PA	-2.24227	-2.23208	NaN	-2.22046	-2.09586	-2.49935	glycerol kinase	Ribulose kinase	met/carb	KOG	0	99.2	CYT		61.701	8.4			ExpAA=21.90 First60=0.00 PredHel=1 Topology=o530-552i	555	1	4	95.5	0.5	Y-NoSP	5	5	5	14.8	14.8	14.8	61.626	0	13.213	77481000	21
AGAP001569-PB	AGAP001569-PB;AGAP001569-PA	-2.68337	NaN	NaN	0.317999	0.609691	0.440923	myosin alkali light chain 1	myosin light chain 1	cs	NR-LIGHT	1e-75	95	CYT		17.56	4.44			ExpAA=0.00 First60=0.00 PredHel=0 Topology=o	154	0				N	5	5	5	31.8	31.8	31.8	17.542	0.00035575	4.8389	58924000	13
AGAP001587-PA	AGAP001587-PA;AGAP012818-PA	2.88296	2.73446	2.85209	2.97054	3.03328	3.06073	VATI: V-type H+-transporting ATPase subunit I	Vacuolar H+-ATPase V0 sector subunit a - 7 predicted membrane helices	tr membrane	KOG	0	101	CYT		94.836	6.11			ExpAA=137.45 First60=0.00 PredHel=6 Topology=o403-425i446-468o537-559i566-588o644-666i764-786o	831	6	15.9	69	15.2	N	29	29	28	52.2	52.2	51.1	94.801	0	323.31	18996000000	842
AGAP001589-PA	AGAP001589-PA	3.58014	3.53915	3.76886	3.65164	3.84774	3.47765	Methylthioribose-1-phosphate isomerase	translation initiation factor eif-2b	ps	REFSEQ-PROTOZOA	0	94	CYT		38.043	5.96			ExpAA=1.28 First60=0.98 PredHel=0 Topology=o	351	0				N	15	15	15	68.4	68.4	68.4	37.95	0	207.28	1456200000	96
AGAP001606-PA	AGAP001606-PA	-0.586138	-0.836126	-0.659184	-0.818985	-0.62107	-0.808438	5-oxoprolinase (ATP-hydrolysing)	Oxoprolinase	met/aa	KOG	0	104.2	CYT		144.049	5.69			ExpAA=0.06 First60=0.00 PredHel=0 Topology=o	1344	0				Y-NoSP	29	29	29	32.7	32.7	32.7	143.84	0	211.87	418510000	108
AGAP001613-PA	AGAP001613-PA	1.83453	1.69578	1.74024	2.01634	2.14593	2.05394		thioredoxin-related transmembrane protein 1 isoform X2 - signalP detected	detox/ox	REFSEQ-INVERTEBRATE	0	107.1	SIG	22-23	38.971	4.57	36.647	4.51	ExpAA=29.60 First60=3.12 PredHel=1 Topology=o177-199i	343	1	6.4	51.6	42	N	13	13	13	41.7	41.7	41.7	38.877	0	231.49	2325600000	106
AGAP001617-PB	AGAP001617-PB;AGAP001617-PA	4.92314	4.87855	3.31983	4.00511	3.46398	3.628	Ras-related protein Rab-7A	Rab subfamily of small GTPases	pe	SMART	2e-70	103	CYT		23.516	5.93			ExpAA=0.08 First60=0.08 PredHel=0 Topology=o	207	0				N	12	12	9	71.5	71.5	57	23.492	0	198.25	1870100000	134
AGAP001621-PB	AGAP001621-PB;AGAP001621-PA	NaN	-1.36192	NaN	-1.40799	NaN	NaN	proline synthetase co-transcribed homolog	pyridoxal phosphate homeostasis protein	met/int	REFSEQ-INVERTEBRATE	0	99.2	CYT		29.078	6.61			ExpAA=0.03 First60=0.00 PredHel=0 Topology=o	260	0				Y-NoSP	3	3	3	16.2	16.2	16.2	29.049	0	10.924	84207000	11
AGAP001630-PA	AGAP001630-PA	1.02883	1.17632	0.552387	0.861557	1.0006	0.923919	Tpi: Triosephosphate isomerase	Triosephosphate isomerase	met/carb	KOG	0	100	CYT		26.373	5.99			ExpAA=0.01 First60=0.00 PredHel=0 Topology=o	247	0				Y-NoSP	13	13	13	83.4	83.4	83.4	26.342	0	83.887	1019900000	134
AGAP001633-PB	AGAP001633-PB;AGAP001633-PA	NaN	NaN	NaN	NaN	NaN	NaN		The catalytic domain of the Giant Serine/Threonine Kinases	st	CDD	0	100	IND		921.283	6.14			ExpAA=0.02 First60=0.00 PredHel=0 Topology=o	8196	0				N	26	26	26	5.5	5.5	5.5	920.36	0	70.35	92848000	31
AGAP001634-PA	AGAP001634-PA	-1.28288	-1.75243	-1.72293	-1.52275	-1.99244	-2.86089		sodium/solute symporter - signalP detected - 13 predicted membrane helices	tr membrane	REFSEQ-INVERTEBRATE	0	77.9	SIG	31-32	73.146	6.14	68.569	6.38	ExpAA=288.62 First60=39.01 PredHel=13 Topology=o10-32i45-67o87-109i130-152o157-179i200-222o242-264i284-306o332-354i384-406o416-438i443-465o534-556i	656	13	43.6	24.4	32	N	3	3	3	4.9	4.9	4.9	72.224	0	8.158	81674000	24
AGAP001643-PA	AGAP001643-PA	-3.28376	NaN	-2.87131	-3.13788	-2.75844	NaN		splicing factor - probable fragment	tm	REFSEQ-PROTOZOA	7e-17	72.5	CYT		144.564	9.39			ExpAA=0.02 First60=0.00 PredHel=0 Topology=o	1253	0				Y-NoSP	5	5	5	5.1	5.1	5.1	144.44	0.00063091	2.0089	22322000	12
AGAP001644-PA	AGAP001644-PA	-1.60926	-1.55071	-1.92243	-1.57806	-1.71364	-1.98978	dimethylargininase	AGAP001644-PB	met/aa	REFSEQ-INVERTEBRATE	0	100	CYT		30.273	5.8			ExpAA=0.03 First60=0.00 PredHel=0 Topology=o	270	0				Y-NoSP	4	4	4	19.6	19.6	19.6	30.128	0.00032605	2.7348	84662000	16
AGAP001649-PA	AGAP001649-PA	NaN	NaN	NaN	NaN	NaN	NaN	Glucosylceramidase	Beta-glucocerebrosidase - signalP detected	met/carb/secreted Beta-glucocerebrosidase	KOG	0	104.4	SIG	33-34	60.595	6.61	57.156	6.41	ExpAA=21.17 First60=20.97 PredHel=1 Topology=i9-31o	537	1	4.1	94.2	1.7	Y-NoSP	4	4	4	8.2	8.2	8.2	60.546	0.00034819	4.3392	53984000	10
AGAP001651-PA	AGAP001651-PA	2.15578	2.48454	2.31155	2.43949	2.61364	2.36183	Rpn9: 26S proteasome 26S non-ATPase subunit N9	26S proteasome regulatory complex subunit RPN9/PSMD13	prot	KOG	0	100.2	CYT		43.122	5.3			ExpAA=0.11 First60=0.00 PredHel=0 Topology=o	380	0				Y-NoSP	20	20	20	60.3	60.3	60.3	43.093	0	323.31	2495400000	142
AGAP001652-PA	AGAP001652-PA	0.175371	0.21446	0.736115	0.0608044	0.302804	0.136817	lipase	Triglyceride lipase-cholesterol esterase - 23 OH-glycosylation sites - signalP detected	s/mucin	KOG	0	95.2	SIG	30-31	58.728	5.81	55.453	5.43	ExpAA=9.72 First60=8.65 PredHel=0 Topology=o	527	0				Y-NoSP	8	8	8	29.2	29.2	29.2	58.685	0	34.202	451920000	36
AGAP001653-PB	AGAP001653-PB;AGAP001653-PA	3.65329	3.42731	3.54815	3.45602	3.33592	3.37586	NADH dehydrogenase (ubiquinone) Fe-S protein 1	NADH-ubiquinone oxidoreductase NDUFS1/75 kDa subunit	met/energy	KOG	0	101.9	CYT		79.259	6.43			ExpAA=0.00 First60=0.00 PredHel=0 Topology=o	726	0				N	43	43	43	76.6	76.6	76.6	79.179	0	323.31	19502000000	530
AGAP001660-PA	AGAP001660-PA	NaN	NaN	NaN	NaN	NaN	NaN	ciliary dynein heavy chain	Dyneins heavy chain	cs	KOG	0	77.5	CYT		565.337	5.87			ExpAA=0.08 First60=0.00 PredHel=0 Topology=o	4930	0				Y-NoSP	3	3	3	0.7	0.7	0.7	565.25	0.0088043	-1.0068	59124000	3
AGAP001662-PA	AGAP001662-PA;AGAP001662-PB	2.35353	2.43065	2.22947	2.35409	2.55235	1.92163		Disintegrin metalloproteinases with thrombospondin repeats - probable fragment - 45 OH-glycosylation sites - signalP detected	s/reprolysin	KOG	2e-62	47.8	SIG	20-21	278.895	4.6	276.799	4.59	ExpAA=0.01 First60=0.01 PredHel=0 Topology=o	2588	0				N	67	67	67	34.4	34.4	34.4	278.86	0	323.31	9923600000	690
AGAP001670-PA	AGAP001670-PA	-1.47271	-2.08003	-1.92023	-2.51168	-2.01866	-1.92232	translation initiation factor IF-2	translation initiation factor IF-2 mitochondrial	ps	REFSEQ-INVERTEBRATE	0	100.1	CYT		76.819	6.64			ExpAA=0.00 First60=0.00 PredHel=0 Topology=o	697	0				N	7	7	7	16.1	16.1	16.1	76.799	0	7.7459	96969000	28
AGAP001671-PA	AGAP001671-PA	-2.13591	-1.57151	-1.80225	-1.59093	-1.15322	-1.4865	forkhead box protein A2, hepatocyte nuclear factor 3-beta	Forkhead/HNF-3-related transcription factor - probable fragment	tf	KOG	8e-47	42.9	CYT		51.616	8.59			ExpAA=1.63 First60=1.11 PredHel=0 Topology=o	479	0				Y-NoSP	3	3	3	10.4	10.4	10.4	51.539	0	46.281	102050000	18
AGAP001681-PA	AGAP001681-PA	-1.42765	-1.15548	-0.930969	-0.960199	-0.827647	-0.689553	ubiquitin conjugation factor E4 A	ubiquitin conjugation factor E4 A	prot	REFSEQ-INVERTEBRATE	0	99	CYT		118.069	5.2			ExpAA=0.85 First60=0.00 PredHel=0 Topology=o	1039	0				N	26	26	26	39.5	39.5	39.5	118.04	0	227.34	419920000	129
AGAP001683-PA	AGAP001683-PA	0.160616	0.324387	0.0999031	0.422482	0.431075	0.273335	calcium/calmodulin-dependent serine protein kinase	Catalytic domain of the Serine/Threonine Kinase	st	CDD	0	100.6	CYT		103.444	5.8			ExpAA=0.03 First60=0.00 PredHel=0 Topology=o	928	0				N	21	21	21	35.5	35.5	35.5	103.42	0	35.071	577370000	69
AGAP001685-PA	AGAP001685-PA	0.519411	0.636208	0.865683	0.602516	0.675891	0.83846	nuclear pore complex protein Nup107	Nuclear pore complex rNup107 component (sc Nup84)	ne	KOG	0	89.8	CYT		100.886	5.32			ExpAA=0.39 First60=0.00 PredHel=0 Topology=o	875	0				Y-NoSP	22	22	22	35.7	35.7	35.7	100.83	0	323.31	905200000	100
AGAP001686-PA	AGAP001686-PA	0.802219	0.586586	0.981319	0.98786	0.694249	0.381505	U6 snRNA-associated Sm-like protein LSm1	Small Nuclear ribonucleoprotein splicing factor	tm	KOG	2e-38	95.3	CYT		15.593	5.54			ExpAA=0.01 First60=0.01 PredHel=0 Topology=o	134	0				N	5	5	5	50	50	50	15.493	0	11.105	120410000	27
AGAP001688-PA	AGAP001688-PA	-2.195	-1.38884	-2.30893	-1.72585	-1.915	-1.43058	alpha-1,4-N-acetylglucosaminyltransferase EXTL3	Glycosyl transferase family 64 domain - 2 predicted membrane helices	met/carb membrane	CDD	0	100.4	CYT		107.822	6.6			ExpAA=21.61 First60=21.48 PredHel=1 Topology=i30-52o	957	1	2.3	94.6	3.1	N	8	8	8	13.4	13.4	13.4	107.7	0	7.8696	134700000	31
AGAP001694-PA	AGAP001694-PA;AGAP001694-PB	-2.78626	-2.76832	-1.46332	-1.60627	-2.28876	-2.05629	Exo4: exocyst complex component 4	Exocyst complex subunit Sec8	pe	KOG	0	108.6	CYT		119.284	8.41			ExpAA=0.02 First60=0.00 PredHel=0 Topology=o	1059	0				Y-NoSP	14	14	14	21.1	21.1	21.1	119.21	0	47.161	76353000	36
AGAP001697-PB	AGAP001697-PB;AGAP001697-PA	2.79611	2.55766	2.65049	2.87416	2.68277	2.82709	20S proteasome subunit beta 3	20S proteasome regulatory subunit beta type PSMB3/PUP3	prot	KOG	0	100.4	CYT		23.285	5.31			ExpAA=0.55 First60=0.35 PredHel=0 Topology=o	205	0				Y-NoSP	8	8	8	52.2	52.2	52.2	23.262	0	135.9	724880000	108
AGAP001700-PA	AGAP001700-PA	0.533302	0.816736	0.337143	0.169472	0.72899	0.748546	translational activator GCN1	translational activator gcn1	ps	NR-LIGHT	0	100.1	CYT		292.935	6.08			ExpAA=0.12 First60=0.00 PredHel=0 Topology=o	2666	0				N	97	97	97	48.5	48.5	48.5	292.88	0	323.31	3370900000	697
AGAP001703-PA	AGAP001703-PA	-0.184221	-1.2929	0.178368	-0.197704	-1.07951	-0.821183	AP-2 complex subunit sigma	Clathrin adaptor complex small chain	pe	PFAM	2e-56	100	CYT		17.062	5.81			ExpAA=0.12 First60=0.00 PredHel=0 Topology=o	142	0				N	3	3	3	23.9	23.9	23.9	16.977	0	19.683	69360000	27
AGAP001704-PA	AGAP001704-PA	-1.78267	-1.91981	NaN	-1.91571	-1.91568	-2.04966	isopentenyl-diphosphate delta-isomerase	dimethylallyl pyrophosphate isomerase	detox	KOG	2e-80	99.5	CYT		28.225	6.51			ExpAA=0.01 First60=0.00 PredHel=0 Topology=o	243	0				N	3	3	3	15.6	15.6	15.6	28.208	0.00033512	3.436	50076000	15
AGAP001711-PA	AGAP001711-PA	3.56653	3.40534	2.96263	3.31946	2.83652	3.0617	NADH dehydrogenase (ubiquinone) Fe-S protein 8	ubiquinone oxidoreductase NDUFS8/23 kDa subunit	met/energy	KOG	2e-93	102.8	CYT		24.929	5.56			ExpAA=0.02 First60=0.00 PredHel=0 Topology=o	218	0				Y-NoSP	8	8	8	46.8	46.8	46.8	24.702	0	145.54	2375600000	100
AGAP001712-PA	AGAP001712-PA	-1.12056	-1.77171	-1.35985	-1.02442	-0.669955	-0.658227	actin related protein 2/3 complex, subunit 3	Actin-related protein Arp2/3 complex subunit ARPC3	cs	KOG	1e-74	100.5	CYT		20.439	8.83			ExpAA=0.00 First60=0.00 PredHel=0 Topology=o	178	0				N	3	3	3	25.8	25.8	25.8	20.414	0	24.538	47595000	24
AGAP001713-PD	AGAP001713-PD;AGAP001713-PC;AGAP001713-PB;AGAP001713-PA;AGAP013071-PA;AGAP003049-PC;AGAP003049-PB;AGAP003049-PA;AGAP003418-PA	1.90721	1.21628	1.32844	1.02872	1.05326	1.00193	stearoyl-CoA desaturase (delta-9 desaturase)	Fatty acid desaturase - 4 predicted membrane helices	met/lipd membrane	KOG	0	100.3	CYT		40.843	9.11			ExpAA=94.29 First60=18.02 PredHel=4 Topology=i43-65o70-92i190-209o214-236i	355	4	23.9	2.8	73.2	Y-NoSP	8	8	8	33.5	33.5	33.5	40.802	0	323.31	2302200000	241
AGAP001715-PA	AGAP001715-PA	NaN	-2.46699	-2.60588	-2.55349	-2.45866	NaN	enoyl-CoA hydratase echA5	Enoyl-CoA hydratase	met/lipd	KOG	5e-69	97.5	CYT		35.215	6.55			ExpAA=1.95 First60=0.00 PredHel=0 Topology=o	324	0				Y-NoSP	3	3	3	8.6	8.6	8.6	35.174	0	6.2756	40697000	18
AGAP001721-PA	AGAP001721-PA	-0.356232	NaN	-0.410418	-0.100727	0.557014	1.0617	translocon-associated protein subunit alpha	Translocon-associated protein - signalP detected	pe	CDD	0	104.8	SIG	18-19	31.533	4.61	29.497	4.57	ExpAA=37.96 First60=15.48 PredHel=1 Topology=o203-225i	284	1	7.7	71.5	20.8	N	7	7	7	35.6	35.6	35.6	31.478	0	93.855	340660000	47
AGAP001724-PA	AGAP001724-PA	0.419857	0.501053	0.191442	0.362597	0.55306	0.221082	Sply: sphingosine-1-phosphate lyase	Glutamate decarboxylase/sphingosine phosphate lyase	met/aa	KOG	0	101.2	CYT		60.085	8.43			ExpAA=9.36 First60=7.82 PredHel=0 Topology=o	541	0				Y-NoSP	11	11	11	35.1	35.1	35.1	60.024	0	212.67	1121300000	78
AGAP001729-PA	AGAP001729-PA	NaN	-3.16442	NaN	NaN	-3.50362	-3.28982	protein farnesyltransferase subunit beta	Beta subunit of farnesyltransferase	pm	KOG	0	96.4	CYT		50.725	5.62			ExpAA=0.09 First60=0.00 PredHel=0 Topology=o	458	0				Y-NoSP	4	4	4	15.9	15.9	15.9	50.722	0	5.8424	23782000	12
AGAP001733-PA	AGAP001733-PA	-2.48826	-2.53448	-2.56656	-2.44731	-2.51072	-2.10413	Exo2: exocyst complex component 2	Sec5 subunit of exocyst complex	pe	KOG	0	100	CYT		100.634	6.2			ExpAA=0.00 First60=0.00 PredHel=0 Topology=o	902	0				N	12	12	12	18.5	18.5	18.5	100.59	0	81.779	72734000	27
AGAP001734-PA	AGAP001734-PA	NaN	-1.34735	-1.2641	-1.16242	-1.03738	NaN	nicastrin	Transmembrane glycoprotein nicastrin	st	KOG	0	112.5	BL	33-34	79.925	6.07	76.165	5.88	ExpAA=27.02 First60=4.56 PredHel=1 Topology=o670-692i	715	1	3.1	93.7	3.2	Y-NoSP	6	6	6	9.5	9.5	9.5	79.824	0	5.7547	101380000	17
AGAP001738-PA	AGAP001738-PA	-1.34997	-0.857449	-0.750845	-1.19682	-1.34512	-1.28518	mRpL1: 39S ribosomal protein L1, mitochondrial	50S ribosomal protein L1	ps	KOG	1e-80	98.7	CYT		40.847	9.16			ExpAA=1.29 First60=1.28 PredHel=0 Topology=o	363	0				Y-NoSP	8	8	8	36.6	36.6	36.6	40.798	0.00035236	4.5922	127350000	24
AGAP001744-PA	AGAP001744-PA	-1.63934	-2.08318	NaN	-2.09601	-2.09162	-2.3717	cytochrome c oxidase assembly protein subunit 15	cytochrome c oxidase assembly protein COX15 homolog - 8 predicted membrane helices	met/energy membrane	REFSEQ-INVERTEBRATE	0	102.1	CYT		48.453	10			ExpAA=156.63 First60=0.07 PredHel=7 Topology=i88-110o173-190i203-220o240-262i291-313o349-366i379-401o	435	7	32	35.2	32.9	Y-NoSP	4	4	4	12.4	12.4	12.4	48.397	0.00063032	2.0012	56276000	17
AGAP001745-PA	AGAP001745-PA	1.15555	1.34887	2.22022	1.79651	1.43856	1.72643	Rpn2: 26S proteasome 26S non-ATPase subunit N2	26S proteasome regulatory complex subunit RPN2/PSMD1 - 11 OH-glycosylation sites - 11 NetOglyc sites	prot	KOG	0	111.8	CYT		113.104	5.34			ExpAA=3.57 First60=0.01 PredHel=0 Topology=o	1040	0				N	51	51	51	65.8	65.8	65.8	113.06	0	323.31	5757400000	413
AGAP001746-PA	AGAP001746-PA	NaN	-0.574903	NaN	-0.435751	NaN	-1.04515		transport and Golgi organization protein 11 isoform X2	pe	REFSEQ-INVERTEBRATE	0	100.3	CYT		29.911	5.79			ExpAA=11.58 First60=0.00 PredHel=0 Topology=o	261	0				N	4	4	4	20.3	20.3	20.3	29.798	0	5.5577	105850000	13
AGAP001749-PA	AGAP001749-PA	NaN	0.994125	NaN	NaN	0.95947	0.797713	Stromal cell-derived factor 2	mannosyltransferase - signalP detected	met/carb	NR-LIGHT	0	98.6	SIG	27-28	24.613	6.26	21.499	6.23	ExpAA=17.40 First60=17.39 PredHel=1 Topology=i7-25o	222	1	8.1	88.7	3.2	Y-NoSP	5	5	5	39.6	39.6	39.6	24.433	0	20.893	425480000	25
AGAP001751-PA	AGAP001751-PA;AGAP001751-PE;AGAP001751-PD;AGAP001751-PC;AGAP001751-PB	2.72382	2.71556	2.82731	2.62172	2.71313	2.66584	Oxidation resistance protein	Oxidation resistance protein	nr	KOG	2e-56	102	CYT		148.736	6.13			ExpAA=0.00 First60=0.00 PredHel=0 Topology=o	1389	0				N	41	41	41	42.8	42.8	42.8	148.72	0	323.31	7894400000	484
AGAP001754-PA	AGAP001754-PA	0.92762	0.535549	0.669264	1.02501	0.774163	-0.189799	nucleoprotein TPR	uncharacterized conserved coiled-coil protein - 47 OH-glycosylation sites - 47 NetOglyc sites	nr	KOG	0	82.5	CYT		311.518	4.98			ExpAA=0.00 First60=0.00 PredHel=0 Topology=o	2847	0				N	62	62	62	30.8	30.8	30.8	311.49	0	323.31	2633200000	442
AGAP001759-PA	AGAP001759-PA	2.0488	1.86234	1.95977	1.89877	1.84933	1.90986	protein transport protein SEC23	Vesicle coat complex COPII subunit SEC23	pe	KOG	0	102.8	CYT		86.991	6.21			ExpAA=0.12 First60=0.00 PredHel=0 Topology=o	772	0				Y-NoSP	33	33	33	70.1	70.1	70.1	86.815	0	323.31	6179600000	354
AGAP001760-PA	AGAP001760-PA	2.08394	2.24304	2.48949	3.03401	2.99786	2.98996	protein phosphatase 3, regulatory subunit	Ca2+/calmodulin-dependent protein phosphatase (calcineurin subunit B)	st	KOG	7e-46	104.2	CYT		22.183	5.04			ExpAA=0.00 First60=0.00 PredHel=0 Topology=o	189	0				N	8	8	8	56.6	56.6	56.6	22.096	0	52.148	894870000	63
AGAP001761-PA	AGAP001761-PA	NaN	-1.05074	-1.20226	-0.434837	-0.443213	-1.56086	ceramide synthetase	Protein transporter of the TRAM (translocating chain-associating membrane) superfamily - 5 predicted membrane helices	pe membrane	KOG	9e-68	77.6	CYT		45.557	9.44			ExpAA=108.00 First60=17.65 PredHel=5 Topology=o43-60i182-204o209-231i266-288o303-325i	390	5	26.9	16.2	56.9	Y-NoSP	3	3	3	10.5	10.5	10.5	45.535	0	6.2847	163750000	28
AGAP001762-PA	AGAP001762-PA	-1.44291	-1.32919	-1.45644	-1.52859	-1.59627	-2.00039	APG9: autophagy related gene	autophagy-related protein 9A isoform X1 - 10 OH-glycosylation sites - 6 predicted membrane helices	pe membrane	REFSEQ-INVERTEBRATE	0	111.3	CYT		110.663	6.17			ExpAA=126.72 First60=0.00 PredHel=5 Topology=i84-106o136-158i296-318o381-403i410-432o	993	5	11.1	65.9	23.1	Y-NoSP	5	5	5	7.9	7.9	7.9	110.62	0	9.8553	79700000	18
AGAP001763-PA	AGAP001763-PA	-1.34224	-1.43214	-1.41915	-1.17269	-0.95662	-1.11632	Fatp: fatty acid transporter protein 1	Fatty acid transport protein - 4 predicted membrane helices	met/lipd membrane	CDD	0	108.4	CYT		80.383	8.52			ExpAA=89.84 First60=0.00 PredHel=4 Topology=i73-95o100-122i336-358o368-390i	724	4	12.2	2.1	85.8	Y-NoSP	8	8	8	16.2	16.2	16.2	80.272	0	12.623	200380000	28
AGAP001775-PA	AGAP001775-PA	-2.11661	-1.88247	-1.75528	-1.86228	-1.84837	-2.04141	ABCC2: ATP-binding cassette transporter (ABC transporter) family C member 2	ABC transporter C family member - 12 predicted membrane helices	tr membrane	CDD	0	86.2	BL	36-37	151.564	6.63	147.501	6.37	ExpAA=247.01 First60=0.22 PredHel=11 Topology=i88-110o130-152i201-223o227-249i313-335o345-367i763-785o835-857i917-949o1019-1041i1050-1068o	1371	11	18.1	33.3	48.6	N	19	19	18	20.9	20.9	20.2	151.55	0	44.265	218570000	87
AGAP001777-PA	AGAP001777-PA	-2.20448	NaN	-1.35098	NaN	NaN	NaN	ABCC1: ATP-binding cassette transporter (ABC transporter) family C member 1	ABC transporter C family member - 10 predicted membrane helices	tr membrane	CDD	0	86.3	CYT		150.897	7.13			ExpAA=229.12 First60=0.14 PredHel=9 Topology=i93-115o133-150i206-228o232-254i324-341o747-769i815-837o906-928i997-1019o	1358	9	13.8	61.6	24.6	Y-NoSP	8	8	8	8.1	8.1	8.1	150.89	0.0034783	-0.25937	40698000	10
AGAP001778-PA	AGAP001778-PA	NaN	0.0547047	NaN	-0.0687828	0.127027	-0.177955		Conserved plasma membrane protein - 2 predicted membrane helices	uc/memb	KOG	0	100	BL	23-24	22.977	9.52	20.228	9.19	ExpAA=56.46 First60=9.43 PredHel=2 Topology=i97-119o139-161i	207	2	21.3	9.7	69.1	Y-NoSP	3	3	3	12.6	12.6	12.6	22.826	0.00091491	1.1654	51612000	8
AGAP001780-PA	AGAP001780-PA	-0.633827	-0.95396	-0.888172	-0.888802	-1.2893	-2.41799	E3 ubiquitin-protein ligase EDD1	E3 ubiquitin-protein ligase hyd isoform X3 - 10 OH-glycosylation sites	prot	REFSEQ-INVERTEBRATE	0	111.4	CYT		369.7	5.41			ExpAA=0.01 First60=0.00 PredHel=0 Topology=o	3518	0				N	51	51	51	23.3	23.3	23.3	369.69	0	106.68	827990000	281
AGAP001786-PB	AGAP001786-PB;AGAP001786-PA	-2.168	-1.94138	-2.3217	-1.92625	-1.90471	NaN		swi/snf-like complex subunit - 49 OH-glycosylation sites - 49 NetOglyc sites	nr	PFAM	2e-84	101.5	CYT		277.192	6.39			ExpAA=0.01 First60=0.00 PredHel=0 Topology=o	2661	0				Y-NoSP	8	8	8	3.7	3.7	3.7	276.88	0	7.4985	86618000	28
AGAP001790-PA	AGAP001790-PA	-1.03712	-1.89662	-1.50815	-1.58573	-2.01558	-0.936193	p21-activated kinase 1	Catalytic domain of the Serine/Threonine Kinase	st	CDD	0	100.7	CYT		60.106	6.15			ExpAA=0.00 First60=0.00 PredHel=0 Topology=o	531	0				N	3	3	3	9.6	9.6	9.6	60.056	0	15.112	131350000	16
AGAP001791-PA	AGAP001791-PA	0.940088	0.621786	0.788603	0.852758	0.932958	0.928409	Nep2: neprilysin, neutral endopeptidase 2	M13 family peptidase	met/aa	KOG	0	100.4	CYT		88.122	6.18			ExpAA=22.87 First60=22.86 PredHel=1 Topology=i25-47o	773	1	2.8	93.9	3.2	Y-NoSP	19	19	19	36.6	36.6	36.6	88.061	0	323.31	1400100000	116
AGAP001792-PA	AGAP001792-PA	0.327723	0.563658	0.470318	0.759569	0.736184	-0.28229		AAA+-type ATPase	pm	KOG	0	104.2	CYT		67.582	9.08			ExpAA=0.09 First60=0.00 PredHel=0 Topology=o	597	0				N	24	24	24	42.2	42.2	42.2	67.493	0	323.31	1592900000	109
AGAP001794-PA	AGAP001794-PA	-0.0726128	0.23905	0.168442	0.458612	0.415837	0.278758		microtubule binding protein - 11 OH-glycosylation sites - 11 NetOglyc sites	cs	NR-LIGHT	0	105.1	CYT		133.088	4.73			ExpAA=0.39 First60=0.00 PredHel=0 Topology=o	1229	0				Y-NoSP	24	24	24	27.7	27.7	27.7	133.04	0	202.47	556340000	123
AGAP001795-PA	AGAP001795-PA	NaN	NaN	NaN	NaN	NaN	NaN	mortality factor 4-like protein 1	Dosage compensation regulatory complex/histone acetyltransferase complex - 51 OH-glycosylation sites - 51 NetOglyc sites	nr	KOG	1e-68	108	CYT		46.847	9.43			ExpAA=0.05 First60=0.00 PredHel=0 Topology=o	426	0				Y-NoSP	3	3	3	16.7	16.7	16.7	46.714	0.00062578	1.8194	6643400	3
AGAP001797-PA	AGAP001797-PA;AGAP001797-PI;AGAP001797-PF;AGAP001797-PC;AGAP001797-PB;AGAP001797-PJ;AGAP001797-PH;AGAP001797-PG;AGAP001797-PE;AGAP001797-PD	NaN	NaN	NaN	NaN	NaN	NaN	Tropomyosin 1	Tropomyosin	cs	PFAM	4e-83	85.9	CYT		84.408	5.88			ExpAA=0.00 First60=0.00 PredHel=0 Topology=o	786	0				N	4	4	4	8.9	8.9	8.9	84.394	0.0014859	0.5132	130020000	8
AGAP001802-PB	AGAP001802-PB;AGAP001802-PA	-0.456902	-0.830986	-0.839211	-0.702627	-0.571504	-0.701728	mitofusin	Conserved plasma membrane protein	met/energy	REFSEQ-INVERTEBRATE	0	100	CYT		87.72	6.48			ExpAA=16.10 First60=0.00 PredHel=1 Topology=o645-664i	773	1	2.5	83.4	14.1	Y-NoSP	17	17	17	31	31	31	87.631	0	108.62	560040000	77
AGAP001804-PA	AGAP001804-PA	-1.01963	-1.18449	-0.737249	-0.991682	-1.2422	-1.11161	Nmt: N-myristoyl transferase	N-myristoyl transferase	met/lipd	KOG	0	98.5	CYT		62.011	8.45			ExpAA=0.02 First60=0.00 PredHel=0 Topology=o	555	0				N	10	10	10	28.3	28.3	28.3	61.947	0	22.991	263080000	43
AGAP001805-PA	AGAP001805-PA	4.88541	5.44204	5.3427	5.27194	5.08661	5.03995	RpL13: 60S ribosomal protein L13	Ribosomal protein L13e	ps	PFAM	1e-74	100.5	CYT		25.176	11.56			ExpAA=0.00 First60=0.00 PredHel=0 Topology=o	217	0				Y-NoSP	10	10	10	32.7	32.7	32.7	25.114	0	41.154	13447000000	98
AGAP001816-PA	AGAP001816-PA	NaN	NaN	NaN	-2.39262	-2.10242	NaN	homeobox prox 1	RNA transcription translation and transport factor protein	tm	SWISSP	1e-42	107.3	CYT		29.367	6.25			ExpAA=0.00 First60=0.00 PredHel=0 Topology=o	263	0				N	3	3	3	16.7	16.7	16.7	29.328	0	8.3296	29720000	14
AGAP001818-PA	AGAP001818-PA	-1.8646	-1.78737	NaN	-1.71843	-1.73455	-2.15621	homeobox prox 1	RNA transcription translation and transport factor protein	tm	SWISSP	8e-44	102.4	CYT		28.962	5.8			ExpAA=0.00 First60=0.00 PredHel=0 Topology=o	250	0				N	4	4	4	19.6	19.6	19.6	28.954	0	5.3483	61025000	19
AGAP001820-PA	AGAP001820-PA	NaN	NaN	NaN	NaN	NaN	NaN	TATA-binding protein-associated factor	Chromatin remodeling complex WSTF-ISWI small subunit - probable fragment	tm	KOG	0	67.7	BL	17-18	226.184	6.22	224.496	6.22	ExpAA=0.28 First60=0.00 PredHel=0 Topology=o	2067	0				Y-NoSP	5	5	5	2.4	2.4	2.4	226.16	0.00063391	2.0986	19595000	11
AGAP001823-PA	AGAP001823-PA	1.22634	2.04474	2.12506	1.82974	1.8614	1.99462	VATG: V-type H+-transporting ATPase subunit G	vacuolar ATP synthase subunit g	met/energy	NR-LIGHT	2e-54	100	CYT		13.4	9.52			ExpAA=0.00 First60=0.00 PredHel=0 Topology=o	116	0				Y-NoSP	4	4	4	38.8	38.8	38.8	13.356	0	96.917	280300000	26
AGAP001826-PA	AGAP001826-PA	-0.0241451	-0.05546	-0.525764	1.39591	1.66182	1.74243	Lp: lipophorin	apolipophorins - signalP detected	lipid trans	REFSEQ-INVERTEBRATE	0	100.1	SIG	25-26	366.585	8.02	364.104	7.91	ExpAA=0.60 First60=0.59 PredHel=0 Topology=o	3332	0				Y-NoSP	128	128	128	49.1	49.1	49.1	366.55	0	323.31	7465800000	913
AGAP001827-PA	AGAP001827-PA	3.27461	3.12371	3.74912	3.71045	3.32736	2.67753	hypoxia up-regulated 1	Molecular chaperones GRP170/SIL1 HSP70 superfamily - signalP detected	pm	KOG	0	106.4	SIG	19-20	107.995	5.01	105.74	5.01	ExpAA=15.52 First60=15.49 PredHel=1 Topology=i2-24o	968	1	2.3	97.5	0.2	N	49	49	49	56.3	56.3	56.3	107.63	0	323.31	18893000000	700
AGAP001856-PA	AGAP001856-PA	NaN	-2.26855	NaN	-1.20709	-2.52249	NaN	PER: period circadian protein	Circadian clock protein period - probable fragment	st	KOG	2e-89	54.5	CYT		184.72	6.51			ExpAA=0.01 First60=0.00 PredHel=0 Topology=o	1721	0				N	5	5	5	7.7	7.7	7.7	184.67	0.00034329	3.9365	23557000	8
AGAP001871-PA	AGAP001871-PA	-0.818848	-0.859306	-0.56542	-0.472202	-0.749789	-0.682691	Ro ribonucleoprotein autoantigen	AGAP001871-PA	tm	REFSEQ-INVERTEBRATE	0	100	CYT		69.887	9.52			ExpAA=0.05 First60=0.00 PredHel=0 Topology=o	625	0				Y-NoSP	10	10	10	23.4	23.4	23.4	69.826	0	17.695	218940000	33
AGAP001872-PA	AGAP001872-PA	-1.77911	-1.86427	NaN	NaN	-2.98515	NaN	U3 small nucleolar RNA-associated protein 19	nucleolar protein involved in ribosome biogenesis	ps	KOG	6e-81	86.7	CYT		58.018	6.53			ExpAA=0.63 First60=0.00 PredHel=0 Topology=o	512	0				N	3	3	3	11.3	11.3	11.3	57.948	0.0003413	3.765	73958000	10
AGAP001874-PC	AGAP001874-PC;AGAP001874-PB;AGAP001874-PA	3.99499	3.93444	3.93567	4.34142	3.80079	3.87597	Ras-related protein Rap-1A	Rab subfamily of small GTPases	pe	SMART	3e-42	98.7	CYT		20.781	5.64			ExpAA=3.31 First60=3.26 PredHel=0 Topology=o	184	0				N	10	10	10	60.3	60.3	60.3	20.76	0	323.31	1820400000	137
AGAP001879-PA	AGAP001879-PA	-1.69443	-2.05755	-1.7565	-1.65723	-1.99801	-1.84147	pre-mRNA-splicing factor CLF1	Cell cycle control protein (crooked neck)	nr	KOG	0	99.4	CYT		86.393	5.37			ExpAA=0.00 First60=0.00 PredHel=0 Topology=o	720	0				Y-NoSP	9	9	9	14.2	14.2	14.2	86.373	0	10.533	104580000	25
AGAP001883-PA	AGAP001883-PA	NaN	NaN	NaN	NaN	NaN	NaN	ELAV (embryonic lethal, abnormal vision Drosophila)-like	RNA-binding protein ELAV/HU (RRM superfamily)	tm	KOG	0	102	CYT		43.585	9.21			ExpAA=0.04 First60=0.00 PredHel=0 Topology=o	403	0				N	3	3	3	9.2	9.2	9.2	43.548	0.0014663	0.19211	43271000	6
AGAP001884-PA	AGAP001884-PA	3.48748	3.55641	3.44486	3.72707	3.72656	3.58458	fumarate hydratase, class II	Fumarase	met/energy	KOG	0	100	CYT		54.09	8.81			ExpAA=0.30 First60=0.00 PredHel=0 Topology=o	503	0				Y-NoSP	22	22	22	60.4	60.4	60.4	54.047	0	323.31	16529000000	301
AGAP001886-PA	AGAP001886-PA	NaN	NaN	-2.85909	-3.48224	NaN	-2.57133		agap001886-pa - 43 OH-glycosylation sites - 43 NetOglyc sites	uc	REFSEQ-INVERTEBRATE	0	100	CYT		71.556	10.64			ExpAA=0.00 First60=0.00 PredHel=0 Topology=o	717	0				N	4	4	4	8.5	8.5	8.5	71.507	0.00062873	1.9449	17459000	10
AGAP001888-PA	AGAP001888-PA	-1.8137	NaN	NaN	NaN	-1.02822	NaN	Alpha-(1,6)-fucosyltransferase	alpha-(16)-fucosyltransferase	met/carb	REFSEQ-INVERTEBRATE	0	102.2	BL	38-39	66.636	7.63	62.224	6.82	ExpAA=20.60 First60=20.07 PredHel=1 Topology=i12-31o	586	1	3.2	94.7	2	N	3	3	3	7	7	7	66.622	0	5.9442	38319000	8
AGAP001891-PA	AGAP001891-PA	NaN	NaN	NaN	NaN	NaN	NaN	arrestin domain-containing protein 3	Thioredoxin binding protein TBP-2/VDUP1	detox/ox	KOG	4e-58	101.6	CYT		46.495	8.71			ExpAA=0.11 First60=0.00 PredHel=0 Topology=o	419	0				N	3	3	3	10.3	10.3	10.3	46.491	0.0014819	0.45122	25111000	6
AGAP001894-PA	AGAP001894-PA	1.54673	1.63173	1.53758	1.60238	1.61019	1.4093	arrestin domain-containing protein 3	arrestin domain-containing protein 17-like - 13 OH-glycosylation sites - 13 NetOglyc sites	st	REFSEQ-INVERTEBRATE	0	101.4	CYT		46.32	5.23			ExpAA=0.04 First60=0.00 PredHel=0 Topology=o	423	0				N	6	6	6	21.3	21.3	21.3	46.277	0	38.825	1693300000	45
AGAP001898-PA	AGAP001898-PA	NaN	NaN	NaN	NaN	NaN	NaN	mRpL44: 39S ribosomal protein L44, mitochondrial	Ribonuclease III domain	met/nuc	KOG	4e-62	93	CYT		37.393	6.81			ExpAA=0.00 First60=0.00 PredHel=0 Topology=o	329	0				N	3	3	3	10.9	10.9	10.9	37.271	0.004878	-0.57969	18473000	4
AGAP001902-PA	AGAP001902-PA	2.17686	2.17229	2.16946	2.39562	2.16552	2.22085	Rheb: GTP-binding protein Rheb	Ras-related GTPase	st	KOG	5e-50	85	CYT		20.879	5.42			ExpAA=0.06 First60=0.00 PredHel=0 Topology=i	182	0				N	4	4	4	25.8	25.8	25.8	20.754	0	8.6668	443540000	28
AGAP001903-PA	AGAP001903-PA	5.41098	5.80842	5.73087	5.82404	5.76592	5.55271	Mdh2: NAD-dependent malate dehydrogenase	NAD-dependent malate dehydrogenase	met/energy	KOG	0	97.9	CYT		35.412	9.18			ExpAA=0.15 First60=0.07 PredHel=0 Topology=o	337	0				N	24	24	24	78	78	78	35.391	0	323.31	38512000000	245
AGAP001905-PB	AGAP001905-PB;AGAP001905-PA	NaN	NaN	NaN	-0.342625	-0.700339	-0.187253	zinc finger RNA-binding protein	Transcription factor NFAT subunit NF90 - 16 OH-glycosylation sites - 16 NetOglyc sites	tf	KOG	0	105.6	CYT		104.865	8.93			ExpAA=0.01 First60=0.01 PredHel=0 Topology=o	988	0				Y-NoSP	5	5	5	7.4	7.4	7.4	104.76	0.00061786	1.5161	88255000	16
AGAP001910-PA	AGAP001910-PA	4.75071	5.09116	5.03465	5.0638	4.88103	4.77396	RpS3: 40S ribosomal protein S3	40S ribosomal protein S3	ps	REFSEQ-INVERTEBRATE	0	99.1	CYT		27.251	9.62			ExpAA=0.03 First60=0.00 PredHel=0 Topology=o	244	0				Y-NoSP	19	19	17	72.5	72.5	66.8	27.159	0	94.059	21489000000	257
AGAP001911-PA	AGAP001911-PA;AGAP012906-PA	4.45975	4.8089	4.8247	4.67573	4.43213	4.49304	RpL6: 60S ribosomal protein L6	60S ribosomal protein L6	ps	NR-LIGHT	2e-90	102.6	CYT		30.807	11.53			ExpAA=0.37 First60=0.06 PredHel=0 Topology=o	270	0				N	8	8	8	29.6	29.6	29.6	30.78	0	323.31	13953000000	281
AGAP001914-PA	AGAP001914-PA	-1.4856	-1.54623	-1.68762	-2.01866	-1.20423	-1.92278	cell division cycle protein 37	Cell division cycle 37 protein CDC37	nr	KOG	2e-71	96.2	CYT		45.964	5.03			ExpAA=0.00 First60=0.00 PredHel=0 Topology=o	392	0				N	6	6	6	25.3	25.3	25.3	45.915	0	28.179	176550000	27
AGAP001916-PA	AGAP001916-PA	NaN	-3.50617	NaN	-3.55159	NaN	NaN		Rac1 GTPase effector FRL - probable fragment	st	KOG	2e-32	65.6	CYT		146.439	9.24			ExpAA=1.60 First60=0.00 PredHel=0 Topology=o	1324	0				Y-NoSP	5	5	5	5.4	5.4	5.4	146.39	0.00091743	1.2638	8975800	8
AGAP001919-PA	AGAP001919-PA	3.19854	3.11456	2.94327	3.14827	3.39963	2.94098	protein disulfide-isomerase A6	protein disulfide-isomerase A6 homolog - signalP detected	pm	REFSEQ-INVERTEBRATE	0	99.3	SIG	25-26	48.619	5.39	45.974	5.3	ExpAA=8.14 First60=8.12 PredHel=0 Topology=o	445	0				N	21	21	21	55.3	55.3	55.3	48.562	0	323.31	7720400000	186
AGAP001923-PA	AGAP001923-PA	-0.235941	0.0111084	0.489006	-0.0474777	0.281369	-0.257068	solute carrier family 38 (sodium-coupled neutral amino acid transporter)	Transmembrane amino acid transporter protein - 11 predicted membrane helices	tr membrane	PFAM	3e-50	99.2	CYT		90.22	5.39			ExpAA=224.54 First60=36.03 PredHel=10 Topology=o5-27i32-54o79-101i122-139o144-161i227-249o269-291i312-329o333-355i368-390o	836	10	24.5	60.4	15.1	Y-NoSP	9	9	9	12.1	12.1	12.1	90.174	0	115.22	666580000	61
AGAP001928-PA	AGAP001928-PA	3.71592	3.46894	3.35916	3.34195	3.64302	3.49078	nucleosome assembly protein 1-like 1	Nucleosome assembly protein NAP-1	nr	KOG	2e-94	87.4	CYT		47.22	4.46			ExpAA=0.00 First60=0.00 PredHel=0 Topology=o	409	0				Y-NoSP	17	17	17	54.3	54.3	54.3	47.114	0	323.31	8574200000	188
AGAP001930-PA	AGAP001930-PA	2.33338	2.27992	2.48307	2.40624	2.39341	2.43252	heterogeneous nuclear ribonucleoprotein 27C	RNA-binding protein musashi/mRNA cleavage and polyadenylation factor I complex	tm	KOG	6e-61	108.3	CYT		43.923	6.66			ExpAA=10.00 First60=0.00 PredHel=0 Topology=o	412	0				N	9	9	9	28.4	28.4	28.4	43.744	0	93.844	3200200000	65
AGAP001936-PB	AGAP001936-PB;AGAP001936-PA	-1.58931	-1.29347	-1.68236	-1.68563	-1.38826	-1.51086	phosphatidylinositol phospholipase C, beta	Phosphoinositide-specific phospholipase C	st	KOG	0	104.6	CYT		125.077	5.88			ExpAA=0.00 First60=0.00 PredHel=0 Topology=o	1089	0				N	14	14	14	17.4	17.4	17.4	124.95	0	33.489	131220000	45
AGAP001938-PA	AGAP001938-PA	-0.620487	-0.477016	-0.462511	-0.587734	-0.125905	-0.605042	bifunctional lysine-specific demethylase and histidyl-hydroxylase NO66	bifunctional lysine-specific demethylase and histidyl-hydroxylase NO66-like - 35 OH-glycosylation sites - 35 NetOglyc sites	tm	REFSEQ-INVERTEBRATE	0	105.8	CYT		79.035	9.11			ExpAA=0.00 First60=0.00 PredHel=0 Topology=o	716	0				Y-NoSP	9	9	9	21.8	21.8	21.8	79.026	0	34.289	369130000	47
AGAP001939-PA	AGAP001939-PA	2.22873	2.00416	2.19656	2.10158	2.04852	2.02803	maltase	Signal recognition particle subunit Srp72	pe	KOG	0	109	CYT		77.41	9.32			ExpAA=0.04 First60=0.00 PredHel=0 Topology=o	696	0				Y-NoSP	27	27	27	56.5	56.5	56.5	77.331	0	323.31	3675300000	264
AGAP001941-PA	AGAP001941-PA	-1.31027	-0.889856	-1.25181	-1.19087	-1.10098	-1.1728	phosphatidic acid phosphatase type 2 domain-containing protein 1B	Lipid phosphate phosphatase - 5 predicted membrane helices	met/lipd membrane	KOG	1e-59	94.9	CYT		37.358	9.26			ExpAA=107.58 First60=3.33 PredHel=5 Topology=o74-96i108-130o166-188i201-219o229-247i	333	5	30.6	36	33.3	N	6	6	6	19.8	19.8	19.8	37.337	0.000351	4.4994	89602000	30
AGAP001942-PA	AGAP001942-PA	-0.789679	-0.865366	-0.540258	-1.1778	-1.11694	-0.270726		acylpyruvase FAHD1 mitochondrial	met/energy	REFSEQ-INVERTEBRATE	1e-82	104.6	CYT		24.571	5.28			ExpAA=0.27 First60=0.00 PredHel=0 Topology=o	228	0				Y-NoSP	6	6	6	48.2	48.2	48.2	24.533	0	234.58	166600000	53
AGAP001943-PA	AGAP001943-PA	NaN	-1.8209	-2.17659	-2.19744	-2.84364	NaN		translation initiation inhibitor UK114/IBM1	ps	KOG	7e-31	109.4	CYT		94.955	6.07			ExpAA=1.09 First60=0.03 PredHel=0 Topology=o	860	0				Y-NoSP	6	6	6	12.8	12.8	12.8	94.93	0	13.593	53313000	25
AGAP001944-PA	AGAP001944-PA	-3.38409	-2.01845	-1.99516	-3.27374	-2.65014	NaN	F-box and WD-40 domain protein 1/11	WD40 domain	st	CDD	2e-64	101.3	CYT		66.797	8.59			ExpAA=0.19 First60=0.00 PredHel=0 Topology=o	588	0				Y-NoSP	5	5	5	10.2	10.2	10.2	66.702	0.0043203	-0.45862	54991000	14
AGAP001945-PA	AGAP001945-PA	-0.400146	-0.476303	-0.843786	-0.707472	-0.841701	-0.794866	Uncharacterized protein CG12001	protein spartin-like	pe	REFSEQ-INVERTEBRATE	0	107.3	CYT		66.174	5.34			ExpAA=0.03 First60=0.00 PredHel=0 Topology=o	626	0				Y-NoSP	12	12	12	32.3	32.3	32.3	66.107	0	60.921	539990000	74
AGAP001951-PA	AGAP001951-PA	1.89199	2.23162	1.75494	1.55944	1.80415	1.58694	butyryl-CoA dehydrogenase	Short chain acyl-CoA dehydrogenases and eukaryotic short/branched chain acyl-CoA dehydrogenases	met/lipd	CDD	0	100	CYT		43.787	8.31			ExpAA=0.03 First60=0.00 PredHel=0 Topology=o	404	0				N	14	14	14	46.8	46.8	46.8	43.71	0	323.31	2886100000	149
AGAP001953-PA	AGAP001953-PA	-0.627829	-0.934967	-0.432779	0.118122	-0.393859	-1.32303	TBC1 domain family, member 10A	GTPase-activating protein (General function prediction only) - probable fragment	st	CDD	2e-49	62	CYT		45.398	9.13			ExpAA=0.18 First60=0.00 PredHel=0 Topology=o	397	0				Y-NoSP	5	5	5	18.1	18.1	18.1	45.338	0	5.2576	341140000	29
AGAP001954-PA	AGAP001954-PA	NaN	-1.95448	-2.26185	-2.48538	-2.61863	-2.02663	psidin: Phagocyte signaling-impaired protein	Mitochondrial inheritance and actin cytoskeleton organization protein	cs	KOG	0	108.3	CYT		112.968	6.61			ExpAA=2.85 First60=0.00 PredHel=0 Topology=o	990	0				Y-NoSP	8	8	8	10.8	10.8	10.8	112.92	0.00032873	2.9214	65073000	18
AGAP001973-PA	AGAP001973-PA	-1.18321	-0.460344	-0.345425	0.0466843	0.0598745	-0.300773	Prosalpha7: 26S proteasome alpha 7 subunit	proteasome_alpha_type_3	prot	CDD	0	100.4	CYT		27.663	5.02			ExpAA=0.75 First60=0.00 PredHel=0 Topology=o	253	0				Y-NoSP	5	5	5	24.1	24.1	24.1	27.612	0	147.12	215690000	21
AGAP001979-PA	AGAP001979-PA	1.96623	1.54998	1.87633	2.43213	2.07892	1.47861	SCRASP3: Class A Scavenger Receptor (SRCR domain) with Serine Protease domain.	Trypsin - 145 OH-glycosylation sites - 145 NetOglyc sites - 2 predicted membrane helices	met/aa membrane	KOG	8e-38	104	CYT		220.761	4.29			ExpAA=22.55 First60=0.00 PredHel=1 Topology=i218-240o	2072	1	1.1	88.4	10.5	Y-NoSP	31	31	31	21.3	21.3	21.3	220.67	0	323.31	3955100000	319
AGAP001986-PA	AGAP001986-PA	0.573294	0.377497	0.420315	0.381021	0.544568	0.394546	nuclear protein localization protein 4 homolog	Nuclear pore complex rNpl4 component (sc Npl4) - 10 OH-glycosylation sites	ne	KOG	0	109	CYT		73.68	6.69			ExpAA=0.04 First60=0.00 PredHel=0 Topology=o	651	0				Y-NoSP	19	19	19	38.2	38.2	38.2	73.566	0	323.31	969340000	81
AGAP001987-PA	AGAP001987-PA	NaN	NaN	NaN	NaN	NaN	NaN		HSP90 co-chaperone CPR7/Cyclophilin - probable fragment	pm	KOG	9e-26	51.3	CYT		93.156	7.42			ExpAA=0.51 First60=0.00 PredHel=0 Topology=o	897	0				Y-NoSP	3	3	3	4.2	4.2	4.2	93.082	0.0048766	-0.5819	10642000	3
AGAP001988-PA	AGAP001988-PA	2.37536	-0.00584412	1.7919	2.11832	2.54642	2.58192	Hyp37.7-like	Conserved secreted protein precursor	s/ucs	REFSEQ-INVERTEBRATE	0		SIG	23-24	29.427	9.73	26.661	9.65	ExpAA=20.68 First60=19.12 PredHel=1 Topology=i7-24o	267	1	6.4	91	2.6	Y-NoSP	6	6	6	17.6	17.6	17.6	29.333	0	323.31	1500700000	107
AGAP001989-PA	AGAP001989-PA	NaN	NaN	NaN	NaN	NaN	NaN		Conserved secreted protein precursor	s/ucs	REFSEQ-INVERTEBRATE	0		SIG	24-25	28.714	8.46	26.085	8.04	ExpAA=19.20 First60=18.87 PredHel=1 Topology=i7-25o	257	1	7	90.3	2.7	N	3	3	3	12.5	12.5	12.5	28.687	0.0006248	1.7728	18072000	7
AGAP001994-PA	AGAP001994-PA	NaN	NaN	-0.291544	-0.27593	NaN	NaN	SWI/SNF-related matrix-associated actin-dependent regulator of chromatin subfamily	SWI/SNF-related matrix-associated actin-dependent regulator of chromatin - 48 OH-glycosylation sites - 48 NetOglyc sites	nr	KOG	2e-75	99.7	CYT		81.164	6.57			ExpAA=0.00 First60=0.00 PredHel=0 Topology=o	763	0				Y-NoSP	6	6	6	10.4	10.4	10.4	81.111	0.00063052	2.0036	83362000	11
AGAP001995-PA	AGAP001995-PA	0.150293	0.371168	0.217522	0.514999	0.465819	0.380258	Prosalpha2: 26S proteasome alpha 2 subunit	proteasome_alpha_type_2	prot	CDD	0	100	CYT		25.888	5.6			ExpAA=2.87 First60=2.83 PredHel=0 Topology=o	234	0				N	9	9	9	56	56	56	25.807	0	27.323	535340000	72
AGAP002008-PA	AGAP002008-PA	NaN	-2.0199	NaN	-2.50695	NaN	NaN		Juvenile hormone-inducible protein	st	NR-LIGHT	0	100.4	CYT		51.636	5.89			ExpAA=0.27 First60=0.00 PredHel=0 Topology=o	450	0				N	6	6	6	16.4	16.4	16.4	51.581	0.00064329	2.3836	57832000	13
AGAP002014-PA	AGAP002014-PA	8.4866	8.13733	7.86233	8.49697	8.39279	7.96361	leucyl-tRNA synthetase	leucine--tRNA ligase mitochondrial	tm	REFSEQ-INVERTEBRATE	0	98.7	CYT		101.159	7.82			ExpAA=0.03 First60=0.00 PredHel=0 Topology=o	887	0				N	7	7	7	10.5	10.5	10.5	101.01	0.00091241	1.1178	49490000000	16
AGAP002015-PB	AGAP002015-PB	1.63412	1.48204	1.37653	1.64969	1.37813	-0.11963	dynein heavy chain 1, cytosolic	Dyneins heavy chain	cs	KOG	0	79	CYT		533.635	6			ExpAA=0.01 First60=0.00 PredHel=0 Topology=o	4670	0				Y-NoSP	194	194	5	56.2	56.2	1.5	533.1	0	323.31	12928000000	1491
AGAP002018-PA	AGAP002018-PA	NaN	-2.00316	-1.88851	-1.97109	-1.55446	-1.56647	histone-lysine N-methyltransferase setd3	histone-lysine N-methyltransferase setd3-like	nr	REFSEQ-INVERTEBRATE	2e-87	98.2	CYT		56.244	6.88			ExpAA=0.03 First60=0.00 PredHel=0 Topology=o	493	0				N	6	6	6	21.5	21.5	21.5	56.2	0	6.0526	108030000	19
AGAP002020-PA	AGAP002020-PA	NaN	0.718584	0.454496	1.09007	1.63253	1.38286	NADH dehydrogenase (ubiquinone) 1 beta subcomplex 8	ubiquinone oxidoreductase NDUFB8/ASHI subunit	met/energy	KOG	6e-42	94	CYT		20.391	7.01			ExpAA=19.58 First60=0.00 PredHel=1 Topology=o128-147i	174	1	10.9	73.6	15.5	N	7	7	7	40.8	40.8	40.8	20.353	0	7.3681	184980000	27
AGAP002024-PA	AGAP002024-PA;AGAP012683-PA	-1.03101	-1.16911	-1.07802	-0.887302	-1.23635	-1.7598		proline-serine-threonine phosphatase-interacting protein (PSTPIP) - probable fragment - 15 OH-glycosylation sites	nr	KOG	1e-47	40.7	CYT		138.551	8.54			ExpAA=0.01 First60=0.00 PredHel=0 Topology=o	1281	0				Y-NoSP	8	8	8	8	8	8	138.45	0	12.884	111980000	29
AGAP002030-PA	AGAP002030-PA	-2.75715	NaN	NaN	NaN	NaN	-2.86903	bromodomain and WD repeat domain containing protein 1/3	Bromodomain and WD repeat-containing protein 3	nr	SWISSP	0	106	CYT		277.768	6.12			ExpAA=0.08 First60=0.02 PredHel=0 Topology=o	2544	0				Y-NoSP	5	5	5	2.9	2.9	2.9	277.7	0.00090992	0.95871	19668000	11
AGAP002037-PA	AGAP002037-PA	-0.0378361	-1.19209	-0.540545	-0.793943	-0.387992	-0.106231	Dihydroorotate dehydrogenase (quinone), mitochondrial	Dihydroorotate dehydrogenase	met/nuc	KOG	0	98.9	CYT		43.552	9.31			ExpAA=8.95 First60=8.82 PredHel=0 Topology=o	398	0				N	9	9	9	38.9	38.9	38.9	43.46	0	36.488	246190000	39
AGAP002038-PA	AGAP002038-PA	-1.41092	-1.04121	-1.20579	-0.613543	-0.895219	-0.750674		Bicoid mRNA stability factor	tm	KOG	3e-74	92	CYT		118.454	8			ExpAA=0.75 First60=0.73 PredHel=0 Topology=o	1062	0				N	16	16	16	19.5	19.5	19.5	118.41	0	54.655	279630000	69
AGAP002047-PA	AGAP002047-PA	0.698059	0.952442	0.801058	0.820538	0.54136	0.863013	atlastin	Conserved plasma membrane protein - 3 predicted membrane helices	pe/memb	KOG	0	94.7	CYT		60.616	5.89			ExpAA=43.05 First60=0.06 PredHel=2 Topology=o425-447i452-470o	537	2	7.4	91.6	0.9	Y-NoSP	17	17	17	45.4	45.4	45.4	60.568	0	323.31	2431800000	176
AGAP002050-PA	AGAP002050-PA	-1.06568	-1.26216	-0.233202	-2.68895	-1.25644	-0.923165	ABCG13: ATP-binding cassette transporter (ABC transporter) family G member 13	The Eye Pigment Precursor Transporter - 7 predicted membrane helices	tr membrane	CDD	1e-48	84.2	CYT		99.609	8.86			ExpAA=151.20 First60=0.00 PredHel=7 Topology=o474-496i596-618o633-650i674-696o716-738i745-767o855-877i	895	7	16.6	66.7	16.6	N	8	8	8	13.7	13.7	13.7	99.588	0	24.215	169540000	30
AGAP002051-PA	AGAP002051-PA	-1.41662	-1.23609	NaN	-1.63646	-1.52427	-2.20602	ABCG14: ATP-binding cassette transporter (ABC transporter) family G member 14	White pigment protein homolog of ABCG transporter subfamily - 7 predicted membrane helices	tr membrane	CDD	1e-70	100.4	CYT		65.797	9.01			ExpAA=149.77 First60=0.02 PredHel=7 Topology=o316-333i338-357o372-394i415-437o452-474i481-503o570-592i	602	7	24.3	68.6	7.1	Y-NoSP	4	4	4	7.8	7.8	7.8	65.697	0.00091436	1.1621	95561000	22
AGAP002054-PA	AGAP002054-PA	-0.960222	-1.58289	-1.56534	-1.26664	-1.15706	-1.28485	fermitin family homolog 2	Mitogen inducible gene product (contains ERM and PH )	nr	KOG	0	107.3	CYT		80.554	6.9			ExpAA=0.15 First60=0.00 PredHel=0 Topology=o	709	0				N	7	7	7	12.3	12.3	12.3	80.539	0	32.366	204510000	50
AGAP002055-PA	AGAP002055-PA	-1.64658	-1.86194	-1.96896	-2.0689	-2.42069	NaN	Beta-galactosidase	Beta-galactosidase - signalP detected	met/carb/secreted Beta-galactosidase	KOG	0	103.8	SIG	28-29	74.035	4.73	71.092	4.66	ExpAA=22.63 First60=22.57 PredHel=1 Topology=i7-29o	657	1	3.3	95.6	1.1	N	7	7	7	17.7	17.7	17.7	73.954	0	6.3657	68596000	25
AGAP002056-PA	AGAP002056-PA	0.161751	-0.135281	0.083252	-0.18821	-0.019124	0.0804892	beta-galactosidase	Beta-galactosidase - signalP detected	met/carb/secreted Beta-galactosidase	KOG	0	98.7	SIG	23-24	71.716	5.91	69.219	5.91	ExpAA=6.54 First60=6.23 PredHel=0 Topology=o	634	0				N	7	7	7	17.2	17.2	17.2	71.645	0	31.246	357330000	33
AGAP002061-PA	AGAP002061-PA	0.0710697	0.296011	0.853704	0.949484	1.09415	0.771653	Rpn7: 26S proteasome 26S non-ATPase subunit N7	26S proteasome regulatory complex subunit RPN7/PSMD6	prot	KOG	0	100	CYT		45.445	6.25			ExpAA=0.03 First60=0.00 PredHel=0 Topology=o	389	0				N	14	14	14	40.6	40.6	40.6	45.363	0	221.86	1686500000	121
AGAP002063-PA	AGAP002063-PA	1.65005	1.79147	1.79705	1.47906	1.53792	1.79297	nucleolar protein 56	Ribosome biogenesis protein - Nop58p/Nop5p	tm	KOG	0	104.4	CYT		56.67	9.28			ExpAA=0.01 First60=0.01 PredHel=0 Topology=o	516	0				N	20	20	20	56.4	56.4	56.4	56.628	0	323.31	4527600000	264
AGAP002067-PA	AGAP002067-PA	-1.09022	-1.15363	-1.23855	-0.97765	-1.01696	-1.23034	cell cycle progression	FAST kinase domain-containing protein 4 - probable fragment	st	SWISSP	9e-18	62.5	CYT		62.609	8.97			ExpAA=0.03 First60=0.02 PredHel=0 Topology=o	575	0				Y-NoSP	13	13	13	31.7	31.7	31.7	62.584	0	20.772	460420000	80
AGAP002071-PA	AGAP002071-PA	-2.9597	-2.95061	-2.78968	NaN	NaN	NaN	ABCD1: ATP-binding cassette transporter (ABC transporter) family D member 1	Long-chain acyl-CoA transporter - 4 predicted membrane helices	tr membrane	KOG	0	96.6	CYT		83.768	9.22			ExpAA=69.13 First60=2.30 PredHel=3 Topology=i132-154o169-191i278-300o	744	3	8.9	61.7	29.4	N	5	5	5	7.7	7.7	7.7	83.724	0.001468	0.26954	37861000	12
AGAP002076-PA	AGAP002076-PA;AGAP004582-PA	5.63628	5.27331	5.3909	5.46504	5.4855	5.18816	heat shock 70kDa protein 1/8	heat shock 70 kDa protein cognate 4	pm	REFSEQ-INVERTEBRATE	0	100.3	CYT		71.447	5.32			ExpAA=0.07 First60=0.02 PredHel=0 Topology=o	656	0				Y-NoSP	32	29	23	58.7	55.3	42.1	71.375	0	323.31	61301000000	604
AGAP002078-PA	AGAP002078-PA	-0.829081	-0.388704	-0.126863	-0.488503	-0.077117	-0.155986	14 kDa phosphohistidine phosphatase	AGAP002078-PA	st	REFSEQ-INVERTEBRATE	2e-66	100	CYT		16.885	6.9			ExpAA=0.00 First60=0.00 PredHel=0 Topology=o	151	0				N	3	3	3	25.8	25.8	25.8	16.85	0	39.014	75588000	18
AGAP002088-PA	AGAP002088-PA	-0.643419	-0.403803	-0.447613	NaN	-0.529548	-0.267381	U3 small nucleolar RNA-associated protein 15	U3 small nucleolar RNA-associated protein 15	tm	REFSEQ-INVERTEBRATE	0	100	CYT		58.192	6.58			ExpAA=0.21 First60=0.02 PredHel=0 Topology=o	520	0				Y-NoSP	5	5	5	17.5	17.5	17.5	58.187	0	7.0948	198210000	23
AGAP002091-PA	AGAP002091-PA	2.11381	2.16173	2.01985	2.03127	2.14856	1.98489	phosphoribosylformylglycinamidine synthase	Phosphoribosylformylglycinamidine synthase	met/nuc	KOG	0	96.7	CYT		147.084	5.65			ExpAA=0.05 First60=0.00 PredHel=0 Topology=o	1358	0				Y-NoSP	55	55	55	59.8	59.8	59.8	146.95	0	323.31	7073800000	473
AGAP002094-PA	AGAP002094-PA	-0.685905	-0.456821	-0.511135	-0.168718	-0.425796	-0.240495	ancient conserved domain-containing protein 2	metal transporter CNNM4 - signalP detected - 6 predicted membrane helices	tr membrane	REFSEQ-INVERTEBRATE	0	91.4	SIG	37-38	110.72	5.26	106.761	5.15	ExpAA=104.32 First60=18.19 PredHel=5 Topology=i13-35o340-362i398-420o424-446i453-475o	996	5	11	83.3	5.6	Y-NoSP	20	20	20	27.1	27.1	27.1	110.65	0	68.389	811940000	146
AGAP002101-PA	AGAP002101-PA	3.09099	2.97531	2.93139	3.18096	3.16494	2.9874	isoleucyl-tRNA synthetase	aminoacyl-tRNA ligase	tm	CDD	0	94.2	CYT		139.671	7.53			ExpAA=0.04 First60=0.01 PredHel=0 Topology=o	1217	0				N	68	68	68	64.7	64.7	64.7	139.58	0	323.31	14557000000	637
AGAP002102-PA	AGAP002102-PA;AGAP008963-PA	9.09108	8.72565	8.8088	8.4759	8.56642	8.3649		Alpha-amylase - signalP detected	met/carb/secreted Alpha-amylase	KOG	0	96.1	SIG	19-20	67.356	5.64	65.385	5.59	ExpAA=0.02 First60=0.00 PredHel=0 Topology=o	593	0				Y-NoSP	40	40	39	67.3	67.3	67.3	67.216	0	323.31	695640000000	2044
AGAP002107-PA	AGAP002107-PA	-1.64624	NaN	-1.3123	NaN	-1.37957	NaN	calcyclin binding protein	Calcyclin-binding protein CacyBP	st	KOG	4e-48	103.5	CYT		27.13	5.87			ExpAA=0.00 First60=0.00 PredHel=0 Topology=o	236	0				Y-NoSP	3	3	3	18.6	18.6	18.6	27.009	0	94.242	33093000	13
AGAP002118-PA	AGAP002118-PA	NaN	NaN	NaN	NaN	NaN	NaN	zinc finger protein 622	C2H2-type Zn-finger protein	uc	KOG	0	102.5	CYT		44.774	5.89			ExpAA=0.00 First60=0.00 PredHel=0 Topology=o	392	0				N	3	3	3	9.7	9.7	9.7	44.741	0	130.79	9181400	9
AGAP002121-PA	AGAP002121-PA	-0.720755	NaN	-0.385572	-0.50931	-0.520036	-0.343778	DNA-directed RNA polymerase II subunit RPB7	DNA-directed RNA polymerase subunit E'	tm	KOG	7e-67	100.5	CYT		19.022	6.19			ExpAA=0.21 First60=0.01 PredHel=0 Topology=o	173	0				N	3	3	3	20.8	20.8	20.8	18.931	0	10.102	50914000	15
AGAP002122-PA	AGAP002122-PA	5.59351	5.72667	5.83122	5.86366	5.72573	5.9293	RpL32: 60S ribosomal protein L32	60S ribosomal protein L32	ps	KOG	2e-52	100	CYT		15.807	11.2			ExpAA=0.00 First60=0.00 PredHel=0 Topology=o	134	0				N	7	7	7	44	44	44	15.788	0	323.31	7047000000	88
AGAP002127-PA	AGAP002127-PA	0.31476	0.723755	0.994589	1.40292	0.383492	0.529527	alpha-centractin	actin-like protein	cs	CDD	0	98.9	CYT		42.66	6.58			ExpAA=1.40 First60=0.01 PredHel=0 Topology=o	376	0				Y-NoSP	10	10	10	47.3	47.3	47.3	42.614	0	57.058	704100000	61
AGAP002129-PA	AGAP002129-PA	NaN	-1.51776	NaN	-0.9734	-1.46066	-1.3582	deoxyhypusine monooxygenase	HEAT repeat-containing protein	ps	KOG	0	99.6	CYT		34.022	4.69			ExpAA=0.00 First60=0.00 PredHel=0 Topology=o	303	0				N	4	4	4	18.8	18.8	18.8	33.958	0.00034722	4.272	70695000	16
AGAP002132-PA	AGAP002132-PA	NaN	NaN	NaN	NaN	NaN	NaN	YEATS domain-containing protein 1/3	Transcription initiation factor IIF auxiliary subunit - 32 OH-glycosylation sites - 32 NetOglyc sites	tm	KOG	3e-28	79.1	CYT		107.505	9.55			ExpAA=0.01 First60=0.00 PredHel=0 Topology=o	1051	0				Y-NoSP	4	4	4	7.4	7.4	7.4	107.46	0	5.35	7414500	5
AGAP002136-PA	AGAP002136-PA	-0.747589	-0.919611	-0.806782	-0.864128	-1.027	-1.21273		Juvenile hormone-inducible protein	st	REFSEQ-INVERTEBRATE	0	101.1	CYT		49.911	5.6			ExpAA=3.45 First60=2.37 PredHel=0 Topology=o	437	0				Y-NoSP	5	5	5	15.8	15.8	15.8	49.87	0.00034734	4.283	193770000	19
AGAP002137-PA	AGAP002137-PA	-0.162521	-0.482916	-0.0683041	-0.21242	-0.464801	-0.468644		Juvenile hormone-inducible protein	st	NR-LIGHT	0	100.2	CYT		51.206	6.29			ExpAA=1.12 First60=0.00 PredHel=0 Topology=o	440	0				N	12	12	12	34.5	34.5	34.5	51.156	0	18.156	463390000	53
AGAP002141-PA	AGAP002141-PA	-1.52024	-1.31193	-1.35737	-1.48989	-1.72318	-1.58823	protein phosphatase PTC7 homolog fig	Serine/threonine protein phosphatase	st	KOG	0	80.9	CYT		32.95	8.57			ExpAA=0.01 First60=0.00 PredHel=0 Topology=o	298	0				Y-NoSP	3	3	3	11.1	11.1	11.1	32.94	0.00033058	3.0451	95632000	17
AGAP002142-PA	AGAP002142-PA	-2.57204	NaN	-1.61387	-1.37689	-2.23999	NaN		Protein kinase	st	KOG	1e-97	111.8	CYT		90.622	8.73			ExpAA=0.39 First60=0.24 PredHel=0 Topology=o	820	0				Y-NoSP	5	5	5	11.2	11.2	11.2	90.588	0	5.9844	47264000	13
AGAP002154-PB	AGAP002154-PB;AGAP002154-PA	0.886951	1.00192	1.91712	1.30783	0.94077	1.04867	myosin-light-chain kinase	Catalytic domain of the Serine/Threonine Kinase	st	CDD	0	100	CYT		117.753	5.55			ExpAA=0.12 First60=0.01 PredHel=0 Topology=o	1059	0				Y-NoSP	30	30	30	37.2	37.2	37.2	117.63	0	323.31	2887400000	221
AGAP002161-PB	AGAP002161-PB;AGAP002161-PA	0.131863	0.419645	0.395844	0.652142	0.604474	0.374629	RAC serine/threonine-protein kinase	Serine/threonine protein kinase - probable fragment	st	KOG	0	47.8	CYT		64.476	5.97			ExpAA=0.37 First60=0.24 PredHel=0 Topology=o	571	0				N	14	14	14	23.6	23.6	23.6	64.412	0	97.481	891530000	75
AGAP002167-PB	AGAP002167-PB;AGAP002167-PA	-1.51259	NaN	-1.57113	-1.43752	-1.95729	-1.55845	protein LSM12 homolog	AGAP002167-PB	ps	REFSEQ-INVERTEBRATE	0	100	CYT		20.63	6.57			ExpAA=0.00 First60=0.00 PredHel=0 Topology=o	188	0				Y-NoSP	4	4	4	38.3	38.3	38.3	20.609	0	10.945	25269000	17
AGAP002170-PA	AGAP002170-PA	1.57383	1.86121	2.01472	2.2671	2.33201	2.07708	NADH dehydrogenase (ubiquinone) flavoprotein 2	ubiquinone oxidoreductase NDUFV2/24 kD subunit	met/energy	KOG	0	98.2	CYT		26.43	6.08			ExpAA=0.02 First60=0.00 PredHel=0 Topology=o	239	0				N	16	16	16	60.7	60.7	60.7	26.411	0	323.31	3208500000	124
AGAP002171-PA	AGAP002171-PA	2.10204	1.5554	1.76366	1.96412	1.95395	1.54025	nucleolar protein 58	Ribosome biogenesis protein - Nop56p/Sik1p	tm	KOG	0	108	CYT		58.493	8.69			ExpAA=0.00 First60=0.00 PredHel=0 Topology=o	527	0				Y-NoSP	28	28	27	62.4	62.4	62.4	58.466	0	323.31	6990000000	366
AGAP002175-PA	AGAP002175-PA	-0.533615	-0.0508728	-1.44453	-0.483679	-0.284163	-0.132415	Yip1 interacting factor homolog B	Conserved plasma membrane protein - 6 predicted membrane helices	uc/memb	KOG	0	100	CYT		42.417	9.19			ExpAA=104.13 First60=0.00 PredHel=5 Topology=i197-216o231-253i260-282o287-304i347-369o	378	5	27	7.7	65.3	N	4	4	4	11.6	11.6	11.6	42.373	0	21.951	298450000	44
AGAP002182-PA	AGAP002182-PA	0.392683	0.737965	0.690598	0.995941	0.636657	0.745963	ABCE1: ATP-binding cassette transporter (ABC transporter) family E member 1	RNAse L inhibitor ABC superfamily	tm	KOG	0	100.8	CYT		69.172	7.77			ExpAA=0.19 First60=0.00 PredHel=0 Topology=o	609	0				N	22	22	22	43.5	43.5	43.5	69.119	0	135.47	1996800000	166
AGAP002183-PA	AGAP002183-PA	2.48084	2.30309	2.43992	2.39203	2.44018	2.10985	Signal recognition particle subunit SRP68	Signal recognition particle subunit Srp68	pe	KOG	0	103.3	CYT		70.65	8.16			ExpAA=0.40 First60=0.00 PredHel=0 Topology=o	625	0				Y-NoSP	24	24	24	50.2	50.2	50.2	70.58	0	323.31	3685500000	162
AGAP002185-PA	AGAP002185-PA	-0.527927	-0.476572	-1.19345	-1.1203	-0.479344	-0.699636	developmentally-regulated GTP-binding protein 2	GTP-binding protein DRG1 (ODN superfamily)	st	KOG	0	101.1	CYT		40.837	8.65			ExpAA=0.00 First60=0.00 PredHel=0 Topology=o	363	0				N	14	14	14	47.7	47.7	47.7	40.712	0	74.195	498190000	92
AGAP002186-PA	AGAP002186-PA	-0.29932	-0.233576	0.0238953	-0.672281	-0.700448	-0.271626	very low-density lipoprotein receptor	Nidogen - probable fragment - 25 OH-glycosylation sites - signalP detected	extmat	KOG	4e-47	55	SIG	22-23	124.091	5.31	121.755	5.25	ExpAA=29.28 First60=6.38 PredHel=1 Topology=o1039-1061i	1119	1	2	92.9	5.2	N	18	18	18	22	22	22	124.05	0	77.652	663750000	107
AGAP002192-PA	AGAP002192-PA;AGAP002192-PB	2.93347	2.20476	2.6999	3.03804	2.59066	2.77779	isocitrate dehydrogenase (NAD+)	isocitrate dehydrogenase	met/energy	CDD	0	100	CYT		42.44	6.76			ExpAA=1.38 First60=0.01 PredHel=0 Topology=o	384	0				Y-NoSP	13	13	13	53.6	53.6	53.6	42.407	0	144.14	7744900000	252
AGAP002193-PA	AGAP002193-PA	-2.47002	-2.76048	NaN	NaN	NaN	NaN	nuclear RNA export factor 1/2	mRNA export factor TAP/MEX67	tm	KOG	1e-91	103	CYT		75.19	9.36			ExpAA=0.14 First60=0.00 PredHel=0 Topology=o	661	0				N	4	4	4	9.7	9.7	9.7	75.146	0.00034518	4.0607	44607000	13
AGAP002198-PA	AGAP002198-PA	1.13843	1.5567	1.2538	1.42137	1.18548	1.19904	Gnmt: glycine N-methyltransferase	AGAP002198-PA	met/int	REFSEQ-INVERTEBRATE	0	100	CYT		32.886	6.19			ExpAA=0.01 First60=0.00 PredHel=0 Topology=o	288	0				N	10	10	10	42.7	42.7	42.7	32.831	0	165.03	1094900000	57
AGAP002200-PA	AGAP002200-PA	-0.671469	-1.12399	-0.936724	-1.00762	-0.894599	-1.04543		POU domain class 3 transcription factor 2	tm	SWISSP	1e-10	49.4	CYT		69.467	9.74			ExpAA=0.22 First60=0.00 PredHel=0 Topology=o	661	0				Y-NoSP	13	13	13	24.5	24.5	24.5	69.374	0	15.314	390030000	55
AGAP002215-PA	AGAP002215-PA	-1.05945	-0.680946	-0.877548	-0.247269	-0.937566	-0.757985		Uncharacterized conserved protein	uc	KOG	0	107.3	CYT		236.158	6.09			ExpAA=18.25 First60=0.00 PredHel=0 Topology=o	2176	0				Y-NoSP	32	32	32	23.1	23.1	23.1	236.08	0	237.49	453040000	130
AGAP002218-PA	AGAP002218-PA	NaN	NaN	NaN	NaN	NaN	NaN	mRpL47: 39S ribosomal protein L47, mitochondrial	Mitochondrial/chloroplast ribosomal protein L4/L29	ps	KOG	4e-49	87.3	CYT		31.986	9.75			ExpAA=0.00 First60=0.00 PredHel=0 Topology=o	268	0				N	3	3	3	9.7	9.7	9.7	31.885	0.001478	0.41428	33388000	7
AGAP002219-PA	AGAP002219-PA	2.67245	2.71126	2.60301	2.98963	2.84779	2.74816	GTPase KRas	Rab subfamily of small GTPases	pe	SMART	6e-37	98.7	CYT		21.684	6.84			ExpAA=0.60 First60=0.58 PredHel=0 Topology=o	190	0				N	10	10	10	73.2	73.2	73.2	21.652	0	134.51	1048900000	104
AGAP002222-PA	AGAP002222-PA	NaN	NaN	NaN	NaN	NaN	NaN		AGAP002222-PA	uc	REFSEQ-INVERTEBRATE	0	100	CYT		74.862	5.18			ExpAA=0.02 First60=0.00 PredHel=0 Topology=o	685	0				Y-NoSP	3	3	3	7.6	7.6	7.6	74.808	0.00032637	2.7432	7708400	8
AGAP002223-PA	AGAP002223-PA	1.66749	1.67031	1.39228	1.92538	1.5017	1.43375	ATP-dependent RNA helicase DHX57	DEAH-box RNA helicase - probable fragment	tm	KOG	7e-82	65.4	CYT		146.71	6.68			ExpAA=1.87 First60=0.00 PredHel=0 Topology=o	1289	0				N	13	13	13	15.9	15.9	15.9	146.63	0	6.9705	874040000	76
AGAP002224-PA	AGAP002224-PA	-0.560621	-0.591803	-0.544357	-0.667875	-0.599156	-0.468081	open rectifier potassium channel protein 1	open rectifier potassium channel protein 1 - 7 predicted membrane helices	tr membrane	REFSEQ-INVERTEBRATE	0	103.7	BL	22-23	98.44	9.55	95.839	9.57	ExpAA=129.15 First60=21.73 PredHel=6 Topology=o5-27i93-112o122-144i178-200o210-228i240-262o	888	6	14.1	73.3	12.6	Y-NoSP	13	13	13	21.7	21.7	21.7	98.293	0	39.173	350650000	85
AGAP002227-PA	AGAP002227-PA	-0.412012	0.104372	-0.051178	-0.14142	0.0096159	-0.295194	pyridoxamine 5'-phosphate oxidase	pyridoxamine-phosphate oxidase	met/int	CDD	9e-81	108.4	CYT		28.068	6.88			ExpAA=0.00 First60=0.00 PredHel=0 Topology=o	241	0				Y-NoSP	6	6	6	40.2	40.2	40.2	27.844	0	187.46	354440000	40
AGAP002242-PA	AGAP002242-PA	NaN	NaN	NaN	NaN	NaN	NaN		transmembrane protein	uc	KOG	0	102.4	CYT		130.285	6.26			ExpAA=0.03 First60=0.00 PredHel=0 Topology=o	1150	0				Y-NoSP	3	3	3	4.3	4.3	4.3	130.23	0.0096399	-1.0701	10380000	4
AGAP002243-PA	AGAP002243-PA	-0.457424	-0.119112	0.499834	0.0600262	-0.631688	-0.0480185	ankyrin repeat and FYVE domain-containing protein 1	Ankyrin - probable fragment	extmat	KOG	6e-52	64.1	CYT		124.593	5.53			ExpAA=0.02 First60=0.01 PredHel=0 Topology=o	1136	0				N	29	29	29	41.4	41.4	41.4	124.46	0	196.86	580600000	91
AGAP002250-PA	AGAP002250-PA;AGAP002250-PB	-1.52831	-1.23044	-1.82341	-1.32617	-1.11851	-1.55113	calcium/calmodulin-dependent protein kinase kinase	Catalytic domain of the Serine/Threonine kinase - 38 OH-glycosylation sites - 38 NetOglyc sites	st	CDD	0	102.9	CYT		119.146	6.09			ExpAA=6.15 First60=0.08 PredHel=0 Topology=o	1114	0				Y-NoSP	7	7	7	10.4	10.4	10.4	119.06	0	74.634	132450000	32
AGAP002251-PA	AGAP002251-PA	1.91403	1.26773	1.98158	2.0002	1.85963	1.79176	ubiquitin-conjugating enzyme E2 G1	ubiquitin-conjugating enzyme E2 G1 isoform X1	prot	REFSEQ-INVERTEBRATE	3e-96	100	CYT		19.235	5.27			ExpAA=0.01 First60=0.00 PredHel=0 Topology=o	167	0				Y-NoSP	3	3	3	24	24	24	19.19	0	249.74	303330000	31
AGAP002263-PD	AGAP002263-PD;AGAP002263-PB;AGAP002263-PA;AGAP002263-PC;AGAP002263-PE	-0.999935	-1.32983	-1.33173	-0.958885	-1.00565	-1.5306	choline-phosphate cytidylyltransferase	Choline phosphate cytidylyltransferase/ CDP-ethanolamine synthase - probable fragment - 13 OH-glycosylation sites	met/lipd	KOG	4e-32	37.7	CYT		61.403	5.26			ExpAA=0.00 First60=0.00 PredHel=0 Topology=o	559	0				Y-NoSP	7	7	7	18.1	18.1	18.1	61.357	0	12.311	131730000	25
AGAP002265-PB	AGAP002265-PB;AGAP002265-PA	-0.806576	-0.71715	-0.544931	-0.885929	-0.51497	-0.71968	splicing factor, arginine/serine-rich 12	Splicing factor arginine/serine-rich - 22 OH-glycosylation sites - 22 NetOglyc sites	tm	KOG	3e-60	100.2	CYT		64.281	11.32			ExpAA=0.01 First60=0.00 PredHel=0 Topology=o	570	0				Y-NoSP	12	12	12	26.5	26.5	26.5	64.217	0.00034072	3.7264	320450000	40
AGAP002266-PB	AGAP002266-PB;AGAP002266-PA	-1.37319	-1.02326	-1.54977	-1.54582	-0.95403	-1.40762	protein phosphatase 2C homolog 2/3	Protein phosphatase 2C	st	PFAM	2e-65	101.1	CYT		49.927	4.93			ExpAA=0.01 First60=0.00 PredHel=0 Topology=o	453	0				Y-NoSP	4	4	4	13.2	13.2	13.2	49.877	0	4.9898	158750000	23
AGAP002268-PA	AGAP002268-PA	-3.40278	NaN	-3.42884	NaN	-3.22144	-2.74234		Neural cell adhesion molecule L1 - probable fragment	st	KOG	1e-47	57.9	CYT		283.133	5.16			ExpAA=0.01 First60=0.00 PredHel=0 Topology=o	2562	0				N	4	4	4	2.3	2.3	2.3	283.08	0.00032446	2.5887	16803000	14
AGAP002269-PA	AGAP002269-PA	NaN	NaN	NaN	NaN	NaN	NaN		acidic fibroblast growth factor intracellular-binding protein	st	REFSEQ-INVERTEBRATE	0	100.2	CYT		43.384	5.91			ExpAA=0.03 First60=0.02 PredHel=0 Topology=o	361	0				N	3	3	3	11.1	11.1	11.1	43.1	0.00091269	1.1196	17233000	4
AGAP002278-PA	AGAP002278-PA	-0.235119	-0.552174	-0.524069	-0.590681	-0.535245	-0.83175	ABCB1: ATP-binding cassette transporter (ABC transporter) family B member 1	ABC-type transport system involved in Fe-S cluster assembly - 10 predicted membrane helices	tr membrane	CDD	0	100	CYT		96.636	8.69			ExpAA=240.62 First60=22.43 PredHel=10 Topology=i31-53o68-90i97-119o134-156i177-199o240-262i362-384o388-410i482-501o506-528i	849	10	25.6	9.4	65	Y-NoSP	16	16	16	26.3	26.3	26.3	96.625	0	323.31	1087300000	228
AGAP002281-PA	AGAP002281-PA	-1.40434	-1.36889	-1.13828	-1.01388	-0.83097	-1.13667		Clathrin-binding box of Aftiphilin - 10 OH-glycosylation sites	pe	PFAM	2e-14	92	CYT		136.243	4.2			ExpAA=0.00 First60=0.00 PredHel=0 Topology=o	1282	0				Y-NoSP	10	10	10	14.7	14.7	14.7	136.21	0	323.31	175930000	54
AGAP002283-PA	AGAP002283-PA	NaN	NaN	NaN	NaN	NaN	NaN	Pex16: peroxin 16	Peroxisomal biogenesis protein (peroxin 16)	pe	KOG	4e-69	102	CYT		39.594	9.55			ExpAA=5.12 First60=0.12 PredHel=0 Topology=o	347	0				Y-NoSP	3	3	3	12.4	12.4	12.4	39.548	0.0017467	-0.0016661	17719000	6
AGAP002284-PA	AGAP002284-PA	0.519722	0.630423	0.155626	0.690773	0.869935	0.739001	peptide alpha-N-acetyltransferase	N-terminal acetyltransferase	nr	KOG	0	102.2	CYT		105.357	8.04			ExpAA=0.01 First60=0.00 PredHel=0 Topology=o	914	0				Y-NoSP	27	27	27	37.6	37.6	37.6	105.32	0	107.19	1241800000	119
AGAP002287-PA	AGAP002287-PA	-2.79955	-2.73607	-2.6927	-2.73961	-2.66523	-2.54663	protein O-GlcNAcase / histone acetyltransferase	Hyaluronoglucosaminidase - probable fragment - 17 OH-glycosylation sites - 17 NetOglyc sites	extmat	KOG	0	53.9	CYT		128.387	4.74			ExpAA=0.33 First60=0.00 PredHel=0 Topology=o	1169	0				Y-NoSP	5	5	5	5.1	5.1	5.1	128.36	0.00035014	4.4737	27747000	18
AGAP002289-PA	AGAP002289-PA	1.17829	0.732037	0.998297	1.09232	1.16338	0.983382		Conserved secreted protein precursor - GPI anchored	ucs/gpi/gpi	REFSEQ-INVERTEBRATE	0		SIG	22-23	71.013	5.88	68.608	5.82	ExpAA=12.02 First60=1.93 PredHel=0 Topology=o	611	0				Y-NoSP	16	16	15	37.5	37.5	36.3	70.912	0	261.86	1481600000	95
AGAP002290-PA	AGAP002290-PA	-1.48811	-1.09099	-1.17742	-1.11712	-1.2626	-1.26073	negative elongation factor A	negative elongation factor A-like - 25 OH-glycosylation sites - 25 NetOglyc sites	ps	REFSEQ-INVERTEBRATE	0	112.9	CYT		135.851	9.76			ExpAA=0.00 First60=0.00 PredHel=0 Topology=o	1261	0				Y-NoSP	14	14	14	20.6	20.6	20.6	135.78	0	171.94	219160000	66
AGAP002291-PA	AGAP002291-PA	NaN	NaN	NaN	-3.10438	NaN	-2.70773	ebony	The adenylation domain of nonribosomal peptide synthetases	ps	CDD	0	117.7	CYT		100.625	5.3			ExpAA=0.02 First60=0.00 PredHel=0 Topology=o	897	0				Y-NoSP	5	5	5	8.9	8.9	8.9	100.49	0	12.32	42723000	13
AGAP002300-PB	AGAP002300-PB;AGAP002300-PA	-2.65461	-2.15081	-1.50845	-1.64839	NaN	-1.68689	exosome complex exonuclease	Exosome 3'-5' exoribonuclease complex subunit PM/SCL-100 (Rrp6)	met/nuc	KOG	0	100.1	CYT		111.369	8.87			ExpAA=0.22 First60=0.00 PredHel=0 Topology=o	988	0				Y-NoSP	12	12	12	18.8	18.8	18.8	111.26	0	11.069	99583000	27
AGAP002301-PA	AGAP002301-PA	-0.722116	-1.56826	-0.584242	-0.648054	-0.547004	-0.534202	bud site selection protein 31	G10 protein/ nuclear transcription regulator	tm	KOG	1e-73	99.3	CYT		17.152	8.91			ExpAA=0.00 First60=0.00 PredHel=0 Topology=i	144	0				N	5	5	5	32.6	32.6	32.6	17.041	0	38.502	50140000	19
AGAP002306-PA	AGAP002306-PA	5.40892	5.50935	5.71949	5.67641	5.65433	5.58847	RpL4: 60S ribosomal protein L4	60S ribosomal protein L4	ps	CDD	0	97.6	CYT		49.4	11.34			ExpAA=0.51 First60=0.00 PredHel=0 Topology=o	435	0				N	23	23	23	45.3	45.3	45.3	49.375	0	323.31	53529000000	379
AGAP002308-PA	AGAP002308-PA	-0.807577	-1.18975	-0.701889	-1.23045	-0.649594	-0.770637	Pyrroline-5-carboxylate reductase	Pyrroline-5-carboxylate reductase	met/aa	KOG	1e-76	104.4	CYT		30.418	7.03			ExpAA=12.45 First60=12.39 PredHel=0 Topology=o	287	0				Y-NoSP	6	6	6	38.3	38.3	38.3	30.378	0	20.941	130040000	34
AGAP002310-PA	AGAP002310-PA	NaN	NaN	-0.0272942	-0.0284767	0.355685	NaN	protocadherin-15	Cadherin EGF LAG seven-pass G-type receptor - probable fragment	st	KOG	8e-78	36.4	CYT		197.842	5.12			ExpAA=36.38 First60=1.54 PredHel=1 Topology=o1471-1493i	1808	1	1.2	81.4	17.4	Y-NoSP	5	5	5	4.7	4.7	4.7	197.72	0.00062073	1.6231	126640000	10
AGAP002320-PA	AGAP002320-PA	2.82839	3.10282	1.55207	2.20291	1.92991	1.90979	isochorismatase domain-containing protein	Mitochondrial associated endoribonuclease MAR1 (isochorismatase superfamily)	met/nuc	KOG	9e-68	100	CYT		22.998	8.59			ExpAA=0.00 First60=0.00 PredHel=0 Topology=o	201	0				N	10	10	10	51.2	51.2	51.2	22.945	0	164.33	1375500000	88
AGAP002330-PA	AGAP002330-PA	-0.520529	NaN	0.0816441	0.383095	0.202088	0.144189	60S ribosome subunit biogenesis protein NIP7 homolog	Ribosome biogenesis protein NIP7	ps	KOG	1e-81	99.4	CYT		20.412	9.07			ExpAA=4.44 First60=0.00 PredHel=0 Topology=o	180	0				Y-NoSP	4	4	4	41.7	41.7	41.7	20.342	0	12.759	61428000	22
AGAP002331-PA	AGAP002331-PA;AGAP002331-PB;AGAP012302-PA	-0.358185	-0.524715	-0.405554	-0.30409	-0.159745	-0.382003	ESP: sodium-independent sulfate anion transporter	Sulfate/bicarbonate/oxalate exchanger SAT-1 - 10 predicted membrane helices	tr membrane	KOG	0	95.7	CYT		70.321	7.91			ExpAA=202.29 First60=0.00 PredHel=9 Topology=i105-127o131-148i177-199o251-273i294-316o361-383i436-458o462-481i493-515o	655	9	29	37.4	33.6	Y-NoSP	11	11	11	26.9	26.9	26.9	70.3	0	120.55	645370000	98
AGAP002335-PB	AGAP002335-PB;AGAP002335-PA	NaN	-2.90195	-3.22209	-2.15733	-2.15138	-2.16147	nucleolysin TIA-1/TIAR	Apoptosis-promoting RNA-binding protein TIA-1/TIAR (RRM superfamily)	tm	KOG	0	115.2	CYT		49.479	8.61			ExpAA=2.91 First60=0.00 PredHel=0 Topology=o	458	0				Y-NoSP	4	4	4	14.6	14.6	14.6	49.429	0	11.247	51847000	21
AGAP002336-PA	AGAP002336-PA	0.243425	0.492743	-0.129942	0.252947	0.125865	0.340276		Conserved plasma membrane protein - 2 predicted membrane helices	uc/memb	CDD	0	100	CYT		98.537	8.69			ExpAA=33.85 First60=10.47 PredHel=1 Topology=i422-444o	912	1	2.4	51.3	46.3	Y-NoSP	15	15	15	26.4	26.4	26.4	98.487	0	153.91	653020000	86
AGAP002337-PA	AGAP002337-PA	3.22194	2.7515	2.92743	2.93106	2.89281	2.76927	eIF3d: Eukaryotic translation initiation factor 3 subunit D	eukaryotic translation initiation factor 3 subunit D	ps	REFSEQ-INVERTEBRATE	0	94.8	CYT		65.698	6.08			ExpAA=0.00 First60=0.00 PredHel=0 Topology=o	584	0				Y-NoSP	22	22	22	58.9	58.9	58.9	65.6	0	323.31	6038200000	228
AGAP002338-PA	AGAP002338-PA	1.17661	1.04694	1.18152	1.2225	0.876206	1.21867	Vps29: vacuolar protein sorting 29	Membrane coat complex Retromer subunit VPS29/PEP11	pe	KOG	2e-97	99.4	CYT		20.58	6.18			ExpAA=0.22 First60=0.00 PredHel=0 Topology=o	182	0				N	6	6	6	47.8	47.8	47.8	20.514	0	23.472	235700000	35
AGAP002340-PA	AGAP002340-PA	3.57775	3.40413	3.46794	3.22662	3.45609	3.33604	eIF3a: Eukaryotic translation initiation factor 3 subunit A	eukaryotic translation initiation factor 3 subunit A	ps	REFSEQ-INVERTEBRATE	0	102.7	CYT		132.37	8.64			ExpAA=0.12 First60=0.00 PredHel=0 Topology=o	1124	0				Y-NoSP	66	66	66	56.9	56.9	56.9	132.34	0	323.31	15617000000	600
AGAP002347-PA	AGAP002347-PA	-0.634026	-0.966177	NaN	-0.625267	-0.903939	-0.991662	N-acetylglucosamine-6-phosphate deacetylase	N-acetyl-glucosamine-6-phosphate deacetylase	met/carb	KOG	0	98.2	CYT		44.653	5.85			ExpAA=0.02 First60=0.00 PredHel=0 Topology=o	414	0				N	5	5	5	16.7	16.7	16.7	44.636	0	6.2696	185130000	20
AGAP002348-PA	AGAP002348-PA	0.0643444	NaN	0.625462	0.0335464	NaN	NaN	exosome complex component RRP45	RRP45 subunit of eukaryotic exosome	pe	CDD	0	99.6	CYT		48.891	4.87			ExpAA=0.06 First60=0.01 PredHel=0 Topology=o	439	0				N	4	4	4	10.5	10.5	10.5	48.847	0.00061996	1.6007	105040000	11
AGAP002350-PB	AGAP002350-PB;AGAP002350-PA;AGAP002350-PC;AGAP002350-PE;AGAP002350-PD	NaN	-0.432661	NaN	2.28301	0.420186	0.170659	troponin T, fast skeletal muscle	troponin T skeletal muscle-like isoform X7	cs	REFSEQ-INVERTEBRATE	0	99.7	CYT		43.461	4.82			ExpAA=0.00 First60=0.00 PredHel=0 Topology=o	361	0				N	8	8	8	24.7	24.7	24.7	43.417	0	62.868	566890000	31
AGAP002351-PA	AGAP002351-PA	0.0512848	0.296482	0.6908	-0.0820904	0.500407	0.411445	nuclear pore complex protein Nup98-Nup96	Nuclear protein 96	nr	CDD	0	104.9	CYT		220.351	6.21			ExpAA=0.42 First60=0.01 PredHel=0 Topology=o	2063	0				Y-NoSP	48	48	48	34.8	34.8	34.8	220.3	0	192.55	1602900000	187
AGAP002354-PA	AGAP002354-PA	-2.25352	-2.6148	-2.44337	-2.36137	-2.4521	-2.03646	EVI5-like protein	GTPase-activating protein (General function prediction only) - probable fragment	st	CDD	4e-39	73.3	CYT		91.383	5.28			ExpAA=2.59 First60=0.00 PredHel=0 Topology=o	795	0				Y-NoSP	8	8	8	12.7	12.7	12.7	91.34	0	23.899	99967000	35
AGAP002356-PA	AGAP002356-PA	NaN	NaN	-1.67894	NaN	NaN	-1.15044	parvin, beta	Alpha-parvin	cs	KOG	0	100.8	CYT		41.766	6.15			ExpAA=9.09 First60=0.00 PredHel=0 Topology=o	365	0				N	4	4	4	16.7	16.7	16.7	41.724	0	138.28	92478000	19
AGAP002357-PA	AGAP002357-PA	-0.24502	-0.802317	-0.626776	-0.548384	-0.814786	-1.50506	vesicle transport protein GOT1B	vesicle transport protein GOT1B isoform X2 - Membrane anchor detected - 4 predicted membrane helices	pe membrAnchor membrane	REFSEQ-INVERTEBRATE	3e-66	100	ANC		15.496	9.14	11.596	9.59	ExpAA=78.22 First60=39.71 PredHel=4 Topology=i12-29o33-52i65-87o92-109i	140	4	53.6	6.4	40	N	4	4	4	25.7	25.7	25.7	15.454	0	7.5711	176700000	38
AGAP002358-PC	AGAP002358-PC;AGAP002358-PB;AGAP002358-PA	0.549189	1.58584	0.224936	1.48999	NaN	0.964213	ADP,ATP carrier protein 2	ADP/ATP transporter on adenylate translocase - 3 predicted membrane helices	tr membrane	CDD	0	98.3	CYT		32.995	9.74			ExpAA=71.09 First60=0.22 PredHel=3 Topology=o114-136i174-196o211-233i	300	3	22	43	35	Y-NoSP	11	5	5	35.3	17.3	17.3	32.962	0.00064433	2.4148	336440000	19
AGAP002361-PA	AGAP002361-PA	0.652077	1.02238	0.984797	1.16674	0.990821	0.990693		agap002361-pa - signalP detected - 4 predicted membrane helices	uc/memb	REFSEQ-INVERTEBRATE	0		SIG	25-26	33.042	6.3	30.646	6.33	ExpAA=89.58 First60=22.21 PredHel=4 Topology=i5-27o129-151i158-180o216-238i	292	4	30.1	47.3	22.6	N	6	6	6	33.6	33.6	33.6	33.008	0	311.98	893150000	65
AGAP002362-PA	AGAP002362-PA	NaN	NaN	-0.786764	NaN	-1.31918	NaN	ribonuclease P protein subunit p20	ribonuclease P protein subunit p20-like isoform X1	met/nuc	REFSEQ-INVERTEBRATE	3e-55	91.8	CYT		20.153	9.4			ExpAA=0.00 First60=0.00 PredHel=0 Topology=o	181	0				N	3	3	3	22.7	22.7	22.7	20.122	0.0043215	-0.45094	32058000	6
AGAP002363-PA	AGAP002363-PA	0.820604	0.601107	0.871849	0.760607	0.991393	0.934869		thioredoxin domain-containing protein-like - signalP detected	detox/ox	REFSEQ-INVERTEBRATE	0	97.5	SIG	18-19	35.82	8.81	33.922	8.59	ExpAA=23.35 First60=0.02 PredHel=1 Topology=o279-301i	319	1	6.9	87.5	5.6	Y-NoSP	8	8	8	31.7	31.7	31.7	35.8	0	47.147	664270000	56
AGAP002364-PA	AGAP002364-PA;AGAP002364-PB	2.99212	2.74626	2.87002	2.96752	2.96728	2.85936	MICOS complex subunit MIC60	Mitochondrial inner membrane protein (mitofilin)	extmat	KOG	0	107	CYT		82.054	8.95			ExpAA=6.06 First60=4.68 PredHel=0 Topology=o	739	0				N	39	39	39	55.3	55.3	55.3	82.02	0	323.31	14132000000	322
AGAP002370-PA	AGAP002370-PA	0.188471	-0.140217	-0.183062	0.0412464	-0.0690374	-0.15169	ChAT: choline O-acetyltransferase	Carnitine O-acyltransferase CROT	met/lipd	KOG	4e-75	106	CYT		71.834	5.48			ExpAA=0.01 First60=0.00 PredHel=0 Topology=o	639	0				Y-NoSP	11	11	11	21.6	21.6	21.6	71.768	0	39.301	403330000	47
AGAP002371-PA	AGAP002371-PA	NaN	NaN	NaN	NaN	NaN	NaN		Catalytic domain of the Protein Serine/Threonine Kinase	st	CDD	0	99.2	CYT		172.858	5.93			ExpAA=0.03 First60=0.00 PredHel=0 Topology=o	1550	0				N	3	3	3	2.5	2.5	2.5	172.79	0.00090009	0.72932	16899000	4
AGAP002374-PA	AGAP002374-PA	1.32448	1.62326	1.22373	1.00128	1.53861	1.21724	heterogeneous nuclear ribonucleoprotein A1/A3	RNA-binding protein musashi/mRNA cleavage and polyadenylation factor I complex	tm	KOG	2e-51	99.3	CYT		38.778	8.6			ExpAA=0.00 First60=0.00 PredHel=0 Topology=o	362	0				Y-NoSP	14	14	14	34.8	34.8	34.8	38.727	0	51.456	1228100000	80
AGAP002378-PA	AGAP002378-PA	2.28767	2.30556	2.20312	2.24191	2.27837	2.24213	Adenylosuccinate lyase	Adenylosuccinate lyase	met/nuc	KOG	0	99.3	CYT		54.023	8.02			ExpAA=0.07 First60=0.00 PredHel=0 Topology=o	483	0				N	22	22	22	62.1	62.1	62.1	53.969	0	323.31	3692600000	160
AGAP002379-PA	AGAP002379-PA	0.784447	0.594925	0.716328	0.65098	0.908584	0.776879		Phosphatidic acid-preferring phospholipase A1 contains DDHD domain - 27 OH-glycosylation sites - 27 NetOglyc sites	met/lipd	KOG	0	87.9	CYT		175.066	5.05			ExpAA=0.19 First60=0.00 PredHel=0 Topology=o	1636	0				N	26	26	26	25.2	25.2	25.2	175.01	0	266.67	1915700000	288
AGAP002383-PA	AGAP002383-PA	NaN	-2.30292	-1.51824	-1.65793	NaN	NaN	methionyl-tRNA synthetase	methionine-tRNA synthetase	ps	REFSEQ-INVERTEBRATE	0	99.8	CYT		64.792	7.27			ExpAA=0.69 First60=0.66 PredHel=0 Topology=o	563	0				N	4	4	4	8.9	8.9	8.9	64.688	0	14.754	79753000	13
AGAP002389-PA	AGAP002389-PA	0.0231228	0.119495	0.182989	0.109509	0.253016	0.191264	ubiquitin-like 4A	ubiquitin-like protein 4A-B	prot	REFSEQ-INVERTEBRATE	3e-53	100	CYT		15.954	6.11			ExpAA=0.00 First60=0.00 PredHel=0 Topology=o	139	0				N	6	6	6	50.4	50.4	50.4	15.902	0.00032712	2.8072	129210000	19
AGAP002390-PA	AGAP002390-PA	0.365383	0.80567	0.559023	0.848114	0.837306	0.809699		glycine-rich RNA-binding protein 8-like	tm	REFSEQ-INVERTEBRATE	1e-52	102.3	CYT		30.528	9.25			ExpAA=0.00 First60=0.00 PredHel=0 Topology=o	290	0				Y-NoSP	3	3	3	14.8	14.8	14.8	30.511	0	43.657	360710000	28
AGAP002395-PA	AGAP002395-PA;AGAP000953-PA	5.24029	5.77041	4.61219	4.31529	4.25331	4.03336	RpL10-2: 60S ribosomal protein L10-2	60S ribosomal protein L10	ps	CDD	0	100	CYT		25.517	10.06			ExpAA=0.00 First60=0.00 PredHel=0 Topology=o	219	0				N	7	7	6	37	37	32.9	25.458	0	26.076	6873800000	82
AGAP002396-PA	AGAP002396-PA	2.15335	1.92731	1.87508	1.94861	1.92463	1.66229	dolichyl-diphosphooligosaccharide--protein glycosyltransferase	dolichyl-diphosphooligosaccharide--protein glycosyltransferase subunit STT3B-like - 14 predicted membrane helices	met/carb membrane	REFSEQ-INVERTEBRATE	0	100.2	BL	34-35	87.786	8.93	84.127	8.7	ExpAA=283.75 First60=21.25 PredHel=13 Topology=i13-35o83-105i117-136o140-162i175-197o207-229i242-264o269-288i300-322o359-381i388-406o410-432i493-515o	778	13	35.5	47.7	16.8	N	11	11	11	19.5	19.5	19.5	87.76	0	323.31	2578500000	290
AGAP002400-PA	AGAP002400-PA	-1.06157	-1.10899	-1.06741	-0.850788	NaN	NaN	mRpL37: 39S ribosomal protein L37, mitochondrial	39S ribosomal protein L37 mitochondrial	ps	REFSEQ-INVERTEBRATE	0	99.7	CYT		46.701	8.86			ExpAA=0.00 First60=0.00 PredHel=0 Topology=o	410	0				N	8	8	8	22.4	22.4	22.4	46.66	0.00061728	1.4993	156770000	12
AGAP002401-PA	AGAP002401-PA	1.67732	2.18305	2.08096	2.08864	2.38526	2.21196	V-type H+-transporting ATPase subunit E	Vacuolar H+-ATPase V1 sector subunit E	tr	KOG	2e-77	100	CYT		25.809	6.78			ExpAA=0.03 First60=0.00 PredHel=0 Topology=o	226	0				Y-NoSP	11	11	11	55.3	55.3	55.3	25.762	0	323.31	2434900000	96
AGAP002404-PA	AGAP002404-PA	NaN	NaN	NaN	-2.31573	NaN	-1.58587	cullin 5	Cullin - 11 OH-glycosylation sites - 11 NetOglyc sites	prot	CDD	4e-67	85.6	CYT		93.875	8.3			ExpAA=0.00 First60=0.00 PredHel=0 Topology=o	825	0				N	4	4	4	8.2	8.2	8.2	93.837	0.00035224	4.5919	23395000	13
AGAP002405-PA	AGAP002405-PA	NaN	NaN	NaN	NaN	NaN	NaN		AGAP002405-PA	uc	REFSEQ-INVERTEBRATE	0	100	CYT		27.227	4.74			ExpAA=0.05 First60=0.00 PredHel=0 Topology=o	247	0				Y-NoSP	3	3	3	31.6	31.6	31.6	27.133	0.00032573	2.6836	5404200	5
AGAP002407-PA	AGAP002407-PA	-0.203327	-0.773001	NaN	-0.231245	-0.574384	-0.612788	mRpS18A: 28S ribosomal protein S18A, mitochondrial	mitochondrial ribosomal protein S18A	met/energy	NR-LIGHT	9e-74	100	CYT		18.536	9.84			ExpAA=0.01 First60=0.00 PredHel=0 Topology=o	161	0				N	3	3	3	20.5	20.5	20.5	18.509	0	5.2064	54331000	12
AGAP002408-PA	AGAP002408-PA	0.259855	-0.526468	-0.521341	-0.102394	0.371928	0.704349		UPF0160 protein MYG1 mitochondrial	met/energy	SWISSP	2e-87	91.3	CYT		40.429	5.7			ExpAA=0.00 First60=0.00 PredHel=0 Topology=o	358	0				Y-NoSP	10	10	10	46.6	46.6	46.6	40.41	0	30.534	407920000	56
AGAP002412-PA	AGAP002412-PA	-1.61089	-1.55358	-1.62048	-1.70851	-1.54964	-1.77179	mRpL45: 39S ribosomal protein L45, mitochondrial	mitochondrial/chloroplast ribosomal protein L45	ps	KOG	8e-87	87	CYT		38.859	9.01			ExpAA=0.13 First60=0.13 PredHel=0 Topology=o	335	0				N	6	6	6	23	23	23	38.654	0	6.5266	83496000	31
AGAP002413-PD	AGAP002413-PD;AGAP002413-PC;AGAP002413-PB;AGAP002413-PA;REV__PBANKA_1463200.1-p1;REV__AGAP006139-PB;REV__AGAP006139-PA	1.89156	1.66551	1.69572	1.87681	1.96593	1.6764	Basic leucine zipper and W2 domain-containing protein 1	translation initiation factor 5C	ps	NR-LIGHT	0	100	CYT		48.444	5.57			ExpAA=0.93 First60=0.00 PredHel=0 Topology=o	417	0				N	20	20	20	57.6	57.6	57.6	48.395	0	181.26	4601900000	176
AGAP002414-PA	AGAP002414-PA	0.867832	0.684538	0.958658	1.12873	0.947988	0.750518	carboxypeptidase D	carboxypeptidase D isoform X1 - signalP detected	met/aa	REFSEQ-INVERTEBRATE	0	99.8	SIG	15-16	164.422	5.56	163.057	5.52	ExpAA=38.60 First60=15.29 PredHel=1 Topology=o1356-1378i	1457	1	1.5	93.1	5.4	N	40	40	40	34.5	34.5	34.5	164.37	0	120.52	1441800000	188
AGAP002418-PA	AGAP002418-PA	-1.17947	-1.4932	-1.44985	-0.819818	-0.989388	-1.44432	CYP4D15: cytochrome P450	Cytochrome P450 - signalP detected	detox/ox	PFAM	1e-98	102.3	SIG	27-28	58.155	7.13	55.257	7.25	ExpAA=28.95 First60=28.80 PredHel=1 Topology=i5-27o	507	1	4.3	94.7	1	N	4	4	3	7.9	7.9	6.1	58.1	0	13.416	111310000	23
AGAP002437-PA	AGAP002437-PA	4.44775	4.9298	5.14202	5.12064	4.99334	4.83183	RpS8: 40S ribosomal protein S8	40S ribosomal protein S8	ps	CDD	8e-91	100	CYT		23.543	10.62			ExpAA=0.01 First60=0.01 PredHel=0 Topology=o	206	0				Y-NoSP	13	13	13	58.3	58.3	58.3	23.477	0	323.31	22402000000	178
AGAP002438-PB	AGAP002438-PB;AGAP002438-PA	-1.75417	-1.49374	-1.01328	-1.13806	-1.0198	-1.29982	tyrosine-protein phosphatase non-receptor type 11	Protein tyrosine phosphatase contains fn3 domain - probable fragment	st	KOG	9e-49	52.6	CYT		73.715	8.21			ExpAA=0.03 First60=0.00 PredHel=0 Topology=o	644	0				N	7	7	7	11.3	11.3	11.3	73.659	0	10.131	141920000	26
AGAP002440-PC	AGAP002440-PC;AGAP002440-PB;AGAP002440-PA	3.08074	2.38426	3.13239	3.14139	2.65971	2.97944	Cdc42: cell division cycle Cdc42 homolog	Ras-related small GTPase Rho type	st	KOG	4e-96	94.9	CYT		21.434	6.73			ExpAA=0.29 First60=0.29 PredHel=0 Topology=o	191	0				Y-NoSP	10	10	9	63.9	63.9	58.1	21.413	0	108.25	960770000	78
AGAP002456-PA	AGAP002456-PA;AGAP002456-PB	NaN	NaN	NaN	-2.29291	-3.07026	NaN		Endocytosis/signaling protein EHD1 - signalP detected	st/secreted Endocytosis/signaling	KOG	0	77.4	SIG	26-27	106.021	3.91	103.279	3.89	ExpAA=12.69 First60=12.69 PredHel=0 Topology=o	950	0				N	4	4	4	5.5	5.5	5.5	106	0.001465	0.16116	12543000	5
AGAP002464-PA	AGAP002464-PA	0.994019	0.680305	1.29915	1.74497	1.82186	1.91518	secreted ferritin G subunit	ferritin light chain-like protein precursor - signalP detected	iron transport	NR-LIGHT	8e-88	101.6	SIG	21-22	26.255	6.1	24.018	5.98	ExpAA=15.02 First60=15.02 PredHel=1 Topology=i7-26o	233	1	8.2	88.8	3	N	7	7	7	48.1	48.1	48.1	26.219	0	29.045	1090200000	64
AGAP002465-PA	AGAP002465-PA	NaN	-0.144602	-0.52388	-0.19376	0.198367	-0.0674715	ferritin heavy chain	ferritin heavy chain-like protein - signalP detected	iron transport	NR-LIGHT	1e-80	100	SIG	26-27	24.67	5.07	21.853	5.06	ExpAA=2.87 First60=2.71 PredHel=0 Topology=o	216	0				N	5	5	5	33.8	33.8	33.8	24.646	0	24.545	246670000	31
AGAP002468-PA	AGAP002468-PA	5.278	5.78954	5.27873	5.46314	5.41985	5.53142	RpL26: 60S ribosomal protein L26	Ribosomal protein L26 eukaryotic	ps	PFAM	3e-52	100.8	CYT		17.553	10.57			ExpAA=0.00 First60=0.00 PredHel=0 Topology=o	151	0				N	10	10	10	44.4	44.4	44.4	17.518	0	108.31	5158200000	139
AGAP002469-PA	AGAP002469-PA	-2.22937	-1.84653	-2.15959	-1.63298	-2.0761	-2.31234	AP2-associated kinase	Catalytic domain of cyclin G-Associated Kinase-like protein - 14 OH-glycosylation sites - 14 NetOglyc sites	st	CDD	1e-91	99.2	CYT		120.024	6.52			ExpAA=0.21 First60=0.04 PredHel=0 Topology=o	1123	0				N	10	10	10	19.5	19.5	19.5	120.01	0	14.949	81069000	35
AGAP002470-PA	AGAP002470-PA	NaN	0.156534	-0.289942	NaN	-0.534762	-0.509316	mRpL27: 39S ribosomal protein L27, mitochondrial	mitochondrial 39S ribosomal protein L27	met/energy	NR-LIGHT	5e-67	90	CYT		15.917	10.38			ExpAA=0.00 First60=0.00 PredHel=0 Topology=o	139	0				N	3	3	3	28.8	28.8	28.8	15.797	0.00033378	3.342	59391000	12
AGAP002472-PA	AGAP002472-PA	-0.570112	0.00281715	-0.549715	-0.282242	0.0291185	0.0406904	DNA damage-binding protein 1	Splicing factor 3b subunit 3	tm	KOG	2e-68	104.7	CYT		126.262	5.12			ExpAA=0.46 First60=0.07 PredHel=0 Topology=o	1138	0				N	27	27	27	33.7	33.7	33.7	126.24	0	74.259	894280000	148
AGAP002473-PA	AGAP002473-PA	NaN	NaN	NaN	-1.29442	-0.186473	NaN	VATF: V-type proton ATPase subunit F	vacuolar ATP synthase F subunit	tr	CDD	3e-61	100	CYT		14.278	5.76			ExpAA=0.01 First60=0.01 PredHel=0 Topology=o	127	0				Y-NoSP	5	5	5	47.2	47.2	47.2	14.152	0.00034868	4.3708	46045000	11
AGAP002474-PA	AGAP002474-PA	NaN	NaN	NaN	-1.79095	NaN	-1.55913	cleavage and polyadenylation specificity factor subunit 2	exonuclease of the beta-lactamase fold involved in RNA processing (Translation	met/nuc	CDD	1e-40	100	CYT		88.395	5.38			ExpAA=1.76 First60=0.00 PredHel=0 Topology=o	790	0				Y-NoSP	4	4	4	8.1	8.1	8.1	88.38	0.00063331	2.0699	54457000	9
AGAP002481-PA	AGAP002481-PA	1.38895	1.43449	1.51933	1.46045	1.47625	1.59827	Rpn1: 26S proteasome 26S non-ATPase subunit N1	26S proteasome regulatory complex subunit RPN1/PSMD2	prot	KOG	0	102.6	CYT		99.533	5.22			ExpAA=2.57 First60=0.00 PredHel=0 Topology=o	901	0				N	40	40	40	66.6	66.6	66.6	99.513	0	323.31	4384200000	278
AGAP002498-PA	AGAP002498-PA	-2.22833	-1.28576	-1.27822	-1.63593	-2.11387	-0.902007	Vps39: vacuolar protein sorting 39	Vacuolar assembly/sorting VPS39/VAM6/VPS3	pe	KOG	0	106	CYT		104.24	6.6			ExpAA=0.01 First60=0.00 PredHel=0 Topology=o	905	0				N	12	12	12	18.1	18.1	18.1	104.17	0	5.7218	115310000	28
AGAP002499-PA	AGAP002499-PA	4.07837	4.10167	4.03074	4.05399	4.27223	3.80294	methylmalonate-semialdehyde dehydrogenase (acylating), mitochondrial	Methylmalonate semialdehyde dehydrogenase	met/aa	KOG	2e-62	107.6	CYT		56.818	7.91			ExpAA=3.33 First60=0.00 PredHel=0 Topology=o	521	0				N	18	18	18	53.9	53.9	53.9	56.714	0	323.31	17268000000	201
AGAP002501-PA	AGAP002501-PA	-1.78724	-1.75381	-0.764128	-1.09522	-1.70916	-1.85753	serine/threonine-protein phosphatase 4 regulatory subunit 2	serine/threonine-protein phosphatase 4 regulatory subunit 2 - 37 OH-glycosylation sites - 37 NetOglyc sites	st	REFSEQ-INVERTEBRATE	3e-99	110.8	CYT		68.198	4.11			ExpAA=0.00 First60=0.00 PredHel=0 Topology=o	647	0				N	5	5	5	11.4	11.4	11.4	68.182	0	31.2	99723000	23
AGAP002502-PA	AGAP002502-PA	1.20576	0.903948	1.27906	1.54426	1.13842	1.29452	translation initiation factor 4G	Translation initiation factor 4F ribosome/mRNA-bridging subunit (eIF-4G) - 16 OH-glycosylation sites - 16 NetOglyc sites	ps	KOG	9e-48	75.9	CYT		249.457	6.57			ExpAA=0.00 First60=0.00 PredHel=0 Topology=o	2280	0				Y-NoSP	46	46	46	32	32	32	249.39	0	323.31	3570600000	480
AGAP002503-PA	AGAP002503-PA	4.76734	4.21942	4.15027	4.44257	4.20973	4.42746	4-coumarate:CoA ligase	Prokaryotic long-chain fatty acid CoA synthetases similar to Escherichia coli FadD	met/lipd	CDD	0	108.5	CYT		65.397	6.97			ExpAA=2.16 First60=0.03 PredHel=0 Topology=o	589	0				Y-NoSP	31	31	31	66.2	66.2	66.2	65.147	0	323.31	45512000000	563
AGAP002504-PA	AGAP002504-PA	-0.464855	-0.566622	-0.164524	-0.406273	-0.37633	-0.341458	tRNA (cytosine34-C5)-methyltransferase	tRNA (cytosine(34)-C(5))-methyltransferase	ps	REFSEQ-INVERTEBRATE	0	95.6	CYT		80.185	5.99			ExpAA=0.00 First60=0.00 PredHel=0 Topology=o	707	0				N	11	11	11	23.9	23.9	23.9	80.119	0	250.22	407460000	50
AGAP002509-PA	AGAP002509-PA	0.862112	1.15054	1.02167	1.3947	0.998931	0.882833		WD40 repeat stress protein/actin interacting protein	cs	KOG	0	100.1	CYT		65.759	6.06			ExpAA=0.02 First60=0.00 PredHel=0 Topology=o	603	0				Y-NoSP	20	20	20	50.1	50.1	50.1	65.642	0	323.31	2868500000	147
AGAP002516-PA	AGAP002516-PA	NaN	-0.60861	NaN	-0.512293	NaN	NaN		AGAP002516-PA	uc	REFSEQ-INVERTEBRATE	0	100	CYT		129.051	5.64			ExpAA=0.00 First60=0.00 PredHel=0 Topology=o	1151	0				N	10	10	10	12.7	12.7	12.7	129.01	0.00064454	2.4194	91978000	19
AGAP002518-PA	AGAP002518-PA	7.42624	7.02819	7.1502	6.99697	7.06584	6.85783	delta-1-pyrroline-5-carboxylate synthetase	Gamma-glutamyl kinase	met/aa	KOG	0	103.8	CYT		86.268	6.92			ExpAA=0.02 First60=0.01 PredHel=0 Topology=o	791	0				N	43	43	43	69.4	69.4	69.4	86.239	0	323.31	227160000000	1464
AGAP002520-PA	AGAP002520-PA	1.6298	1.92062	1.94531	2.27633	2.10145	2.12067	short-chain dehydrogenease/reductase	Mitochondrial/plastidial beta-ketoacyl-ACP reductase	met/lipd	KOG	2e-39	96.8	BL/SIG		26.6	8.33			ExpAA=5.93 First60=5.62 PredHel=0 Topology=o	252	0				Y-NoSP	11	11	11	81.7	81.7	81.7	26.53	0	126.43	2545300000	144
AGAP002521-PB	AGAP002521-PB;AGAP002521-PA	1.29747	1.45219	1.46642	1.45317	1.47704	1.46086	hydroxybutyrate dehydrogenase	Diacetyl reductase/L-xylulose reductase	detox	KOG	3e-40	102.4	CYT		27.175	6.44			ExpAA=6.41 First60=5.82 PredHel=0 Topology=o	256	0				Y-NoSP	10	10	10	59	59	59	27.148	0	72.752	1279900000	69
AGAP002525-PA	AGAP002525-PA	-0.606688	-0.975725	-1.0113	-0.870165	-0.757331	-1.13344	eukaryotic translation initiation factor 2A	eukaryotic translation initiation factor 2A - 12 OH-glycosylation sites - 12 NetOglyc sites	ps	REFSEQ-INVERTEBRATE	0	102.3	CYT		69.152	9.35			ExpAA=0.12 First60=0.00 PredHel=0 Topology=o	634	0				N	11	11	11	23.3	23.3	23.3	69.132	0	22.715	329270000	44
AGAP002527-PA	AGAP002527-PA	-1.04535	-0.943569	-0.845903	-1.18929	-1.11732	-1.18151		uncharacterized coiled-coil protein - 10 OH-glycosylation sites	uc	KOG	0	112.5	CYT		160.035	5.49			ExpAA=0.01 First60=0.01 PredHel=0 Topology=o	1411	0				Y-NoSP	14	14	14	14.9	14.9	14.9	160.03	0	14.971	149950000	35
AGAP002534-PA	AGAP002534-PA	0.22485	-0.229513	0.599035	0.82489	0.982093	0.921775	dihydropteridine reductase	Dihydropteridine reductase DHPR/QDPR	met/aa	KOG	0	98.7	CYT		24.793	5.94			ExpAA=0.04 First60=0.01 PredHel=0 Topology=o	234	0				Y-NoSP	6	6	6	33.8	33.8	33.8	24.766	0	158.93	597860000	64
AGAP002535-PA	AGAP002535-PA	-0.100534	0.180935	0.387409	0.322165	-0.0562754	0.0468645	serine/threonine-protein phosphatase PGAM5	serine/threonine-protein phosphatase Pgam5 mitochondrial isoform X1 - signalP detected	st/secreted serine/threonine-protein	REFSEQ-INVERTEBRATE	0	101	SIG	23-24	32.576	9.08	30.143	8.7	ExpAA=17.98 First60=17.96 PredHel=1 Topology=i12-34o	286	1	7.7	88.1	4.2	N	6	6	6	23.1	23.1	23.1	32.551	0	14.982	355530000	38
AGAP002539-PA	AGAP002539-PA	-1.72335	-1.51077	-1.69405	-1.14011	-1.69986	-1.68415	integrator complex subunit 3	uncharacterized conserved protein - 13 OH-glycosylation sites - 13 NetOglyc sites	tm	KOG	0	101.8	CYT		134.318	6.6			ExpAA=24.14 First60=0.00 PredHel=0 Topology=o	1209	0				Y-NoSP	15	15	15	17.5	17.5	17.5	134.28	0	22.661	121590000	58
AGAP002547-PA	AGAP002547-PA	-0.0914364	0.199581	0.23815	0.183277	0.23639	0.256598	Cbp20: Nuclear cap-binding protein subunit 2	Nuclear cap-binding protein complex subunit CBP20 (RRM superfamily)	tm	KOG	1e-67	92.1	CYT		18.815	8.99			ExpAA=0.02 First60=0.02 PredHel=0 Topology=o	163	0				N	7	7	7	60.1	60.1	60.1	18.79	0	128.73	131410000	27
AGAP002549-PA	AGAP002549-PA	0.227076	0.191019	0.713575	0.394238	0.664941	0.809583	nicalin homolog	aminopeptidases - M20/M25/M40 family - 3 predicted membrane helices	met/aa membrane	KOG	0	101.6	BL	37-38	62.195	6.58	58.028	7.39	ExpAA=43.25 First60=19.27 PredHel=2 Topology=o15-37i509-531o	551	2	8	6.4	85.7	N	12	12	12	30.9	30.9	30.9	62.079	0	323.31	898030000	64
AGAP002557-PA	AGAP002557-PA	-0.643816	-1.30655	-0.875265	-1.00138	-0.880883	-1.33417	glucose dehydrogenase (acceptor)	glucose dehydrogenase (FAD quinone)	met/energy	REFSEQ-INVERTEBRATE	0	100	CYT		66.758	6.36			ExpAA=13.02 First60=12.72 PredHel=0 Topology=o	607	0				Y-NoSP	11	11	11	31	31	31	66.742	0	104.57	283180000	44
AGAP002567-PA	AGAP002567-PA	-1.43941	-1.41933	-1.66833	-1.12061	-1.38883	-1.25605	hormone-sensitive lipase	Hormone-sensitive lipase HSL	met/lipd	KOG	0	96	CYT		97.458	5.09			ExpAA=0.38 First60=0.00 PredHel=0 Topology=o	877	0				Y-NoSP	7	7	7	12.8	12.8	12.8	97.364	0.00064412	2.3974	153210000	24
AGAP002568-PA	AGAP002568-PA	NaN	-0.861401	-1.08161	-0.801928	-0.788596	-0.963529	Nat13 protein	AGAP002568-PA	detox	REFSEQ-INVERTEBRATE	0	100	CYT		26.234	7.75			ExpAA=0.17 First60=0.00 PredHel=0 Topology=o	236	0				Y-NoSP	6	6	6	33.5	33.5	33.5	26.136	0	6.6194	130890000	20
AGAP002570-PA	AGAP002570-PA	-1.1888	-1.33227	-1.4145	-1.07233	-2.26414	-1.84624	glutamyl-tRNA synthetase	glutamate--tRNA ligase mitochondrial	met/aa	REFSEQ-INVERTEBRATE	0	92.2	CYT		62.49	9.18			ExpAA=0.03 First60=0.02 PredHel=0 Topology=o	546	0				Y-NoSP	5	5	5	12.3	12.3	12.3	62.443	0	19.64	123450000	25
AGAP002586-PA	AGAP002586-PA	3.50112	3.25698	3.28251	3.23998	3.32776	3.30151	glycogen(starch) synthase	Glycogen synthase	met/carb	KOG	0	99.7	CYT		79.691	6.2			ExpAA=0.03 First60=0.01 PredHel=0 Topology=o	692	0				Y-NoSP	30	30	30	59.2	59.2	59.2	79.515	0	323.31	9171700000	280
AGAP002594-PA	AGAP002594-PA	-1.38139	NaN	-1.5083	-1.14212	-1.34989	-1.1238	apolipoprotein D	lipocalin / cytosolic fatty-acid binding protein family - signalP detected lipocalin - GPI anchored	lipid trans	PFAM	2e-09	108.5	SIG	23-24	26.487	5.05	23.973	5.04	ExpAA=12.98 First60=0.85 PredHel=0 Topology=o	234	0				Y-NoSP	5	5	5	27.4	27.4	27.4	26.466	0	60.707	131560000	23
AGAP002597-PA	AGAP002597-PA	-0.580334	-0.484081	-0.730606	-0.579435	-0.535052	-0.449008	proteasome activator subunit 4	proteasome activator complex subunit 4B isoform X1	prot	REFSEQ-INVERTEBRATE	0	100	CYT		220.011	6.29			ExpAA=0.03 First60=0.00 PredHel=0 Topology=o	1918	0				N	35	35	35	24.8	24.8	24.8	219.97	0	323.31	608200000	175
AGAP002598-PA	AGAP002598-PA	-2.26453	-2.17755	-2.37395	-2.29549	NaN	NaN		FAST kinase domain-containing protein 2 mitochondrial	st	REFSEQ-INVERTEBRATE	0	90.9	CYT		68.738	8.08			ExpAA=0.41 First60=0.00 PredHel=0 Topology=o	602	0				N	6	6	6	14	14	14	68.518	0.00033715	3.5547	49204000	14
AGAP002600-PA	AGAP002600-PA	-1.69114	-1.78704	-1.86354	-1.83131	-1.74703	-1.98007	tRNA nucleotidyltransferase (CCA-adding enzyme)	tRNA nucleotidyltransferase/poly(A) polymerase	ps	KOG	9e-81	100.2	CYT		49.773	6.09			ExpAA=0.06 First60=0.00 PredHel=0 Topology=o	428	0				N	12	12	12	42.5	42.5	42.5	49.739	0	13.047	167850000	39
AGAP002603-PA	AGAP002603-PA	-1.16373	NaN	-1.4223	NaN	-0.993106	-1.32805	elongation factor 1 alpha-like protein	Translation elongation factor EF-1alpha	ps	CDD	0	100	CYT		77.897	5.68			ExpAA=0.10 First60=0.00 PredHel=0 Topology=o	705	0				N	7	7	7	15.5	15.5	15.5	77.841	0	6.9727	105800000	21
AGAP002606-PA	AGAP002606-PA	-0.204643	-0.0890808	0.111464	-0.0733242	-0.0649805	-0.118896	Rpn12: 26S proteasome 26S non-ATPase subunit N12	26S proteasome regulatory complex subunit RPN12/PSMD8	prot	KOG	2e-83	99.6	CYT		30.259	6.04			ExpAA=0.03 First60=0.02 PredHel=0 Topology=o	262	0				N	9	9	9	48.9	48.9	48.9	30.18	0	30.849	440150000	63
AGAP002607-PA	AGAP002607-PA	0	0.0559387	0.495428	-0.1991	0.0299692	-0.058135		nucleolar and coiled-body phosphoprotein 1	tm	REFSEQ-INVERTEBRATE	0	101.7	CYT		96.294	9.4			ExpAA=0.03 First60=0.00 PredHel=0 Topology=o	870	0				Y-NoSP	15	15	15	23.1	23.1	23.1	96.263	0	22.857	688120000	68
AGAP002618-PA	AGAP002618-PA	-2.29784	-1.96298	-1.97112	-2.20642	-1.97312	NaN	symplekin	mRNA cleavage and polyadenylation factor II complex subunit PTA1	tm	KOG	1e-96	107.3	CYT		134.376	5.93			ExpAA=0.01 First60=0.00 PredHel=0 Topology=o	1190	0				N	8	8	8	8.7	8.7	8.7	134.33	0	7.7252	48094000	25
AGAP002619-PA	AGAP002619-PA	1.29838	1.1877	2.28304	1.68467	1.3543	1.08289		agap002619-pa - 25 OH-glycosylation sites - 25 NetOglyc sites	uc	REFSEQ-INVERTEBRATE	0	100	CYT		55.054	4.69			ExpAA=0.00 First60=0.00 PredHel=0 Topology=o	507	0				N	22	22	22	47.9	47.9	47.9	54.919	0	289.79	2567500000	187
AGAP002627-PA	AGAP002627-PA	0.564129	0.611757	0.387308	0.509411	0.423974	0.288604	S-formylglutathione hydrolase	Esterase D	detox	KOG	0	99.6	CYT		31.367	5.57			ExpAA=0.04 First60=0.00 PredHel=0 Topology=o	283	0				N	10	10	10	50.9	50.9	50.9	31.326	0	25.389	666160000	43
AGAP002645-PA	AGAP002645-PA	-1.21556	-0.477642	NaN	-1.07318	-1.345	-0.895694	septin 2	Septins (P-loop GTPases)	nr	KOG	4e-77	89.6	CYT		41.581	5.94			ExpAA=0.04 First60=0.03 PredHel=0 Topology=o	362	0				N	6	6	6	23.8	23.8	23.8	41.385	0	11.451	167660000	28
AGAP002647-PA	AGAP002647-PA	-1.02802	-0.564726	-0.0807133	-0.227207	-0.879531	-0.491118	phosphorylase kinase gamma subunit	Catalytic domain of the Serine/Threonine Kinase	st	CDD	0	100	CYT		48.204	8.74			ExpAA=7.62 First60=0.00 PredHel=0 Topology=o	416	0				Y-NoSP	10	10	10	29.8	29.8	29.8	48.165	0	60.837	581340000	66
AGAP002649-PA	AGAP002649-PA	-2.285	-2.00475	-2.05156	-1.99324	-1.4899	-1.90267		mucin-19 isoform X1 - 48 OH-glycosylation sites - 48 NetOglyc sites	s/	REFSEQ-INVERTEBRATE	0	125.2	CYT		224.112	8.7			ExpAA=0.88 First60=0.00 PredHel=0 Topology=o	2199	0				N	10	10	10	8.2	8.2	8.2	223.8	0	11.12	135260000	50
AGAP002651-PA	AGAP002651-PA	-2.43966	-2.67934	-2.47462	-2.01658	-2.8318	NaN	IAP6: inhibitor of apoptosis 6	Baculoviral IAP repeat-containing protein 6 - 31 OH-glycosylation sites - 31 NetOglyc sites	prot	PFAM	7e-57	107.5	CYT		592.33	5.25			ExpAA=0.65 First60=0.00 PredHel=0 Topology=o	5494	0				Y-NoSP	18	18	18	5.5	5.5	5.5	592.3	0	75.976	82399000	57
AGAP002652-PB	AGAP002652-PB;AGAP002652-PA	1.77885	1.6959	1.76741	2.30955	1.96295	2.34992		Conserved plasma membrane protein - 2 predicted membrane helices	uc/memb	KOG	0	100.4	CYT		48.434	8.83			ExpAA=30.14 First60=0.42 PredHel=1 Topology=i273-295o	430	1	5.1	31.4	63.5	Y-NoSP	18	18	17	61.4	61.4	58.1	48.385	0	289.24	3185100000	151
AGAP002653-PA	AGAP002653-PA	0.123085	0.462738	0.534283	0.629486	0.45777	0.291429	phenylalanyl-tRNA synthetase alpha chain	phenylalanine--tRNA ligase alpha subunit	met/aa	REFSEQ-INVERTEBRATE	0	100	CYT		55.601	6.94			ExpAA=0.03 First60=0.00 PredHel=0 Topology=o	496	0				N	16	16	16	38.1	38.1	38.1	55.552	0	21.043	1469900000	74
AGAP002654-PB	AGAP002654-PB;AGAP002654-PA	2.46021	2.34734	2.92778	2.61236	2.47999	1.95816		Nuclear pore complex Nup98 component (sc Nup145/Nup100/Nup116)	ne	KOG	2e-10	62.5	CYT		126.887	9.56			ExpAA=0.01 First60=0.00 PredHel=0 Topology=o	1205	0				Y-NoSP	54	54	54	66.9	66.9	66.9	126.81	0	323.31	13028000000	681
AGAP002655-PA	AGAP002655-PA	2.39396	2.18348	2.30335	2.22871	2.27368	2.2073		AGAP002655-PA	uc	REFSEQ-INVERTEBRATE	0	100	CYT		85.477	8.96			ExpAA=0.02 First60=0.00 PredHel=0 Topology=o	763	0				Y-NoSP	39	39	39	59.4	59.4	59.4	85.35	0	323.31	7881400000	304
AGAP002657-PA	AGAP002657-PA	NaN	NaN	NaN	NaN	NaN	NaN		AGAP002657-PA	uc	REFSEQ-INVERTEBRATE	0	100	CYT		33.524	6.19			ExpAA=0.09 First60=0.00 PredHel=0 Topology=o	288	0				N	3	3	3	14.9	14.9	14.9	33.29	0.0014684	0.27836	69966000	5
AGAP002658-PA	AGAP002658-PA	NaN	NaN	NaN	NaN	NaN	NaN	small nuclear ribonucleoprotein polypeptide F	Small nuclear ribonucleoprotein (snRNP) SMF	tm	KOG	2e-36	100	CYT		9.963	4.72			ExpAA=0.00 First60=0.00 PredHel=0 Topology=o	88	0				N	3	3	3	25	25	25	9.9292	0.00032436	2.582	40304000	6
AGAP002661-PA	AGAP002661-PA	1.74698	1.73427	1.84394	1.94595	1.97761	1.55616	delta(3,5)-Delta(2,4)-dienoyl-CoA isomerase	Enoyl-CoA hydratase	met/lipd	KOG	2e-31	87.9	CYT		35.255	7.66			ExpAA=0.24 First60=0.00 PredHel=0 Topology=o	319	0				N	13	13	13	43.9	43.9	43.9	35.207	0	156.43	2352700000	113
AGAP002665-PA	AGAP002665-PA	-2.68701	-2.4409	-2.22303	-1.56808	-2.449	-2.075	Vps11: vacuolar protein sorting 11	Vacuolar assembly/sorting protein PEP5/VPS11	pe	KOG	0	100.9	CYT		123.473	6.15			ExpAA=0.14 First60=0.01 PredHel=0 Topology=o	1089	0				Y-NoSP	9	9	9	12.1	12.1	12.1	123.44	0	66.247	90907000	69
AGAP002667-PA	AGAP002667-PA	2.56621	2.98489	2.70231	3.38435	3.55326	3.50546	Tctp: Translationally-controlled tumor protein homolog	Translationally controlled tumor protein	ps	PFAM	8e-61	102.4	CYT		19.576	4.69			ExpAA=0.00 First60=0.00 PredHel=0 Topology=o	171	0				N	8	8	8	60.2	60.2	60.2	19.547	0	190.49	1428800000	105
AGAP002670-PA	AGAP002670-PA;AGAP002670-PB	-1.70065	-1.15377	-1.35573	-1.46553	-2.35213	NaN		E3 ubiquitin-protein ligase KCMF1-like isoform X2	prot	REFSEQ-INVERTEBRATE	0	106	CYT		59.123	6.35			ExpAA=0.01 First60=0.00 PredHel=0 Topology=o	563	0				Y-NoSP	3	3	3	8.9	8.9	8.9	59.039	0	323.31	79289000	25
AGAP002680-PA	AGAP002680-PA	-0.589191	-0.373348	-0.48012	-0.598125	-0.528199	-0.687154	serologically defined colon cancer antigen 1	RNA-binding protein	tm	KOG	0	115.9	CYT		119.717	6.14			ExpAA=0.01 First60=0.00 PredHel=0 Topology=o	1053	0				N	18	18	18	24.5	24.5	24.5	119.62	0	22.737	278610000	68
AGAP002684-PB	AGAP002684-PB;AGAP002684-PA	-0.657976	-0.818953	-0.698273	-0.491728	-0.326745	-0.256583	ribosomal RNA-processing protein 1	Nucleolar protein	tm	PFAM	2e-76	101.4	CYT		85.22	5.8			ExpAA=0.11 First60=0.00 PredHel=0 Topology=o	752	0				Y-NoSP	15	15	15	31.5	31.5	31.5	85.135	0	86.561	373540000	53
AGAP002686-PA	AGAP002686-PA	-1.01013	-0.399822	-1.01104	-0.458588	-0.688346	-0.3866	5'-AMP-activated protein kinase, catalytic alpha subunit	Catalytic domain of the Alpha subunit of the Serine/Threonine Kinase - GPI anchored	st/gpi	CDD	0	100	CYT		63.298	8.44			ExpAA=0.10 First60=0.04 PredHel=0 Topology=o	565	0				Y-NoSP	11	11	11	29.4	29.4	29.4	63.282	0	35.252	414840000	40
AGAP002687-PA	AGAP002687-PA	-3.54744	-2.6521	-3.16601	-2.11722	-2.32825	-2.4562	ATP-dependent RNA helicase DHX37/DHR1	mRNA splicing factor ATP-dependent RNA helicase - probable fragment	tm	KOG	2e-72	53.9	CYT		138.276	6.15			ExpAA=0.01 First60=0.00 PredHel=0 Topology=o	1228	0				N	10	10	10	11.3	11.3	11.3	138.21	0	14.393	57106000	39
AGAP002691-PA	AGAP002691-PA	-1.4003	-0.941599	-0.619314	-1.062	-1.21053	-0.782468	arrestin domain containing 2	arrestin domain-containing protein 4-like	st	REFSEQ-INVERTEBRATE	0	100	BL	17-18	38.913	8.36	36.849	7.75	ExpAA=0.25 First60=0.24 PredHel=0 Topology=o	341	0				N	5	5	5	25.2	25.2	25.2	38.841	0	17.922	127260000	20
AGAP002692-PA	AGAP002692-PA	-2.74846	-2.05961	-2.74999	-1.59202	-2.28814	-4.72106		Nuclear pore complex assembly	ne	PFAM	3e-40	112.4	CYT		251.715	4.67			ExpAA=0.00 First60=0.00 PredHel=0 Topology=o	2291	0				Y-NoSP	14	14	14	9.5	9.5	9.5	251.68	0	29.569	82680000	53
AGAP002693-PA	AGAP002693-PA	0.230165	0.165361	0.421537	0.316916	0.423278	-0.389611	ABCF1: ATP-binding cassette transporter (ABC transporter) family F member 1	ATPase component of ABC transporters with duplicated ATPase /Translation elongation factor EF-3b	tr	KOG	0	92	CYT		69.625	6.55			ExpAA=0.03 First60=0.00 PredHel=0 Topology=o	613	0				Y-NoSP	16	16	16	36.9	36.9	36.9	69.373	0	13.771	702250000	64
AGAP002704-PA	AGAP002704-PA	NaN	NaN	NaN	-1.02662	NaN	-0.405219	solute carrier family 25	solute carrier family 25 member 46	tr	REFSEQ-INVERTEBRATE	0	99.7	CYT		48.624	8.58			ExpAA=15.57 First60=0.00 PredHel=0 Topology=o	432	0				Y-NoSP	7	7	7	22.2	22.2	22.2	48.6	0	5.7477	101160000	17
AGAP002706-PA	AGAP002706-PA	-0.933775	NaN	-0.450115	-0.444181	-0.458549	-0.547996	small nuclear ribonucleoprotein G	Small Nuclear ribonucleoprotein splicing factor - probable fragment	tm	KOG	2e-12	69.4	CYT		8.579	8.93			ExpAA=0.04 First60=0.04 PredHel=0 Topology=o	76	0				Y-NoSP	3	3	3	28.9	28.9	28.9	8.5029	0.0014837	0.47332	42915000	6
AGAP002711-PB	AGAP002711-PB;AGAP002711-PD;AGAP002711-PE;AGAP002711-PC;AGAP002711-PF;AGAP002711-PA	-1.20854	-0.669281	-0.77989	-0.449614	-0.615535	-0.510955	stardust, isoform B	Calcium/calmodulin-dependent serine protein kinase/membrane-associated guanylate kinase	st	KOG	0	83.5	CYT		81.293	6.71			ExpAA=2.55 First60=0.10 PredHel=0 Topology=o	738	0				Y-NoSP	16	16	16	30.2	30.2	30.2	81.123	0	32.179	415020000	66
AGAP002715-PA	AGAP002715-PA	-2.85651	-3.54171	-3.13186	-3.07996	-3.32243	-3.36883		agap002715-pa - 68 OH-glycosylation sites - 68 NetOglyc sites	uc	REFSEQ-INVERTEBRATE	0	100.5	CYT		263.988	6.42			ExpAA=0.24 First60=0.01 PredHel=0 Topology=o	2534	0				Y-NoSP	6	5	5	3.5	3.2	3.2	263.96	0	7.513	30393000	20
AGAP002717-PA	AGAP002717-PA	-2.90587	-2.86217	NaN	-2.71152	NaN	-2.50706	ABCB5: ATP-binding cassette transporter (ABC transporter) family B member 5	Conjugate Transporter-2 - 5 predicted membrane helices	tr membrane	CDD	0	81.1	CYT		77.316	9.59			ExpAA=113.25 First60=0.00 PredHel=5 Topology=o135-157i180-202o280-302i362-384o394-416i	706	5	15.6	31.6	52.8	N	6	6	6	14.4	14.4	14.4	77.052	0	7.5022	27573000	12
AGAP002718-PA	AGAP002718-PA	-1.67668	-1.7044	-1.77843	-1.53864	-1.55263	-2.09528	4-coumarate:CoA ligase isoform 2	Acyl-CoA synthetase	met/lipd	KOG	5e-44	83.8	CYT		65.915	7.98			ExpAA=0.05 First60=0.00 PredHel=0 Topology=o	600	0				Y-NoSP	8	8	8	22.2	22.2	22.2	65.838	0	23.814	151880000	29
AGAP002721-PA	AGAP002721-PA	NaN	NaN	NaN	NaN	NaN	NaN	Tryptophan 2,3-dioxygenase	Tryptophan 23-dioxygenase	met/aa	KOG	0	96.9	CYT		45.442	5.98			ExpAA=0.02 First60=0.00 PredHel=0 Topology=o	392	0				N	7	7	7	30.6	30.6	30.6	45.401	0	5.3064	47565000	15
AGAP002728-PA	AGAP002728-PA;AGAP002728-PB	4.02912	4.18739	4.27887	4.40382	4.25621	4.17106	Isocitrate dehydrogenase	isocitrate dehydrogenase	met/energy	CDD	0	100	CYT		38.877	8.49			ExpAA=0.17 First60=0.00 PredHel=0 Topology=o	354	0				N	19	19	19	61.3	61.3	61.3	38.845	0	323.31	16358000000	303
AGAP002737-PB	AGAP002737-PB;AGAP002737-PA	NaN	0.101089	0.0354385	0.307558	-0.135041	NaN		ATPase involved in DNA repair (DNA replication - probable fragment	nr	CDD	1e-40	66.6	CYT		632.856	5.59			ExpAA=0.04 First60=0.00 PredHel=0 Topology=o	5562	0				N	7	7	7	5	5	5	632.68	0	5.5711	208540000	16
AGAP002739-PA	AGAP002739-PA	0.657887	0.275244	0.713177	0.86627	0.452313	-0.0466204		Fibrillins - signalP detected	st	KOG	3e-34	97.3	SIG	23-24	387.938	5.14	385.824	5.14	ExpAA=28.26 First60=5.40 PredHel=1 Topology=o3402-3424i	3550	1	0.6	95.8	3.5	Y-NoSP	39	39	39	13.9	13.9	13.9	387.87	0	124.32	829330000	224
AGAP002748-PB	AGAP002748-PB;AGAP002748-PA	0.757837	0.24987	0.475697	0.510834	0.382007	0.535987	protein kinase C	Serine/threonine protein kinase	st	KOG	0	83.8	CYT		83.71	6.4			ExpAA=0.01 First60=0.00 PredHel=0 Topology=o	743	0				N	27	27	27	43.5	43.5	43.5	83.626	0	322.61	1356400000	137
AGAP002752-PA	AGAP002752-PA	1.64393	1.5897	1.3589	1.50687	1.65146	1.26262	DnaJ (Hsp40) homolog, subfamily C, member 3	dsRNA-activated protein kinase inhibitor P58 contains TPR and DnaJ	imm	KOG	0	99	BL	35-36	56.556	6.06	52.617	6.32	ExpAA=0.35 First60=0.35 PredHel=0 Topology=o	495	0				Y-NoSP	17	17	17	42.4	42.4	42.4	56.506	0	323.31	3351200000	109
AGAP002754-PA	AGAP002754-PA	5.06204	5.53252	4.72514	4.04542	4.02289	4.01279	RpL35a: 60S ribosomal protein L35a	Ribosomal protein L35Ae	ps	PFAM	2e-38	106.3	CYT		20.681	11.64			ExpAA=0.00 First60=0.00 PredHel=0 Topology=o	186	0				Y-NoSP	7	7	7	24.2	24.2	24.2	20.656	0	25.234	5026700000	36
AGAP002758-PA	AGAP002758-PA	-2.75295	-3.06888	-2.5708	-3.12981	-3.04094	-2.38451	E3 ubiquitin-protein ligase RNF115/126	E3 ubiquitin-protein ligase RNF126 - 23 OH-glycosylation sites - 23 NetOglyc sites	prot	REFSEQ-INVERTEBRATE	0	111.9	CYT		47.79	4.51			ExpAA=0.03 First60=0.00 PredHel=0 Topology=o	465	0				Y-NoSP	3	3	3	12	12	12	47.684	0	13.022	56161000	27
AGAP002759-PA	AGAP002759-PA	1.72071	1.62401	1.54863	1.70358	2.08936	1.64325	CCT3: Chaperonin containing TCP1 subunit 3	chaperonin-containing TCP-1 complex gamma chain	pm	REFSEQ-PROTOZOA	0	98.5	CYT		60.079	5.93			ExpAA=0.00 First60=0.00 PredHel=0 Topology=o	547	0				Y-NoSP	26	26	26	51.4	51.4	51.4	60.031	0	316.46	3661500000	178
AGAP002761-PA	AGAP002761-PA	1.8667	1.94202	1.83171	1.89626	2.01333	1.78368	3-methylcrotonyl-CoA carboxylase beta subunit	3-Methylcrotonyl-CoA carboxylase	met/aa	KOG	0	106.3	BL	20-21	63.411	8.72	61.156	8.3	ExpAA=0.67 First60=0.00 PredHel=0 Topology=o	586	0				N	26	26	26	66.2	66.2	66.2	63.238	0	323.31	7563700000	290
AGAP002762-PA	AGAP002762-PA	1.57158	1.57217	1.41826	1.50865	1.80707	1.41343	CCT7: Chaperonin containing TCP1 subunit 7	chaperonin containing TCP1	pm	REFSEQ-PROTOZOA	0	97.6	CYT		59.499	6.41			ExpAA=0.00 First60=0.00 PredHel=0 Topology=o	542	0				Y-NoSP	29	29	29	69.9	69.9	69.9	59.437	0	323.31	3264400000	205
AGAP002764-PA	AGAP002764-PA	-0.102715	-0.0383797	-0.169155	-0.143879	0.147065	-0.337861		AGAP002764-PA	uc	REFSEQ-INVERTEBRATE	0	100	CYT		51.426	5.3			ExpAA=0.03 First60=0.00 PredHel=0 Topology=o	459	0				Y-NoSP	8	8	8	20.3	20.3	20.3	51.357	0	43.68	577280000	32
AGAP002779-PA	AGAP002779-PA	NaN	NaN	NaN	NaN	NaN	NaN	transcription initiation factor TFIIF subunit alpha	Transcription initiation factor IIF	tm	CDD	0	108.3	CYT		64.008	8.85			ExpAA=0.00 First60=0.00 PredHel=0 Topology=o	570	0				N	3	3	3	5.6	5.6	5.6	63.943	0	27.978	17386000	6
AGAP002781-PA	AGAP002781-PA	NaN	NaN	NaN	NaN	NaN	NaN		Uncharacterized conserved protein	uc	KOG	0	104.7	CYT		122.445	7.14			ExpAA=19.23 First60=0.00 PredHel=0 Topology=o	1102	0				N	4	4	4	8.4	8.4	8.4	122.43	0.0037583	-0.34476	8232500	5
AGAP002788-PA	AGAP002788-PA	-2.37431	NaN	-2.08831	-1.66717	-1.66845	-1.03707	MICOS complex subunit	Apolipoprotein O - signalP detected - 2 predicted membrane helices	lipd transport	PFAM	6e-23	83	SIG	24-25	25.483	8.77	23.077	8.29	ExpAA=19.54 First60=0.14 PredHel=1 Topology=i127-146o	233	1	8.2	37.3	54.5	Y-NoSP	3	3	3	20.2	20.2	20.2	25.395	0	5.0468	49718000	26
AGAP002800-PA	AGAP002800-PA	-0.426622	-0.473898	-0.42309	-0.940233	-0.626834	NaN	gephyrin	Molybdopterin biosynthesis protein	met/int	KOG	2e-67	108.7	CYT		66.823	7.09			ExpAA=0.34 First60=0.00 PredHel=0 Topology=o	616	0				N	10	10	10	28.4	28.4	28.4	66.781	0	13.629	225810000	30
AGAP002802-PB	AGAP002802-PB;AGAP002802-PA	-0.576729	-0.951727	-1.00933	-0.756834	-0.49488	-0.770289	neural cell adhesion molecule	Receptor mediating netrin-dependent axon guidance - probable fragment	st	KOG	4e-31	48	CYT		95.578	5.42			ExpAA=27.65 First60=0.00 PredHel=1 Topology=o738-760i	855	1	2.6	86.3	11.1	Y-NoSP	13	13	13	21.3	21.3	21.3	95.48	0	90.323	308610000	47
AGAP002807-PB	AGAP002807-PB;AGAP002807-PA	-1.57483	-1.89688	-0.332836	-0.839869	-1.42944	-1.16124		Transcription initiation factor TFIID subunit BDF1 - 55 OH-glycosylation sites - 55 NetOglyc sites	tm	KOG	9e-71	88.2	CYT		191.212	9.23			ExpAA=0.88 First60=0.00 PredHel=0 Topology=o	1841	0				N	10	10	10	8.7	8.7	8.7	191.12	0	43.584	196530000	44
AGAP002808-PA	AGAP002808-PA	-2.61629	-1.33917	-0.707329	-1.84146	-1.9457	-1.58843	rRNA small subunit pseudouridine methyltransferase Nep1	Protein required for 18S rRNA maturation and 40S ribosome biogenesis	ps	KOG	2e-89	100.8	CYT		26.674	8.97			ExpAA=0.01 First60=0.00 PredHel=0 Topology=o	238	0				Y-NoSP	3	3	3	15.5	15.5	15.5	26.482	0.00033389	3.3588	99211000	17
AGAP002809-PA	AGAP002809-PA	-1.41171	-1.00642	-1.24871	-1.09394	-1.34422	-1.10333	3-oxoacyl-(acyl-carrier-protein) synthase II	3-oxoacyl-(acyl-carrier-protein) synthase (I and II)	met/lipd	KOG	0	95.4	CYT		48.993	7.61			ExpAA=3.11 First60=2.69 PredHel=0 Topology=o	459	0				Y-NoSP	9	9	9	35.7	35.7	35.7	48.966	0	44.285	248260000	42
AGAP002812-PA	AGAP002812-PA	1.20991	1.34115	1.1007	1.25544	1.16358	1.10068	Ras-related protein R-Ras2	Rab subfamily of small GTPases	pe	SMART	9e-41	97.5	CYT		23.153	7.67			ExpAA=5.02 First60=4.91 PredHel=0 Topology=o	201	0				N	7	7	7	41.3	41.3	41.3	23.106	0	76.386	984260000	45
AGAP002829-PA	AGAP002829-PA	NaN	NaN	NaN	NaN	NaN	NaN	SPN-E: ATP-dependent RNA helicase spindle-E	HrpA-like helicases (DNA replication	nr	CDD	0	76.2	CYT		167.565	6.75			ExpAA=2.17 First60=0.00 PredHel=0 Topology=o	1463	0				N	3	3	3	2.9	2.9	2.9	167.37	0.0014736	0.36877	4162000	4
AGAP002830-PA	AGAP002830-PA	3.33275	3.36443	2.95632	3.29799	3.36109	3.30829	C-1-tetrahydrofolate synthase, mitochondrial precursor	Methylenetetrahydrofolate dehydrogenase/methylenetetrahydrofolate cyclohydrolase	met/int	KOG	6e-74	98.7	CYT		101.03	8.06			ExpAA=0.07 First60=0.00 PredHel=0 Topology=o	937	0				Y-NoSP	43	43	43	72.5	72.5	72.5	100.86	0	323.31	11603000000	396
AGAP002858-PC	AGAP002858-PC;AGAP002858-PE;AGAP002858-PD;AGAP002858-PB;AGAP002858-PA	4.75809	4.61407	4.81573	4.67573	4.77846	4.8375	Sodium/potassium-transporting ATPase subunit alpha	sodium/potassium-transporting ATPase subunit alpha isoform X3 - 8 predicted membrane helices	tr membrane	REFSEQ-INVERTEBRATE	0	100	CYT		115.513	5.41			ExpAA=173.30 First60=0.00 PredHel=8 Topology=i112-134o147-166i307-329o339-361i869-891o930-949i969-991o1001-1018i	1040	8	15.9	6.9	77.2	N	51	51	51	52.4	52.4	52.4	115.4	0	323.31	81951000000	1729
AGAP002862-PA	AGAP002862-PA	-0.796944	-0.870628	-0.761127	-0.981112	-1.10399	-1.1817	CYP6AA1: cytochrome P450	Cytochrome P450 - 3 predicted membrane helices	detox/ox membrane	PFAM	8e-88	104.1	BL	16-17	57.352	6.62	55.618	6.66	ExpAA=34.49 First60=18.64 PredHel=2 Topology=o4-22i73-92o	505	2	7.3	82.6	10.1	N	9	9	6	25	25	19.4	57.251	0	101.18	334450000	45
AGAP002874-PA	AGAP002874-PA	3.77964	4.12109	3.69914	3.72042	1.95491	3.66807		uncharacterized conserved protein - 16 OH-glycosylation sites - 16 NetOglyc sites	uc	KOG	0	106	CYT		97.343	5.29			ExpAA=0.05 First60=0.00 PredHel=0 Topology=o	860	0				N	10	10	10	16	16	16	97.299	0	5.8689	2024900000	32
AGAP002878-PA	AGAP002878-PA	4.60986	4.93714	4.88895	4.94779	5.29013	4.94966	Cystatin-like protein	cystatin-like protein	s/protinh cystatin	NR-LIGHT	1e-28	91.1	CYT		11.121	5.78			ExpAA=0.00 First60=0.00 PredHel=0 Topology=o	98	0				N	6	6	6	66.3	66.3	66.3	11.048	0	14.184	1912700000	29
AGAP002879-PB	AGAP002879-PB;AGAP002879-PA;AGAP002879-PC	1.73159	1.6455	2.21558	2.09445	2.20519	2.00554	cathepsin F	cysteine proteinase CG12163 - 20 OH-glycosylation sites - signalP detected	s/mucin	SWISSP	0	83.7	SIG	24-25	202.384	5.64	199.945	5.6	ExpAA=2.69 First60=2.68 PredHel=0 Topology=o	1834	0				Y-NoSP	28	28	28	21.4	21.4	21.4	202.19	0	323.31	2177200000	135
AGAP002880-PA	AGAP002880-PA	-1.26111	-1.23251	-0.805866	-1.20005	-0.281564	-0.895694	COP9 signalosome complex subunit 5	COP9 signalosome complex subunit 5	pe	REFSEQ-INVERTEBRATE	0	99.1	CYT		38.382	5.53			ExpAA=0.05 First60=0.01 PredHel=0 Topology=o	340	0				Y-NoSP	8	8	8	34.1	34.1	34.1	38.278	0	7.1084	221250000	33
AGAP002884-PA	AGAP002884-PA	5.1807	5.26038	5.34468	5.31014	5.27674	5.28063	V-type H+-transporting ATPase subunit B	Vacuolar H+-ATPase V1 sector subunit B	tr	KOG	0	98.3	CYT		55.571	5.38			ExpAA=0.01 First60=0.00 PredHel=0 Topology=o	498	0				N	32	32	32	82.5	82.5	82.5	55.526	0	323.31	73489000000	958
AGAP002890-PA	AGAP002890-PA;AGAP002890-PB	1.99422	1.8635	1.84737	1.85231	1.99401	1.72241	Lipid storage droplets surface-binding protein 1	lipid storage droplets surface-binding protein 1 isoform X5	met/lipd	REFSEQ-INVERTEBRATE	0	100	CYT		45.329	9.65			ExpAA=0.07 First60=0.05 PredHel=0 Topology=o	401	0				Y-NoSP	14	14	14	43.9	43.9	43.9	45.316	0	31.627	3330700000	113
AGAP002892-PA	AGAP002892-PA	-0.15727	0.347387	0.250696	0.728886	0.504508	-0.535575	heterogeneous nuclear ribonucleoprotein F/H	RNA-binding protein Fusilli contains RRM domain - probable fragment	tm	KOG	3e-31	37	CYT		62.208	5.74			ExpAA=0.56 First60=0.00 PredHel=0 Topology=o	589	0				Y-NoSP	8	8	8	18	18	18	62.079	0	10.561	702470000	52
AGAP002895-PA	AGAP002895-PA	NaN	NaN	NaN	-2.78065	-2.5845	NaN	mRNA (2'-O-methyladenosine-N6-)-methyltransferase	N6-adenine RNA methylase	tm	KOG	0	111.3	CYT		71.921	5.83			ExpAA=0.01 First60=0.01 PredHel=0 Topology=o	649	0				N	3	3	3	5.5	5.5	5.5	71.867	0.0009058	0.87321	16745000	7
AGAP002896-PA	AGAP002896-PA;AGAP002896-PC;AGAP002896-PB	-0.335648	-0.627296	-0.0288296	-0.365154	-0.648128	-0.483998	RNA-binding protein Nova	RNA-binding protein NOVA1/PASILLA	tm	KOG	1e-77	86.5	CYT		55.768	7.64			ExpAA=0.26 First60=0.01 PredHel=0 Topology=o	538	0				Y-NoSP	9	9	9	29.6	29.6	29.6	55.696	0	85.041	357360000	36
AGAP002901-PA	AGAP002901-PA	-1.82152	-2.43521	-2.607	-1.72155	-1.5139	-3.66751	Protein unc-50 homolog	agap002901-pa - Membrane anchor detected - 6 predicted membrane helices	st membrAnchor membrane	KOG	0	100	ANC		31.804	9.3	29.033	9.05	ExpAA=122.51 First60=0.96 PredHel=5 Topology=i95-117o127-149i170-190o200-222i235-257o	270	5	40	12.2	47.8	N	3	3	3	11.9	11.9	11.9	31.698	0.00091019	0.96507	51282000	12
AGAP002902-PA	AGAP002902-PA	NaN	NaN	-2.35193	-1.95417	-2.07191	NaN	mothers against decapentaplegic homolog 4	TGFbeta receptor signaling protein SMAD - probable fragment	st	KOG	2e-70	67.6	CYT		82.531	7.33			ExpAA=0.06 First60=0.02 PredHel=0 Topology=o	784	0				N	3	3	3	5.7	5.7	5.7	82.502	0	6.611	69625000	16
AGAP002906-PA	AGAP002906-PA	-0.255825	-0.0729485	-0.151159	0.0742741	-0.282214	0.0340929	Uncharacterized aarF domain-containing protein kinase 4	atypical kinase COQ8B mitochondrial-like	met/energy	REFSEQ-INVERTEBRATE	0	104.2	CYT		76.91	7.59			ExpAA=0.70 First60=0.00 PredHel=0 Topology=o	696	0				N	23	23	23	50.1	50.1	50.1	76.896	0	323.31	883460000	123
AGAP002908-PA	AGAP002908-PA;AGAP002908-PC;AGAP002908-PB	-0.700796	-0.481842	-0.724968	-0.447678	-0.358069	-0.672511	splicing factor U2AF 65 kDa subunit	Splicing factor U2AF large subunit (RRM superfamily)	tm	KOG	0	86	CYT		48.922	9.12			ExpAA=0.03 First60=0.02 PredHel=0 Topology=o	446	0				Y-NoSP	9	9	9	33.4	33.4	33.4	48.872	0	29.519	471760000	45
AGAP002913-PA	AGAP002913-PA	-0.209997	-0.493614	-0.496098	-0.453676	-0.120378	-0.666587		extracellular serine/threonine protein CG31145-like - signalP detected	st/secreted extracellular	REFSEQ-INVERTEBRATE	0	100.7	SIG	41-42	62.205	7.1	57.577	6.67	ExpAA=19.92 First60=19.92 PredHel=1 Topology=i13-30o	543	1	3.1	94.5	2.4	N	11	11	11	28.9	28.9	28.9	62.189	0	7.8613	385610000	41
AGAP002914-PC	AGAP002914-PC;AGAP002914-PB;AGAP002914-PA	-0.0142975	-0.124691	0.0568714	0.0258045	0.254529	-0.0661936	galactokinase	Galactokinase	met/carb	KOG	5e-50	93	CYT		43.603	5.97			ExpAA=0.05 First60=0.00 PredHel=0 Topology=o	399	0				N	9	9	9	33.8	33.8	33.8	43.559	0	116.97	533710000	41
AGAP002919-PA	AGAP002919-PA	5.18439	5.37139	5.31801	5.21004	5.27272	4.93256	RpS6: 40S ribosomal protein S6	40S ribosomal protein S6	ps	KOG	1e-68	100.4	CYT		48.055	10.51			ExpAA=0.01 First60=0.00 PredHel=0 Topology=o	435	0				N	8	8	8	18.6	18.6	18.6	48.015	0	323.31	23464000000	197
AGAP002921-PB	AGAP002921-PB;AGAP002921-PA	3.96334	4.26916	4.2922	3.96233	4.14114	4.05703	RpL36: 60S ribosomal protein L36	60S ribosomal protein L36	ps	NR-LIGHT	2e-57	100	CYT		13.293	11.24			ExpAA=0.00 First60=0.00 PredHel=0 Topology=o	113	0				N	5	5	5	28.3	28.3	28.3	13.28	0	25.703	2706200000	54
AGAP002922-PA	AGAP002922-PA	0.31782	-0.00590706	-0.207876	-0.166443	-0.104066	-0.335637	secretory carrier-associated membrane protein	Secretory carrier membrane protein - 4 predicted membrane helices	pe membrane	KOG	2e-86	112.7	CYT		39.283	6.9			ExpAA=89.29 First60=0.00 PredHel=4 Topology=i175-197o202-221i234-256o279-301i	354	4	24	7.9	68.1	Y-NoSP	6	6	6	20.3	20.3	20.3	39.269	0	44.295	533490000	81
AGAP002923-PA	AGAP002923-PA	-2.19067	NaN	-1.91402	NaN	-1.47628	-1.65211	bystin	Cell adhesion complex protein bystin	extmat	KOG	0	101.1	CYT		56.318	5.22			ExpAA=0.31 First60=0.00 PredHel=0 Topology=o	491	0				Y-NoSP	4	4	4	10	10	10	56.279	0	15.79	88251000	18
AGAP002925-PC	AGAP002925-PC;AGAP002925-PB;AGAP002925-PA	1.08865	-2.10645	0.240757	3.01684	3.02617	3.04194	poly(U)-specific endoribonuclease	Poly(U)-specific endoribonuclease homolog - 69 OH-glycosylation sites - signalP detected	s/met/nuc Poly(U)-specific	SWISSP	0	95.6	SIG	20-21	56.964	9.39	54.826	9.42	ExpAA=2.92 First60=2.90 PredHel=0 Topology=o	534	0				N	11	11	11	23.4	23.4	23.4	56.909	0	191.51	1088500000	47
AGAP002931-PB	AGAP002931-PB;AGAP002931-PA	3.72223	2.94417	3.87842	3.89927	3.47555	3.74453	Arf2: ADP-ribosylation factor 2	GTP-binding ADP-ribosylation factor-like protein ARL1	pe	KOG	4e-59	99.4	CYT		20.6	6.52			ExpAA=0.09 First60=0.09 PredHel=0 Topology=o	180	0				N	12	7	7	65.6	35.6	35.6	20.58	0	143.61	2010300000	106
AGAP002933-PA	AGAP002933-PA	-0.729258	NaN	-1.53418	-1.65508	-1.22682	-0.297772	2-oxoglutarate and iron-dependent oxygenase domain-containing protein 1	GPI transamidase complex - 2 predicted membrane helices	extmat membrane	KOG	3e-78	102	CYT		66.201	6.02			ExpAA=46.19 First60=8.67 PredHel=2 Topology=i52-74o548-570i	587	2	7.5	80.7	11.8	N	7	6	6	20.8	17.2	17.2	66.131	0	8.6374	137810000	18
AGAP002933-PB	AGAP002933-PB	-1.59863	-1.71521	-1.59249	-1.56471	-1.25483	-2.04479	2-oxoglutarate and iron-dependent oxygenase domain-containing protein 1	component of NuA3 histone acetyltransferase complex	nr	KOG	3e-49	104.6	CYT		66.382	5.21			ExpAA=0.00 First60=0.00 PredHel=0 Topology=o	583	0				N	12	12	11	27.3	27.3	23.7	66.316	0	55.23	190060000	51
AGAP002935-PA	AGAP002935-PA	2.03569	1.84527	2.16023	2.06019	1.98365	2.02136	eIF3f: Eukaryotic translation initiation factor 3 subunit F	eukaryotic translation initiation factor 3 subunit F	ps	REFSEQ-INVERTEBRATE	0	100	CYT		31.66	4.98			ExpAA=0.01 First60=0.00 PredHel=0 Topology=o	287	0				N	14	14	14	71.8	71.8	71.8	31.594	0	261.89	2920800000	143
AGAP002939-PB	AGAP002939-PB;AGAP002939-PA	0.573463	1.20618	0.738472	0.746504	0.446837	0.369082	solute carrier family 25 (mitochondrial 2-oxodicarboxylate transporter)	Mitochondrial solute carrier protein	met/energy	KOG	1e-39	95	CYT		33.417	9.64			ExpAA=19.76 First60=0.40 PredHel=0 Topology=o	305	0				Y-NoSP	10	10	10	39.3	39.3	39.3	33.384	0	24.839	657070000	52
AGAP002943-PA	AGAP002943-PA	-1.66265	-2.16683	-1.65081	-1.65953	-1.69586	-1.73202	NAD-dependent deacetylase sirtuin 2	Sirtuin 5 - probable fragment	nr	KOG	3e-65	71.1	CYT		67.349	5.1			ExpAA=0.12 First60=0.09 PredHel=0 Topology=o	615	0				N	4	4	4	8	8	8	67.253	0	10.742	137840000	28
AGAP002945-PA	AGAP002945-PA	2.82445	3.04001	3.12167	2.95111	3.18351	3.13027	bifunctional glutamyl/prolyl-tRNA synthetase	glutamate-tRNA ligase - 13 OH-glycosylation sites - 13 NetOglyc sites	met/aa	CDD	0	93.7	CYT		198.625	8.69			ExpAA=0.10 First60=0.04 PredHel=0 Topology=o	1813	0				N	71	71	71	58.4	58.4	58.4	198.56	0	323.31	6680100000	489
AGAP002947-PA	AGAP002947-PA	-1.07088	-1.81102	-1.58835	-0.817675	-0.883468	-1.07223	structural maintenance of chromosome 1	Structural maintenance of chromosome protein 2 (chromosome condensation complex Condensin	nr	KOG	7e-60	106.1	CYT		143.247	6.81			ExpAA=0.13 First60=0.00 PredHel=0 Topology=o	1244	0				N	12	12	12	13.1	13.1	13.1	143.05	0	11.067	127960000	42
AGAP002952-PA	AGAP002952-PA;AGAP002952-PB	NaN	NaN	-1.62564	-2.18882	NaN	-1.47337	peptidyl-prolyl isomerase G (cyclophilin G)	HSP90 co-chaperone CPR7/Cyclophilin	pm	KOG	7e-94	102.9	CYT		99.059	10.34			ExpAA=0.02 First60=0.02 PredHel=0 Topology=o	885	0				Y-NoSP	4	4	4	5.5	5.5	5.5	98.927	0	5.4743	35783000	8
AGAP002954-PA	AGAP002954-PA	-2.35622	-1.72055	-0.724752	-0.832632	-1.7097	-0.859984	pre-mRNA-splicing factor CDC5/CEF1	mRNA splicing protein CDC5 (Myb superfamily)	tm	KOG	0	126.7	CYT		105.158	5.1			ExpAA=0.00 First60=0.00 PredHel=0 Topology=o	932	0				N	12	12	12	23.6	23.6	23.6	105.11	0	43.187	135090000	49
AGAP002956-PA	AGAP002956-PA	NaN	-2.07857	-1.21116	-0.875731	-1.2435	-1.11089	splicing factor U2AF 35 kDa subunit	U2 snRNP splicing factor small subunit	tm	KOG	1e-83	99.2	CYT		28.715	9.18			ExpAA=0.34 First60=0.00 PredHel=0 Topology=o	251	0				Y-NoSP	4	4	4	21.9	21.9	21.9	28.634	0	9.9154	104690000	17
AGAP002959-PA	AGAP002959-PA	-0.860216	-0.846575	-0.717522	-0.661985	-0.660214	-0.760276	Squamous cell carcinoma antigen recognized by T-cells 3	RNA-binding protein SART3 (RRM superfamily)	tm	KOG	3e-71	108.4	CYT		103.198	5.24			ExpAA=0.00 First60=0.00 PredHel=0 Topology=o	913	0				Y-NoSP	21	21	21	30.4	30.4	30.4	103.17	0	222.69	451830000	92
AGAP002960-PA	AGAP002960-PA	NaN	-2.04634	-2.1881	-2.51816	NaN	NaN	U3 small nucleolar RNA-associated protein 3	Disrupter of silencing SAS10	nr	KOG	4e-22	92.2	CYT		56.896	4.67			ExpAA=0.02 First60=0.00 PredHel=0 Topology=o	491	0				N	3	3	3	7.7	7.7	7.7	56.792	0	9.5808	39957000	10
AGAP002961-PA	AGAP002961-PA	-0.447603	-0.384098	-0.488087	-0.167276	-0.189134	-0.0292406	ribosomal RNA-processing protein 12	Uncharacterized conserved protein	ps	KOG	0	110.4	CYT		156.285	8.77			ExpAA=0.05 First60=0.00 PredHel=0 Topology=o	1393	0				Y-NoSP	33	33	33	29.9	29.9	29.9	156.23	0	179.11	596360000	148
AGAP002969-PA	AGAP002969-PA	1.61227	1.09606	1.19702	1.87909	1.29646	1.75688	asparaginyl-tRNA synthetase	Aspartyl/asparaginyl-tRNA synthetases (Translation	met/aa	CDD	0	99.5	CYT		63.47	5.59			ExpAA=0.00 First60=0.00 PredHel=0 Topology=o	553	0				N	25	25	25	53.5	53.5	53.5	63.439	0	323.31	4177400000	273
AGAP002982-PA	AGAP002982-PA	0.799486	0.472931	0.620573	0.951336	0.799785	0.00523853	E3 SUMO-protein ligase RanBP2	Nuclear pore complex Nup98 component (sc Nup145/Nup100/Nup116) - probable fragment - 36 OH-glycosylation sites	ne	KOG	3e-11	43.4	CYT		308.087	6.45			ExpAA=0.02 First60=0.00 PredHel=0 Topology=o	2916	0				N	59	59	59	30	30	30	308.08	0	323.31	3723300000	522
AGAP002983-PA	AGAP002983-PA	NaN	NaN	NaN	NaN	NaN	NaN		protein kinase C-binding protein 1 - 17 OH-glycosylation sites - 17 NetOglyc sites	st	REFSEQ-INVERTEBRATE	0	91.7	CYT		220.354	9.09			ExpAA=0.10 First60=0.09 PredHel=0 Topology=o	2062	0				Y-NoSP	3	3	3	2	2	2	220.04	0.00091547	1.197	489070000	5
AGAP002986-PA	AGAP002986-PA	-0.955904	0.145567	-1.1712	-1.2363	-1.05725	-1.54256	p21-activated kinase 1	Catalytic domain of the Serine/Threonine Kinase - 17 OH-glycosylation sites - 17 NetOglyc sites	st	CDD	0	100	CYT		75.253	6.78			ExpAA=0.10 First60=0.08 PredHel=0 Topology=o	703	0				N	6	6	6	12.9	12.9	12.9	75.129	0	8.5527	154340000	18
AGAP002991-PA	AGAP002991-PA	NaN	-1.3954	NaN	NaN	-2.70321	NaN	Ras-related GTP-binding protein A/B	GTP-binding protein	st	KOG	0	100	CYT		45.246	7.39			ExpAA=0.07 First60=0.00 PredHel=0 Topology=o	393	0				N	4	4	4	14.5	14.5	14.5	45.226	0	10.009	26356000	15
AGAP002992-PA	AGAP002992-PA	1.54719	1.72568	1.74143	1.57913	1.48796	1.30566	Carbonic anhydrase	carbonic anhydrase	tr	NR-LIGHT	0	99	CYT		29.96	7.14			ExpAA=0.19 First60=0.00 PredHel=0 Topology=o	255	0				N	12	12	12	60.8	60.8	60.8	29.915	0	283.76	1537700000	92
AGAP002996-PD	AGAP002996-PD;AGAP002996-PC;AGAP002996-PB;AGAP002996-PA	-0.767561	-0.311359	-0.462782	-0.208044	-0.456347	-0.694257	ATP-dependent Clp protease ATP-binding subunit clpX-like, mitochondrial	ATP-dependent clp protease atp-binding subunit clpx	pm/protease	NR-LIGHT	0	99.2	CYT		73.708	8.66			ExpAA=0.10 First60=0.09 PredHel=0 Topology=o	691	0				Y-NoSP	16	16	16	33.7	33.7	33.7	73.634	0	129.07	563430000	97
AGAP003001-PA	AGAP003001-PA	NaN	NaN	NaN	NaN	NaN	NaN	ribosome assembly protein 1	elongation factor-like GTPase 1	ps	REFSEQ-INVERTEBRATE	0	101.9	CYT		109.942	5.39			ExpAA=0.02 First60=0.00 PredHel=0 Topology=o	988	0				Y-NoSP	7	7	7	13	13	13	109.88	0	10.205	48057000	12
AGAP003002-PA	AGAP003002-PA	-0.912817	-0.561129	-0.303696	-1.14584	-0.413737	-0.0551062	AdoMet-dependent rRNA methyltransferase	23S rRNA methylase (Translation	ps	CDD	1e-59	97.5	CYT		104.739	8.94			ExpAA=0.11 First60=0.03 PredHel=0 Topology=o	917	0				Y-NoSP	20	20	20	27.7	27.7	27.7	104.63	0	134.49	618940000	95
AGAP003003-PA	AGAP003003-PA	0.182888	0.239212	0.0980701	0.177078	0.450213	0.137248	Aats-tyr: tyrosyl-tRNA synthetase	tyrosyl-tRNA synthetase	ps	CDD	7e-88	99	CYT		59.682	6.36			ExpAA=0.04 First60=0.03 PredHel=0 Topology=o	542	0				N	20	20	20	53.3	53.3	53.3	59.577	0	240.28	1446600000	107
AGAP003013-PA	AGAP003013-PA	NaN	NaN	NaN	NaN	NaN	NaN	euchromatic histone-lysine N-methyltransferase	Histone H3 (Lys9) methyltransferase SUV39H1/Clr4 required for transcriptional silencing - 13 OH-glycosylation sites - 13 NetOglyc sites	nr	KOG	5e-45	82.4	CYT		233.176	5.57			ExpAA=0.01 First60=0.00 PredHel=0 Topology=o	2187	0				Y-NoSP	3	3	3	1.6	1.6	1.6	233.1	0.00853	-0.93559	94545000	3
AGAP003015-PA	AGAP003015-PA	-0.901382	-1.20796	NaN	-0.932348	-1.0074	-0.834283	Argininosuccinate synthase	Argininosuccinate synthase	met/aa	KOG	0	97.5	CYT		47.855	6.48			ExpAA=0.06 First60=0.05 PredHel=0 Topology=o	424	0				Y-NoSP	6	6	6	12.5	12.5	12.5	47.806	0	25.805	229690000	31
AGAP003016-PA	AGAP003016-PA	2.38767	2.44496	2.80509	2.57442	2.65304	2.59655	mesencephalic astrocyte-derived neurotrophic factor homolog	Degradation arginine-rich protein for mis-folding - signalP detected	pm	PFAM	1e-67	100	SIG	29-30	20.885	8	17.676	6.8	ExpAA=18.97 First60=18.96 PredHel=1 Topology=i7-29o	180	1	12.2	83.9	3.9	N	9	9	9	49.4	49.4	49.4	20.837	0	323.31	828140000	49
AGAP003017-PA	AGAP003017-PA	1.25656	0.11973	0.538977	-0.261368	-0.547004	-0.534007	serine/threonine-protein phosphatase 6 catalytic subunit	Serine/threonine protein phosphatase 2A catalytic subunit	st	KOG	0	94.9	CYT		35.376	5.1			ExpAA=0.00 First60=0.00 PredHel=0 Topology=o	306	0				N	8	8	8	35.3	35.3	35.3	35.358	0	19.472	302490000	30
AGAP003018-PA	AGAP003018-PA;AGAP003018-PB	2.39203	2.40159	2.35979	2.48508	2.59928	2.50206	dynamin GTPase	Vacuolar sorting protein VPS1 dynamin	pe	KOG	0	87.9	CYT		101.151	8.5			ExpAA=0.00 First60=0.00 PredHel=0 Topology=o	910	0				Y-NoSP	39	39	39	50.5	50.5	50.5	101.12	0	323.31	3903200000	269
AGAP003019-PA	AGAP003019-PA	-1.0035	-0.79752	-0.462782	-0.658997	-0.796346	-0.616935	cleavage stimulation factor subunit 3	mRNA cleavage and polyadenylation factor I complex subunit RNA14	tm	KOG	0	98.7	CYT		82.889	8.35			ExpAA=0.20 First60=0.01 PredHel=0 Topology=o	720	0				Y-NoSP	10	10	10	17.9	17.9	17.9	82.792	0	33.134	264970000	31
AGAP003021-PB	AGAP003021-PB;AGAP003021-PA	3.05231	2.87885	3.17382	3.04075	3.00985	3.2477	Clathrin heavy chain	Vesicle coat protein clathrin heavy chain	pe	KOG	0	100.5	CYT		191.63	5.44			ExpAA=0.25 First60=0.00 PredHel=0 Topology=o	1676	0				N	88	88	86	65.7	65.7	64.4	191.44	0	323.31	31277000000	1612
AGAP003023-PA	AGAP003023-PA;AGAP003023-PB	0.735962	1.1906	1.01599	1.48906	1.08134	1.07282	syntaxin-binding protein 1	Vacuolar sorting protein VPS45/Stt10 (Sec1 family)	pe	KOG	6e-42	108.5	CYT		66.775	6.52			ExpAA=0.00 First60=0.00 PredHel=0 Topology=o	587	0				Y-NoSP	27	27	27	63.5	63.5	63.5	66.734	0	321.48	2817300000	196
AGAP003028-PA	AGAP003028-PA	1.19819	0.274343	0.615753	1.13147	0.20655	0.688386	Ras-related protein Rab-35	Rab subfamily of small GTPases	pe	SMART	2e-66	100	CYT		23.182	8.88			ExpAA=0.08 First60=0.07 PredHel=0 Topology=o	202	0				N	7	7	7	41.6	41.6	41.6	23.142	0	135.26	243320000	50
AGAP003030-PA	AGAP003030-PA	1.35243	1.81333	0.756876	0.914116	0.789002	0.946651	Pyruvate dehydrogenase E1 component subunit alpha	Pyruvate dehydrogenase E1 component subunit alpha	met/energy	CDD	0	98	CYT		43.312	8.66			ExpAA=0.16 First60=0.00 PredHel=0 Topology=o	397	0				N	11	10	10	42.1	38.5	38.5	43.211	0	47.82	1459800000	115
AGAP003033-PA	AGAP003033-PA	NaN	-2.7394	-2.99373	-3.35987	NaN	-2.65646	integrator complex subunit 2	AGAP003033-PA	tm	REFSEQ-INVERTEBRATE	0	100	CYT		129.717	6.39			ExpAA=0.59 First60=0.04 PredHel=0 Topology=o	1149	0				Y-NoSP	9	9	9	13.1	13.1	13.1	129.68	0.00035002	4.4713	101830000	16
AGAP003035-PA	AGAP003035-PA	-1.14647	-0.904177	-1.1181	-1.25386	-0.918885	-1.17076	AP-3 complex subunit beta	Vesicle coat complex AP-1/AP-2/AP-4 beta subunit - 39 OH-glycosylation sites - 39 NetOglyc sites - GPI anchored	pe/gpi	KOG	4e-77	80.2	CYT		127.078	7.3			ExpAA=0.22 First60=0.01 PredHel=0 Topology=o	1173	0				Y-NoSP	16	16	16	17.7	17.7	17.7	127.05	0	19.976	252520000	67
AGAP003036-PA	AGAP003036-PA	-0.50305	-0.303984	0.0246677	0.203478	-0.183587	-0.186173	histone deacetylase complex subunit SAP18	Transcriptional co-repressor component	tm	KOG	5e-59	98	CYT		17.251	8.81			ExpAA=0.00 First60=0.00 PredHel=0 Topology=o	149	0				N	3	3	3	24.8	24.8	24.8	17.124	0	25.412	67219000	17
AGAP003039-PA	AGAP003039-PA	0.237295	-0.387363	-0.471743	-0.113312	-0.344016	-0.66863	organic cation transporter	cation transport protein - 12 predicted membrane helices	tr membrane	CDD	0	81.1	CYT		58.126	7.97			ExpAA=254.34 First60=10.90 PredHel=12 Topology=i49-71o128-147i159-181o185-207i214-236o241-260i332-354o359-381i390-412o416-438i447-469o473-495i	532	12	48.5	14.8	36.7	N	8	8	8	15.8	15.8	15.8	58.05	0	66.771	850760000	99
AGAP003040-PA	AGAP003040-PA	-2.94637	-1.28535	-1.28534	NaN	-2.18142	NaN	p90 ribosomal S6 kinase	N-terminal catalytic domain of the Serine/Threonine Kinase	st	CDD	0	100	CYT		96.166	6.2			ExpAA=0.07 First60=0.00 PredHel=0 Topology=o	863	0				N	3	3	3	7.9	7.9	7.9	96.107	0	8.4123	61920000	11
AGAP003041-PA	AGAP003041-PA	NaN	-1.74844	-2.15049	-1.65612	NaN	-1.89933		Rrp15p	ps	PFAM	8e-19	123.7	CYT		34.31	4.86			ExpAA=0.00 First60=0.00 PredHel=0 Topology=o	302	0				N	6	6	6	23.5	23.5	23.5	34.214	0	30.481	75591000	19
AGAP003043-PA	AGAP003043-PA	1.05337	1.21385	2.14195	1.44865	1.41869	1.54854		ribosome-binding protein 1-like isoform X1 - 14 OH-glycosylation sites - signalP detected	ps	REFSEQ-INVERTEBRATE	0	108.4	SIG	32-33	104.72	6.65	101.112	6.5	ExpAA=21.30 First60=21.30 PredHel=1 Topology=i5-27o	939	1	2.3	97.1	0.5	N	33	33	33	46.3	46.3	46.3	104.67	0	323.31	3434700000	219
AGAP003047-PD	AGAP003047-PD;AGAP003047-PC;AGAP003047-PB;AGAP003047-PA	3.06162	2.87107	2.95268	2.99039	3.08094	2.88608	ATP-dependent RNA helicase	Superfamily II DNA and RNA helicases (DNA replication - probable fragment	nr	CDD	5e-86	68.2	CYT		84.471	5.64			ExpAA=0.01 First60=0.00 PredHel=0 Topology=o	802	0				Y-NoSP	32	31	31	47.1	45.8	45.8	84.386	0	323.31	9957000000	304
AGAP003052-PA	AGAP003052-PA	NaN	-0.740194	NaN	NaN	-0.756654	NaN	small glutamine-rich tetratricopeptide repeat-containing protein alpha	small glutamine-rich tetratricopeptide repeat-containing protein beta-like	met/aa	REFSEQ-INVERTEBRATE	0	100.6	CYT		36.479	4.88			ExpAA=0.01 First60=0.00 PredHel=0 Topology=o	328	0				Y-NoSP	5	5	5	18.6	18.6	18.6	36.44	0	38.923	60973000	15
AGAP003063-PA	AGAP003063-PA;AGAP029394-PA	-1.44167	-1.2192	-1.2643	-0.926432	-1.16179	-0.750218	Rwd domain-containing protein	AGAP003063-PA	st	REFSEQ-INVERTEBRATE	0	100	CYT		28.041	4.29			ExpAA=0.00 First60=0.00 PredHel=0 Topology=o	241	0				Y-NoSP	4	4	4	24.1	24.1	24.1	27.961	0	303.48	106680000	20
AGAP003064-PA	AGAP003064-PA;AGAP003061-PA	-2.12606	-2.22153	NaN	-2.18498	-2.48115	NaN	cysteine and histidine-rich domain-containing protein	Zn2+-binding protein Melusin/RAR1 contains CHORD domain	pm	KOG	0	104	CYT		40.5	5.76			ExpAA=0.01 First60=0.00 PredHel=0 Topology=o	359	0				Y-NoSP	3	3	3	9.5	9.5	9.5	40.471	0	5.7187	64894000	13
AGAP003067-PA	AGAP003067-PA	NaN	-0.461933	-0.278383	NaN	-1.09841	-0.00152493	CYP304C1: cytochrome P450	Cytochrome P450 - signalP detected	detox/ox	PFAM	3e-67	108.4	SIG	17-18	58.641	6.32	56.783	6.44	ExpAA=17.96 First60=17.39 PredHel=1 Topology=i5-24o	519	1	3.7	95.4	1	N	6	6	6	21.6	21.6	21.6	58.583	0.00034471	4.0381	172840000	16
AGAP003069-PA	AGAP003069-PA	3.14505	3.31467	3.48821	3.57493	3.60736	3.64504	signal peptidase, endoplasmic reticulum-type	Signal peptidase I - GPI anchored	pe/gpi	KOG	8e-84	95.5	CYT		20.561	9.33			ExpAA=25.76 First60=18.53 PredHel=0 Topology=o	184	0					6	6	6	51.6	51.6	51.6	20.503	0	323.31	1555400000	93
AGAP003073-PB	AGAP003073-PB;AGAP003073-PA	-1.64181	-0.775522	-1.44332	-1.26875	-1.24445	-1.35452	mitochondrial dicarboxylate carrier	Mitochondrial oxaloacetate carrier protein	met/energy	KOG	8e-34	91.8	CYT		31.83	9.88			ExpAA=48.33 First60=11.66 PredHel=0 Topology=o	287	0				N	6	6	6	24.4	24.4	24.4	31.798	0.00061595	1.4059	135600000	23
AGAP003074-PB	AGAP003074-PB;AGAP003074-PA	0.807962	1.24452	1.02145	1.17088	1.04215	0.942534	SLC25A10: mitochondrial dicarboxylate transporter (solute carrier family 25)	Mitochondrial oxaloacetate carrier protein	met/energy	KOG	2e-31	89.6	CYT		31.063	9.77			ExpAA=36.96 First60=11.67 PredHel=0 Topology=o	285	0				N	16	16	16	77.2	77.2	77.2	31.032	0	226.49	1362100000	91
AGAP003077-PA	AGAP003077-PA;AGAP003077-PB	-0.448296	-0.296644	-0.36241	-0.272583	-0.357301	-0.319831	glutamyl aminopeptidase	Puromycin-sensitive aminopeptidase - 21 OH-glycosylation sites - 21 NetOglyc sites	met/aa	KOG	0	105.8	BL	37-38	112.278	4.97	108.204	4.92	ExpAA=19.75 First60=19.74 PredHel=1 Topology=i21-38o	1002	1	1.7	96.2	2.1	Y-NoSP	25	25	25	40.1	40.1	40.1	112.21	0	323.31	845880000	156
AGAP003085-PA	AGAP003085-PA	-1.93998	-1.91547	NaN	-1.95231	-2.16381	-2.18373	splicing factor 3A	Splicing factor 3a subunit 3	tm	KOG	0	100	CYT		57.25	5.28			ExpAA=0.00 First60=0.00 PredHel=0 Topology=o	484	0				Y-NoSP	7	7	7	15.3	15.3	15.3	57.204	0.0003488	4.3731	102900000	26
AGAP003088-PA	AGAP003088-PA	0.784447	0.193037	0.143526	0.734741	0.397857	0.774507		Conserved plasma membrane protein - 4 predicted membrane helices	uc/memb	REFSEQ-INVERTEBRATE	0		CYT		29.882	7.75			ExpAA=84.32 First60=11.14 PredHel=4 Topology=i50-72o82-104i125-147o167-189i	264	4	33.3	11.4	55.3	N	4	4	4	18.6	18.6	18.6	29.851	0.0003231	2.4826	303890000	19
AGAP003089-PA	AGAP003089-PA;PBANKA_0523100.1-p1	-0.136526	-0.443165	-0.272993	0.14164	0.270118	-0.103827	ATP-dependent RNA helicase	Superfamily II DNA and RNA helicases (DNA replication - probable fragment	nr	CDD	0	72.3	CYT		45.838	5.75			ExpAA=0.05 First60=0.00 PredHel=0 Topology=o	400	0				Y-NoSP	15	13	13	43.5	39.5	39.5	45.808	0	14.38	597350000	53
AGAP003092-PE	AGAP003092-PE;AGAP003092-PD;AGAP003092-PC;AGAP003092-PB;AGAP003092-PA	0.825487	0.567339	0.487326	0.89757	0.603242	0.694884	Ras-related C3 botulinum toxin substrate 1 precursor	Ras homology family	cs	CDD	4e-78	100	CYT		21.437	8.17			ExpAA=0.00 First60=0.00 PredHel=0 Topology=o	194	0				Y-NoSP	7	7	7	38.7	38.7	38.7	21.415	0	7.5217	205890000	30
AGAP003094-PA	AGAP003094-PA	NaN	NaN	NaN	NaN	NaN	NaN	transcription initiation factor TFIID subunit 9B	Transcription initiation factor IID	tm	PFAM	8e-57	99.1	CYT		29.043	9.5			ExpAA=0.02 First60=0.00 PredHel=0 Topology=o	268	0				Y-NoSP	3	3	3	10.8	10.8	10.8	29.003	0.001489	0.54355	6886300	4
AGAP003095-PA	AGAP003095-PA	NaN	NaN	NaN	-1.00938	-1.00271	-1.29183	yellow protein	Major royal jelly protein - signalP detected	s/	PFAM	1e-80	101.7	SIG	21-22	52.648	6.47	50.624	6.11	ExpAA=7.94 First60=7.89 PredHel=0 Topology=o	462	0				Y-NoSP	6	6	6	16	16	16	52.619	0.00035323	4.651	142100000	13
AGAP003114-PB	AGAP003114-PB;AGAP003114-PA	0.321737	-0.402023	0.254599	0.32103	0.382724	0.177501	protein phosphatase 1, catalytic subunit	serine/threonine-protein phosphatase	st	CDD	0	92.1	CYT		37.736	5.94			ExpAA=0.02 First60=0.00 PredHel=0 Topology=o	328	0				Y-NoSP	14	10	10	56.4	46.3	46.3	37.698	0	112.46	588090000	69
AGAP003118-PA	AGAP003118-PA	0.238266	0.256699	0.200758	0.246529	0.247851	0.143331	SWI/SNF related, matrix associated, actin dependent regulator of chromatin	Chromatin remodeling factor subunit - 20 OH-glycosylation sites - 20 NetOglyc sites	nr	KOG	0	87.9	CYT		125.019	5.44			ExpAA=0.01 First60=0.00 PredHel=0 Topology=o	1159	0				Y-NoSP	25	25	25	35.1	35.1	35.1	125	0	323.31	587650000	126
AGAP003119-PA	AGAP003119-PA	1.36185	1.98767	2.62344	2.53953	2.32416	2.19838	translation initiation factor 1A	eukaryotic translation initiation factor 1A	ps	CDD	1e-59	92.2	CYT		17.166	5.11			ExpAA=0.00 First60=0.00 PredHel=0 Topology=o	148	0				N	5	5	5	33.8	33.8	33.8	17.041	0	66.075	318410000	33
AGAP003121-PA	AGAP003121-PA	-2.51869	-2.17648	-2.09453	-2.02888	-2.25203	-2.86163	phosphatidylinositol 4-kinase type 2	Phosphatidylinositol 4-kinase	st	KOG	7e-91	129.3	CYT		62.119	8.25			ExpAA=0.00 First60=0.00 PredHel=0 Topology=o	553	0				Y-NoSP	6	6	6	13.6	13.6	13.6	62.056	0	11.708	110940000	33
AGAP003124-PA	AGAP003124-PA;AGAP003124-PB	-0.0831375	-0.247202	-0.066658	0.0654583	0.218766	-1.02738	dihydropyrimidinase	Dihydroorotase	met/nuc	KOG	0	92.9	CYT		65.465	6.3			ExpAA=0.00 First60=0.00 PredHel=0 Topology=o	597	0				Y-NoSP	15	15	15	34.7	34.7	34.7	65.414	0	82.075	870050000	86
AGAP003125-PA	AGAP003125-PA	NaN	NaN	-3.63194	NaN	-2.57731	-2.29164		AGAP003125-PA - GPI anchored	uc/gpi	REFSEQ-INVERTEBRATE	0	100	CYT		94.829	4.89			ExpAA=0.48 First60=0.00 PredHel=0 Topology=o	852	0					3	3	3	3.9	3.9	3.9	94.792	0.00063715	2.1884	30730000	11
AGAP003133-PA	AGAP003133-PA;AGAP003133-PB	-0.67157	-0.900583	-0.735394	-0.758661	-0.895591	-1.22063	E3 ubiquitin-protein ligase NEDD4	E3 ubiquitin-protein ligase Nedd-4 isoform X1 - 30 OH-glycosylation sites - 30 NetOglyc sites	prot	REFSEQ-INVERTEBRATE	0	110.1	CYT		114.911	6.19			ExpAA=0.03 First60=0.00 PredHel=0 Topology=o	1055	0				N	20	20	19	30	30	29.1	114.86	0	21.028	252190000	76
AGAP003134-PA	AGAP003134-PA	0.223055	0.404861	0.476402	0.443892	0.498801	0.304702	FK506-binding protein 2	FKBP-type peptidyl-prolyl cis-trans isomerase - probable fragment - signalP detected	pm	KOG	2e-53	69.6	SIG	22-23	15.207	7.75	12.767	8.03	ExpAA=2.11 First60=2.11 PredHel=0 Topology=o	137	0				Y-NoSP	4	4	4	41.6	41.6	41.6	15.094	0	323.31	167980000	42
AGAP003136-PA	AGAP003136-PA	2.64965	2.44154	2.53155	2.54729	2.56674	2.44165	2-oxoisovalerate dehydrogenase E1 component, alpha subunit	pyruvate dehydrogenase E1 component	met/energy	CDD	3e-91	102.6	CYT		49.755	6.48			ExpAA=0.01 First60=0.00 PredHel=0 Topology=o	443	0				N	15	15	15	47.6	47.6	47.6	49.738	0	323.31	6387300000	190
AGAP003139-PA	AGAP003139-PA	3.03653	2.93733	2.91029	2.78809	2.90525	2.68692	SRPN9: serine protease inhibitor (serpin) 9	SERine Proteinase INhibitors - signalP detected	serpin	CDD	2e-97	106.8	SIG	28-29	49.868	5.81	46.854	5.48	ExpAA=6.29 First60=4.02 PredHel=0 Topology=o	446	0				Y-NoSP	15	15	15	42.4	42.4	42.4	49.734	0	323.31	6132600000	102
AGAP003140-PA	AGAP003140-PA;AGAP003140-PB	NaN	NaN	NaN	NaN	NaN	NaN	neurofibromin 1	Ras GTPase-activating protein - probable fragment	st	KOG	1e-32	32.3	CYT		310.337	6.36			ExpAA=0.04 First60=0.00 PredHel=0 Topology=o	2760	0				Y-NoSP	8	8	8	4.1	4.1	4.1	310.29	0.00062676	1.8631	14531000	16
AGAP003141-PB	AGAP003141-PB;AGAP003141-PA	-1.40737	NaN	NaN	-2.41915	NaN	NaN	Insulin-related peptide binding protein	hypothetical conserved secreted protein precursor	s/mucin	netoglyc			SIG	25-26	31.683	6.52	29.081	6.13	ExpAA=13.17 First60=13.17 PredHel=1 Topology=i7-29o	299	1	7.4	90.3	2.3	N	4	4	4	17.4	17.4	17.4	31.654	0.00035423	4.7164	56728000	12
AGAP003142-PA	AGAP003142-PA	-0.638962	-0.788525	-0.519651	-0.386978	-0.367	-0.408721	sulfide:quinone oxidoreductase	quinone oxidoreductase/flavo-binding protein	met/energy	KOG	0	97.3	CYT		49.238	9.18			ExpAA=3.29 First60=0.04 PredHel=0 Topology=o	443	0				Y-NoSP	12	12	12	39.3	39.3	39.3	49.208	0	23.718	409120000	47
AGAP003153-PD	AGAP003153-PD;AGAP003153-PC;AGAP003153-PB;AGAP003153-PA	6.19946	6.02189	6.20017	6.16997	6.16312	5.46111	VATA: V-type proton ATPase catalytic subunit A	Vacuolar H+-ATPase V1 sector subunit A	tr	KOG	0	99.3	CYT		68.277	5.26			ExpAA=0.14 First60=0.13 PredHel=0 Topology=o	614	0				Y-NoSP	49	49	47	87	87	83.1	68.208	0	323.31	149730000000	2045
AGAP003154-PA	AGAP003154-PA;AGAP003154-PB	-0.0770283	0.330006	NaN	0.49069	0.964028	0.498086	Transcription elongation factor B polypeptide 2	transcription elongation factor B polypeptide 2-like isoform X1	tm	REFSEQ-INVERTEBRATE	1e-56	100	CYT		13.305	4.78			ExpAA=0.00 First60=0.00 PredHel=0 Topology=o	117	0				N	4	4	4	43.6	43.6	43.6	13.237	0.00062834	1.918	92077000	19
AGAP003155-PA	AGAP003155-PA	NaN	NaN	-0.627281	-0.566673	-0.509635	-0.678349	UPF0483 protein AGAP003155	Phospholipase/carboxyhydrolase	met/aa	KOG	7e-56	99.5	CYT		29.508	5.01			ExpAA=0.13 First60=0.00 PredHel=0 Topology=o	266	0				Y-NoSP	4	4	4	19.5	19.5	19.5	29.495	0	8.4247	124030000	19
AGAP003156-PA	AGAP003156-PA	-2.04843	-1.8238	-2.00711	-2.02896	-1.56586	-2.15259	isoleucyl-tRNA synthetase	isoleucyl-tRNA synthetase	ps	CDD	0	108	CYT		108.825	8.3			ExpAA=0.27 First60=0.00 PredHel=0 Topology=o	970	0				Y-NoSP	7	7	7	12.1	12.1	12.1	108.8	0	6.6457	103020000	15
AGAP003158-PA	AGAP003158-PA;AGAP012859-PA	-1.71963	-1.16925	-1.39432	-1.29418	-1.70414	-1.24692	serine/threonine-protein kinase	Catalytic domain of the Serine/Threonine kinase	st	CDD	0	100	CYT		64.124	5.72			ExpAA=0.00 First60=0.00 PredHel=0 Topology=o	566	0				Y-NoSP	4	4	4	9.9	9.9	9.9	64.036	0	9.5857	81846000	20
AGAP003164-PB	AGAP003164-PB;AGAP003164-PA	-0.919889	-0.688259	-1.18403	-0.238636	-0.373385	-0.433105		Synaptic vesicle protein BAIAP3 involved in vesicle priming/regulation	pe	KOG	0	99.1	CYT		133.925	4.98			ExpAA=0.00 First60=0.00 PredHel=0 Topology=o	1166	0				N	24	24	24	29.7	29.7	29.7	133.79	0	129.45	456720000	113
AGAP003165-PA	AGAP003165-PA	1.01425	1.05631	0.976736	0.998074	1.04839	0.875136	Succinate-semialdehyde dehydrogenase I	Mitochondrial succinate-semialdehyde dehydrogenase and ALDH family member 5A1 and 5F1-like	met/energy	CDD	0	101.1	CYT		53.035	6.49			ExpAA=0.13 First60=0.00 PredHel=0 Topology=o	488	0				Y-NoSP	21	21	21	64.3	64.3	64.3	52.901	0	323.31	2618300000	191
AGAP003167-PA	AGAP003167-PA	1.54055	1.23085	1.15053	1.24294	1.05731	0.525817	NAD(P) transhydrogenase	NAD(P) transhydrogenase mitochondrial - 13 predicted membrane helices	met/energy membrane	REFSEQ-INVERTEBRATE	0	100	CYT		112.069	7.58			ExpAA=261.94 First60=0.00 PredHel=12 Topology=o459-481i512-534o538-560i579-596o606-623i630-652o656-674i686-708o723-745i758-780o800-822i835-857o	1068	12	23.4	67.7	8.9	N	30	30	30	36	36	36	111.89	0	191.8	3062200000	316
AGAP003168-PA	AGAP003168-PA	5.19681	5.03208	5.05275	5.05779	5.08118	4.99568	Isocitrate dehydrogenase	NADP-dependent isocitrate dehydrogenase	met/energy	KOG	0	106.7	BL	16-17	50.691	8.81	48.843	8.5	ExpAA=0.00 First60=0.00 PredHel=0 Topology=o	445	0				Y-NoSP	32	32	30	69.7	69.7	66.7	50.578	0	323.31	68359000000	582
AGAP003174-PA	AGAP003174-PA	-1.43742	-1.21738	-1.32974	-1.16782	-1.19168	-1.32968		Catalytic domain of AMP-activated protein kinase-like Serine/Threonine Kinases - 21 OH-glycosylation sites - 21 NetOglyc sites	st	CDD	0	100	CYT		146.505	7.41			ExpAA=0.03 First60=0.00 PredHel=0 Topology=o	1355	0				Y-NoSP	14	14	14	14.6	14.6	14.6	146.46	0	40.516	200630000	50
AGAP003179-PA	AGAP003179-PA	1.19301	0.883078	1.30369	0.899996	1.10027	0.423661	E3 ubiquitin-protein ligase synoviolin	E3 ubiquitin ligase - 27 OH-glycosylation sites - signalP detected - 8 predicted membrane helices	prot membrane	KOG	1e-74	91.3	SIG	21-22	75.894	7.99	73.78	7.68	ExpAA=127.36 First60=38.36 PredHel=6 Topology=o4-23i35-57o102-119i131-152o167-189i223-245o	701	6	17.5	74.2	8.3	Y-NoSP	9	9	9	19.1	19.1	19.1	75.879	0	42.872	777190000	87
AGAP003182-PA	AGAP003182-PA	-2.02699	-1.81968	-2.1448	-1.58769	-1.34097	-2.04974	antiviral helicase SKI2	Superfamily II RNA helicase (DNA replication	nr	CDD	0	95	CYT		137.392	5.52			ExpAA=0.03 First60=0.00 PredHel=0 Topology=o	1223	0				Y-NoSP	14	14	14	15.3	15.3	15.3	137.35	0	30.428	89294000	39
AGAP003183-PA	AGAP003183-PA	2.41377	2.82822	2.82961	2.81041	2.71445	2.4151	protein transport protein SEC13	Nuclear pore complex component (sc Seh1)	ne	KOG	4e-48	93.6	CYT		35.673	5.08			ExpAA=0.00 First60=0.00 PredHel=0 Topology=o	323	0				Y-NoSP	9	9	9	43	43	43	35.535	0	98.65	3066400000	90
AGAP003185-PA	AGAP003185-PA	-0.607944	-0.0618687	-0.185963	0.221605	0.0759916	-0.765908		Protein involved in maintenance of Golgi structure and ER-Golgi transport	pe	KOG	0	96.3	CYT		54.951	4.83			ExpAA=0.00 First60=0.00 PredHel=0 Topology=o	486	0				Y-NoSP	10	10	10	29.8	29.8	29.8	54.888	0	48.444	703950000	64
AGAP003187-PA	AGAP003187-PA;AGAP012901-PA	-1.40108	-1.7828	-1.56868	-1.82333	-1.71664	-1.90758	protein-tyrosine phosphatase	Protein tyrosine phosphatase - probable fragment - signalP detected - 2 predicted membrane helices	st membrane	KOG	4e-60	70	SIG	19-20	167.7	5.89	165.639	5.86	ExpAA=52.99 First60=21.60 PredHel=2 Topology=i33-52o820-842i	1484	2	2.8	51.8	45.5	N	11	11	11	10	10	10	167.67	0	7.4602	121940000	28
AGAP003192-PA	AGAP003192-PA	0.278618	-0.330574	0.0934734	0.145979	0.475696	0.0168619	alpha-soluble NSF attachment protein	Protein required for fusion of vesicles in vesicular transport alpha-SNAP	pe	KOG	0	100	CYT		33.225	5.57			ExpAA=0.00 First60=0.00 PredHel=0 Topology=o	293	0				N	13	13	13	58.7	58.7	58.7	33.167	0	59.72	653020000	60
AGAP003200-PA	AGAP003200-PA;AGAP012981-PA	3.35235	3.57013	3.58866	3.46112	3.39144	2.97014	NipSnap homolog 2	protein NipSnap-like	pe	REFSEQ-INVERTEBRATE	0	100	CYT		31.867	9.28			ExpAA=0.00 First60=0.00 PredHel=0 Topology=o	272	0				N	10	10	10	48.5	48.5	48.5	31.845	0	201.11	5080300000	112
AGAP003202-PA	AGAP003202-PA;AGAP003201-PA	-2.71384	-1.95597	-1.94059	-2.26713	-2.03188	-2.41185	thousand and one amino acid protein kinase	Catalytic domain of the Serine/Threonine Kinases	st	CDD	0	100	CYT		112.445	8.23			ExpAA=0.02 First60=0.00 PredHel=0 Topology=o	983	0				Y-NoSP	7	7	7	7.4	7.4	7.4	112.38	0	15.624	76153000	27
AGAP003203-PA	AGAP003203-PA	-1.91088	NaN	-2.01231	-1.16422	-1.4866	-1.9328	vacuolar protein sorting-associated protein 33A	Vacuolar sorting protein VPS33/slp1 (Sec1 family)	pe	KOG	0	101.8	CYT		68.688	6.16			ExpAA=2.57 First60=0.01 PredHel=0 Topology=o	605	0				Y-NoSP	6	6	6	12.2	12.2	12.2	68.575	0	5.5819	75933000	16
AGAP003205-PA	AGAP003205-PA	-0.731787	-0.905497	-1.06057	-1.92833	-2.8725	NaN		Monocarboxylate transporter - probable fragment - 12 predicted membrane helices	tr membrane	KOG	5e-66	40	CYT		74.243	6.48			ExpAA=265.40 First60=8.87 PredHel=12 Topology=i51-73o93-115i122-141o151-173i180-202o212-234i492-514o529-551i558-580o584-606i618-640o650-672i	687	12	38	10	52	Y-NoSP	6	6	6	16.3	16.3	16.3	74.164	0	8.8903	94004000	31
AGAP003206-PC	AGAP003206-PC;AGAP003206-PB;AGAP003206-PA	-0.645405	-0.830645	-0.739433	-0.770365	-0.487185	-0.8285		Monocarboxylate transporter - probable fragment - 12 predicted membrane helices	tr membrane	KOG	2e-73	40.2	CYT		88.125	5.39			ExpAA=264.62 First60=9.21 PredHel=12 Topology=i53-75o90-112i124-146o150-172i179-201o211-233i548-570o585-607i614-632o642-664i676-698o703-725i	818	12	31.8	7.2	61	Y-NoSP	9	9	9	19.8	19.8	19.8	88.037	0	125.79	374680000	67
AGAP003211-PA	AGAP003211-PA	NaN	NaN	NaN	NaN	NaN	NaN		agap003211-pa partial - signalP detected	uc/memb	REFSEQ-INVERTEBRATE	0	96.8	SIG	24-25	67.374	6.22	64.675	6.11	ExpAA=24.34 First60=1.62 PredHel=1 Topology=o586-608i	623	1	3.5	94.1	2.4	Y-NoSP	4	4	3	8.8	8.8	6.9	67.34	0	40.592	90516000	8
AGAP003212-PA	AGAP003212-PA	0.64584	1.252	0.75827	0.893503	1.35412	1.07124	Adrenodoxin:	Ferredoxin	met/energy	KOG	2e-44	97.4	CYT		19.489	5.43			ExpAA=0.00 First60=0.00 PredHel=0 Topology=o	178	0				N	4	4	4	28.1	28.1	28.1	19.425	0.00033647	3.5252	178830000	22
AGAP003216-PA	AGAP003216-PA;AGAP003215-PA	1.40813	1.38075	1.24678	1.30365	1.57931	1.36536	Rpt2: 26S proteasome regulatory subunit T2	26S proteasome regulatory complex ATPase RPT5	prot	KOG	0	89.6	CYT		49.167	6.17			ExpAA=0.00 First60=0.00 PredHel=0 Topology=o	438	0				Y-NoSP	14	14	12	41.3	41.3	35.8	49.118	0	323.31	1887800000	103
AGAP003217-PA	AGAP003217-PA	-0.425085	-0.614878	NaN	NaN	-0.0199366	-0.299687	mRpS6: 28S ribosomal protein S6, mitochondrial	mitochondrial 28S ribosomal protein S6	met/energy	NR-LIGHT	3e-75	100	CYT		17.384	9.12			ExpAA=0.00 First60=0.00 PredHel=0 Topology=o	150	0				N	3	3	3	30.7	30.7	30.7	17.335	0	39.222	58979000	12
AGAP003218-PA	AGAP003218-PA	-0.247204	-0.249487	-0.231049	-0.210073	0.0159044	-0.143142		DNA polymerase v	nr	REFSEQ-INVERTEBRATE	0	76	CYT		113.157	4.94			ExpAA=0.03 First60=0.00 PredHel=0 Topology=o	1012	0				N	20	20	20	24.3	24.3	24.3	113.14	0	99.331	457380000	102
AGAP003219-PA	AGAP003219-PA;AGAP003219-PB	1.87176	1.41924	2.08504	1.96266	1.7923	1.89242		splicing factor	tm	NR-LIGHT	0	105.1	CYT		36.412	9.17			ExpAA=0.01 First60=0.01 PredHel=0 Topology=o	349	0				Y-NoSP	10	10	10	55.9	55.9	55.9	36.299	0	171.14	1301600000	74
AGAP003220-PA	AGAP003220-PA;AGAP003220-PB	-0.18581	-0.187382	NaN	-0.194378	-0.403012	-0.128411		Juvenile hormone-inducible protein	st	NR-LIGHT	0	100.2	CYT		48.858	5.3			ExpAA=0.04 First60=0.00 PredHel=0 Topology=o	424	0				Y-NoSP	7	7	7	30	30	30	48.818	0.00032895	2.9256	399660000	25
AGAP003221-PA	AGAP003221-PA	NaN	NaN	NaN	NaN	NaN	NaN	ABCC3: ATP-binding cassette transporter (ABC transporter) family C member 3	ABC transporter C family member - probable fragment - 11 predicted membrane helices	tr membrane	CDD	0	73	BL	114-115	161.593	6.74	148.535	6.3	ExpAA=263.91 First60=14.16 PredHel=10 Topology=o15-32i96-118o248-270i320-342o346-368i850-872o903-925i996-1018o1087-1109i1114-1136o	1450	10	14.8	38.8	46.3	N	5	4	4	5	4.4	4.4	161.54	0.0014802	0.42982	16065000	5
AGAP003228-PA	AGAP003228-PA	0.647259	0.882696	0.871384	0.942226	1.19927	0.740502	histone acetyltransferase type B subunit 2	Nucleosome remodeling factor subunit CAF1/NURF55/MSI1	nr	KOG	0	100	CYT		48.404	4.79			ExpAA=0.00 First60=0.00 PredHel=0 Topology=o	429	0				Y-NoSP	11	11	11	40.3	40.3	40.3	48.361	0	20.206	1244400000	56
AGAP003230-PA	AGAP003230-PA	-1.98726	-0.950983	-0.581888	NaN	-1.10658	-1.02393	poly (ADP-ribose) polymerase	NAD+ ADP-ribosyltransferase Parp required for poly-ADP ribosylation of nuclear	tm	KOG	8e-81	96.9	CYT		112.711	8.84			ExpAA=0.03 First60=0.00 PredHel=0 Topology=o	1000	0				Y-NoSP	15	15	15	19.7	19.7	19.7	112.68	0	11.644	131710000	33
AGAP003236-PA	AGAP003236-PA	-1.91131	-1.5307	NaN	-1.13583	NaN	NaN		Juvenile hormone-inducible protein	st	NR-LIGHT	0	99.7	CYT		51.051	5.48			ExpAA=0.03 First60=0.00 PredHel=0 Topology=o	441	0				Y-NoSP	4	4	4	15.6	15.6	15.6	51.005	0	9.5834	85310000	12
AGAP003238-PC	AGAP003238-PC;AGAP003238-PB;AGAP003238-PA;AGAP003238-PD	4.55307	4.64946	4.11911	3.83995	4.42646	4.31558	N-myc downstream regulated	AGAP003238-PC	st	REFSEQ-INVERTEBRATE	0	94.2	CYT		38.228	8.6			ExpAA=1.73 First60=0.00 PredHel=0 Topology=o	347	0				Y-NoSP	17	17	17	62.2	62.2	62.2	38.187	0	323.31	13783000000	274
AGAP003239-PA	AGAP003239-PA	-1.30971	NaN	NaN	NaN	-1.40609	NaN	meiotic chromosome segregation protein	AGAP003239-PA	uc	REFSEQ-INVERTEBRATE	0	100	CYT		29.184	6.45			ExpAA=0.00 First60=0.00 PredHel=0 Topology=o	255	0				Y-NoSP	3	3	3	12.2	12.2	12.2	29.143	0.0014775	0.40237	72178000	13
AGAP003250-PA	AGAP003250-PA;AGAP003249-PA	-0.56259	NaN	NaN	1.26421	1.20834	1.94681	CLIPB4: CLIP-domain serine protease	Trypsin-like serine protease - signalP detected	imm	CDD	3e-69	109	SIG	24-25	39.418	6.39	36.974	6.2	ExpAA=10.69 First60=10.64 PredHel=0 Topology=o	360	0				Y-NoSP	14	14	14	53.1	53.1	53.1	39.381	0	87.552	663270000	51
AGAP003264-PA	AGAP003264-PA	-0.521622	NaN	NaN	NaN	-0.700448	NaN	histone acetyltransferase 1	Histone acetyltransferase type b catalytic subunit	nr	KOG	1e-73	100.2	CYT		48.578	5.67			ExpAA=0.01 First60=0.00 PredHel=0 Topology=o	418	0				Y-NoSP	4	4	4	12.2	12.2	12.2	48.568	0.0003283	2.8938	133800000	16
AGAP003277-PD	AGAP003277-PD;AGAP003277-PC;AGAP003277-PB;AGAP003277-PA	4.30185	4.5373	4.20362	3.8321	3.90855	3.94591	cathepsin D	cathepsin D - signalP detected	s/protease	REFSEQ-PROTOZOA	0	100.5	SIG	20-21	41.872	5.47	39.825	5.31	ExpAA=21.80 First60=21.53 PredHel=1 Topology=i5-27o	389	1	5.7	93.1	1.3	N	14	14	14	55	55	55	41.832	0	323.31	15270000000	351
AGAP003279-PA	AGAP003279-PA	5.30492	5.89916	5.72346	6.1848	5.93284	5.64165	superkiller protein 3	TPR repeat-containing protein	tm	KOG	2e-77	100.9	CYT		141.675	8.15			ExpAA=0.06 First60=0.00 PredHel=0 Topology=o	1258	0				Y-NoSP	15	15	15	15.3	15.3	15.3	141.64	0	16.352	8181200000	61
AGAP003283-PA	AGAP003283-PA	-1.0323	-1.38976	-1.46028	-1.51426	-1.42268	-1.49868	atrial natriuretic peptide receptor A	Ligand binding domain of natriuretic peptide receptor - signalP detected	st/secreted Ligand	CDD	0	104.2	SIG	28-29	149.489	6.81	146.314	6.75	ExpAA=17.86 First60=13.57 PredHel=0 Topology=o	1348	0				Y-NoSP	15	15	14	13	13	12	149.22	0	12.551	222530000	58
AGAP003294-PA	AGAP003294-PA	NaN	NaN	-1.90978	NaN	NaN	-1.945	ESF1, nucleolar pre-rRNA processing protein homolog	AGAP003294-PA	uc	REFSEQ-INVERTEBRATE	0	100	CYT		88.093	5.02			ExpAA=0.13 First60=0.00 PredHel=0 Topology=o	764	0				Y-NoSP	4	4	4	8.4	8.4	8.4	88.021	0.00034483	4.0385	38025000	10
AGAP003296-PA	AGAP003296-PA;AGAP003296-PB	1.30085	1.43771	1.02364	1.31659	1.37926	1.24262	LETM1 and EF-hand domain-containing protein 1, mitochondrial precursor	LETM1 and EF-hand domain-containing protein anon-60Da mitochondrial-like isoform X1 - 19 OH-glycosylation sites - 19 NetOglyc sites - 2 predicted membrane helices	met/energy membrane	REFSEQ-INVERTEBRATE	0	105.8	CYT		97.79	6.05			ExpAA=19.21 First60=0.00 PredHel=1 Topology=i252-274o	882	1	2.5	68.9	28.6	Y-NoSP	31	31	31	46.8	46.8	46.8	97.75	0	323.31	4030700000	256
AGAP003302-PA	AGAP003302-PA	0.493977	0.186014	0.139254	0.177973	0.359752	0.117036		AGAP003302-PA	uc	REFSEQ-INVERTEBRATE	0	100	CYT		44.037	9.33			ExpAA=0.74 First60=0.00 PredHel=0 Topology=o	400	0				N	7	7	7	24.5	24.5	24.5	43.965	0	34.486	552250000	48
AGAP003312-PA	AGAP003312-PA	-1.54673	-1.38652	-1.63729	-1.46309	-1.44632	-1.88145		PACS-1 cytosolic sorting protein	pe	KOG	0	114.6	CYT		113.464	8.45			ExpAA=1.68 First60=0.05 PredHel=0 Topology=o	1040	0				Y-NoSP	17	17	17	20.2	20.2	20.2	113.43	0	17.507	200800000	65
AGAP003313-PA	AGAP003313-PA	1.48679	1.70505	1.47784	1.63917	1.81303	1.68996	THAP domain-containing protein 4	AGAP003313-PA	s/	REFSEQ-INVERTEBRATE	8e-89	100	CYT		18.267	6.71			ExpAA=0.01 First60=0.00 PredHel=0 Topology=o	161	0				Y-NoSP	5	5	5	40.4	40.4	40.4	18.154	0.00033535	3.4548	321770000	16
AGAP003315-PA	AGAP003315-PA	0.319399	0.618868	0.417915	0.656303	0.621762	0.733068	tryptophanyl-tRNA synthetase	tryptophanyl-tRNA synthetase	ps	REFSEQ-INVERTEBRATE	0	99.7	CYT		49.573	6.68			ExpAA=0.02 First60=0.00 PredHel=0 Topology=o	444	0				Y-NoSP	18	18	18	54.7	54.7	54.7	49.501	0	323.31	1163300000	96
AGAP003317-PA	AGAP003317-PA	-0.0850906	0.316433	-0.0372028	NaN	0.511083	-3.33786e-05		Conserved plasma membrane protein - 2 predicted membrane helices	uc/memb	REFSEQ-INVERTEBRATE	0		BL	296-297	42.888	7.57	10.644	7.91	ExpAA=47.67 First60=4.10 PredHel=2 Topology=i239-261o271-293i	392	2	11.2	2.6	86.2	N	6	6	6	23.5	23.5	23.5	42.833	0	5.2809	477250000	24
AGAP003319-PA	AGAP003319-PA	-1.00783	-1.08106	-1.53666	-1.7451	NaN	-1.2913		Secreted metalloprotease	s/enz metalloprotease	REFSEQ-INVERTEBRATE	4e-60	91	SIG	26-27	23.843	9.16	20.986	9.11	ExpAA=14.69 First60=14.69 PredHel=1 Topology=i7-24o	214	1	7.9	88.8	3.3	Y-NoSP	3	3	3	16.8	16.8	16.8	23.785	0.00033025	3.0106	29746000	18
AGAP003321-PA	AGAP003321-PA	4.37401	4.68123	3.85259	4.53962	4.61479	4.53058	glycine dehydrogenase	AGAP003321-PA	met/aa	REFSEQ-INVERTEBRATE	0	91.6	CYT		24.707	8.57			ExpAA=0.03 First60=0.00 PredHel=0 Topology=o	216	0				Y-NoSP	8	8	8	49.1	49.1	49.1	24.509	0	323.31	9073300000	165
AGAP003328-PA	AGAP003328-PA;AGAP012533-PA	-0.753895	-0.361526	-0.743702	-0.218851	0.0741529	-0.214885	NADH dehydrogenase (ubiquinone) 1 alpha subcomplex 6	ubiquinone oxidoreductase NDUFA6/B14 subunit	met/energy	KOG	1e-44	99.1	CYT		14.962	9.6			ExpAA=0.00 First60=0.00 PredHel=0 Topology=i	124	0				N	3	3	3	27.4	27.4	27.4	14.955	0.00032949	2.9591	62270000	19
AGAP003331-PA	AGAP003331-PA;AGAP003331-PB	0.679541	1.12038	0.986021	0.949064	1.19936	1.06581	Enolase-phosphatase E1	Enolase-phosphatase E-1	met/aa	KOG	3e-66	95.2	CYT		88.324	4.5			ExpAA=0.02 First60=0.02 PredHel=0 Topology=o	801	0				N	10	10	10	17.5	17.5	17.5	88.198	0	14.922	635240000	40
AGAP003337-PA	AGAP003337-PA	0.93969	1.15178	0.941513	1.07812	0.9474	0.809466		persulfide dioxygenase ETHE1 mitochondrial isoform X1	met/energy	REFSEQ-INVERTEBRATE	0	94.2	CYT		34.558	7.12			ExpAA=0.34 First60=0.33 PredHel=0 Topology=o	311	0				N	9	9	9	40.8	40.8	40.8	34.524	0	48.093	1038500000	64
AGAP003344-PA	AGAP003344-PA	0.773638	0.92749	0.965715	1.0063	0.915645	0.87218	translation machinery-associated protein 20	RNA-binding protein with PUA domain	ps	KOG	4e-81	100	CYT		20.403	9.05			ExpAA=0.16 First60=0.00 PredHel=0 Topology=o	182	0				N	6	6	6	45.1	45.1	45.1	20.348	0.00032616	2.736	227320000	27
AGAP003352-PA	AGAP003352-PA;AGAP003352-PC;AGAP003352-PB	0.309235	0.783241	0.579847	1.01348	1.01137	1.14054	Stomatin (EPB72)-like 3	Prohibitins and stomatins of the PID superfamily - 14 OH-glycosylation sites - 14 NetOglyc sites	met/energy	KOG	0	89.5	CYT		35.893	5.22			ExpAA=21.17 First60=20.64 PredHel=1 Topology=o38-60i	331	1	6.6	11.5	81.9	Y-NoSP	13	13	13	67.4	67.4	67.4	35.816	0	237.59	1104100000	78
AGAP003359-PA	AGAP003359-PA	NaN	-2.84752	NaN	NaN	-3.22487	NaN	adaptor protein complex AP-1 subunit gamma-1	Vesicle coat complex AP-2 alpha subunit - probable fragment	pe	KOG	2e-36	41.2	CYT		64.054	5.04			ExpAA=0.02 First60=0.02 PredHel=0 Topology=o	574	0				Y-NoSP	8	7	7	15.9	14.3	14.3	64.029	0	9.2026	12241000000	15
AGAP003365-PA	AGAP003365-PA	-1.44941	-1.42643	-1.24771	-0.94803	-1.36318	-1.01885	mitogen-activated protein kinase kinase 4	Catalytic domain of the dual-specificity Protein Kinase	st	CDD	0	100.3	CYT		44.176	5.42			ExpAA=0.00 First60=0.00 PredHel=0 Topology=o	392	0				Y-NoSP	8	8	8	33.9	33.9	33.9	44.107	0	305.11	250990000	47
AGAP003366-PA	AGAP003366-PA	NaN	-1.77658	NaN	-2.00512	NaN	NaN	myotubularin-related protein 13	dual-specificity phosphatase	uc	KOG	0	81.7	CYT		244.787	6.61			ExpAA=10.76 First60=0.00 PredHel=0 Topology=o	2214	0				N	11	11	11	7	7	7	244.74	0	5.4331	50472000	18
AGAP003369-PA	AGAP003369-PA	-1.2121	-1.59414	-1.24352	-1.53617	-1.13327	-1.48622	RNA-binding protein 16	RNA polymerase II C-terminal domain-binding protein RA4 contains RPR and RRM	tm	KOG	0	98.5	CYT		150.543	5.37			ExpAA=0.01 First60=0.00 PredHel=0 Topology=o	1388	0				Y-NoSP	10	10	10	10.4	10.4	10.4	150.47	0	7.7463	113120000	35
AGAP003372-PB	AGAP003372-PB	0.453409	0.270258	0.592625	1.03242	0.82635	0.862754	Haloacid dehalogenase-like hydrolase domain-containing protein 1A	AGAP003372-PB	uc	REFSEQ-INVERTEBRATE	0	100	CYT		27.58	6.2			ExpAA=0.00 First60=0.00 PredHel=0 Topology=o	248	0				N	11	11	5	53.6	53.6	21	27.552	0	11.534	837510000	63
AGAP003388-PA	AGAP003388-PA	-1.18278	-1.45533	-1.54537	-2.19679	-1.85116	-1.85547		RNA-binding protein FUS-like isoform X1	tm	REFSEQ-INVERTEBRATE	0	111.6	CYT		54.736	9.71			ExpAA=0.01 First60=0.00 PredHel=0 Topology=o	564	0				Y-NoSP	4	4	4	14.9	14.9	14.9	54.728	0	151.38	110890000	22
AGAP003389-PA	AGAP003389-PA	-2.4987	-2.39974	-2.64589	-2.08703	-2.16408	NaN		Lysosomal trafficking regulator LYST - probable fragment	st	KOG	3e-76	35.8	CYT		99.057	6.23			ExpAA=0.01 First60=0.00 PredHel=0 Topology=o	885	0				Y-NoSP	8	8	8	9.5	9.5	9.5	99.002	0	10.452	61010000	31
AGAP003395-PA	AGAP003395-PA	-1.60998	-1.91777	-1.66687	-1.45342	-1.68723	NaN		Kinase A-anchor protein Neurobeachin	pe	KOG	4e-61	106.3	CYT		201.741	5.48			ExpAA=2.05 First60=0.60 PredHel=0 Topology=o	1800	0				Y-NoSP	17	17	17	14.1	14.1	14.1	201.69	0	18.527	167290000	74
AGAP003397-PA	AGAP003397-PA	-0.351767	-0.117165	-0.0669327	-0.735086	-0.32775	0.0603704	Similar to ATP-dependent RNA helicase dbp5	Superfamily II DNA and RNA helicases (DNA replication	nr	CDD	9e-95	78.9	CYT		55.815	5.71			ExpAA=0.20 First60=0.00 PredHel=0 Topology=o	510	0				N	12	12	12	34.7	34.7	34.7	55.755	0	45.246	840030000	102
AGAP003402-PA	AGAP003402-PA	-1.19928	-0.861984	-1.17615	-0.410217	-0.872056	-0.653426		Protein to be involved in carbohydrate metabolism	met/carb	KOG	0	102	CYT		124.555	4.61			ExpAA=1.47 First60=0.00 PredHel=0 Topology=o	1139	0				Y-NoSP	14	14	14	14.8	14.8	14.8	124.52	0	99.258	202530000	99
AGAP003405-PA	AGAP003405-PA	0.910152	0.810537	0.498629	0.63389	0.376822	0.964942	adenylosuccinate synthase	Adenylosuccinate synthase	met/nuc	KOG	0	98.4	CYT		51.063	6.2			ExpAA=0.02 First60=0.00 PredHel=0 Topology=o	466	0				N	12	12	12	35.6	35.6	35.6	51.043	0	62.565	1277500000	72
AGAP003414-PB	AGAP003414-PB;AGAP003414-PA	-0.187691	0.0682755	0.108856	0.0827179	0.0359087	-0.268033	3-hydroxyacyl-CoA dehydrogenase / 3-hydroxy-2-methylbutyryl-CoA dehydrogenase	17hydroxysteroid dehydrogenase type 10	met/lipd	CDD	0	100	CYT		26.961	9.04			ExpAA=0.16 First60=0.05 PredHel=0 Topology=o	255	0				N	11	11	11	69.8	69.8	69.8	26.934	0	56.632	476610000	88
AGAP003423-PA	AGAP003423-PA;AGAP003422-PA	-2.63263	-2.9131	-2.49732	-2.95791	-2.72326	-3.26474	endoplasmic reticulum metallopeptidase 1	endoplasmic reticulum metallopeptidase 1-like - 10 predicted membrane helices - GPI anchored	pm membrane/gpi	REFSEQ-INVERTEBRATE	0	101	CYT		98.191	8.23			ExpAA=209.89 First60=22.20 PredHel=9 Topology=i17-39o369-391i404-426o441-460i481-503o507-529i536-558o578-600i612-634o	882	9	22.1	70	7.9		5	5	5	7.9	7.9	7.9	98.091	0	7.2703	45435000	22
AGAP003424-PB	AGAP003424-PB;AGAP003424-PA	0.582569	0.92388	0.786898	0.705095	0.831689	0.820743	catenin alpha	Alpha-catenin	extmat	KOG	0	106.8	CYT		102.145	5.6			ExpAA=0.04 First60=0.00 PredHel=0 Topology=o	909	0				N	42	42	42	58.9	58.9	58.9	102.04	0	323.31	3624600000	334
AGAP003430-PA	AGAP003430-PA	-1.59615	-2.26691	-1.47436	-1.53298	-1.50341	-1.67156	VhaM8.9: vacuolar H+ ATPase M8.9 accessory subunit	Renin receptor-like protein - signalP detected	st	PFAM	6e-41	102.1	SIG	17-18	35.023	4.8	33.124	4.74	ExpAA=23.89 First60=0.79 PredHel=1 Topology=o282-304i	324	1	6.8	87	6.2	N	10	10	10	53.4	53.4	53.4	34.984	0	94.961	98217000	43
AGAP003431-PB	AGAP003431-PB;AGAP003431-PC;AGAP003431-PA	-1.42171	-1.52026	-1.16757	-1.11732	-1.35248	-1.37452	RUN and FYVE domain-containing 2	RUN domain-containing protein - 10 OH-glycosylation sites	st	KOG	4e-52	108.4	CYT		88.822	5.82			ExpAA=0.01 First60=0.00 PredHel=0 Topology=o	818	0				Y-NoSP	8	8	8	12.2	12.2	12.2	88.742	0	12.507	166080000	35
AGAP003437-PA	AGAP003437-PA	NaN	-0.910789	NaN	NaN	-0.360211	-0.434295		The phosphoinositide binding Phox Homology domain of Sorting Nexin 3 and related protein	pe	CDD	3e-67	100.8	CYT		19.645	9.18			ExpAA=0.21 First60=0.21 PredHel=0 Topology=o	167	0				N	5	5	5	29.9	29.9	29.9	19.478	0.00032394	2.5262	34202000	17
AGAP003439-PG	AGAP003439-PG;AGAP003439-PM;AGAP003439-PS;AGAP003439-PB;AGAP003439-PC;AGAP003439-PD;AGAP003439-PJ;AGAP003439-PE;AGAP003439-PF;AGAP003439-PH;AGAP003439-PI;AGAP003439-PK;AGAP003439-PL;AGAP003439-PN;AGAP003439-PT;AGAP003439-PP;AGAP003439-PO;AGAP003439-PQ;AGAP003439-PR;AGAP003439-PA	-0.452896	-0.222467	-0.324203	-0.349493	-0.476926	-1.14111		agap003439-pg - 15 OH-glycosylation sites - 15 NetOglyc sites	uc	REFSEQ-INVERTEBRATE	0	100	CYT		61.739	5.75			ExpAA=0.01 First60=0.00 PredHel=0 Topology=o	559	0				N	9	9	9	30.2	30.2	30.2	61.679	0	29.2	402110000	75
AGAP003440-PA	AGAP003440-PA	0.89394	0.60305	1.03563	1.2223	1.28178	0.959033		Conserved secreted protein precursor - GPI anchored	ucs/gpi/gpi	KOG	0	100	SIG	16-17	33.565	9.1	31.957	9.04	ExpAA=0.03 First60=0.01 PredHel=0 Topology=o	305	0					11	11	11	48.5	48.5	48.5	33.511	0	235.72	1625200000	141
AGAP003445-PA	AGAP003445-PA	-0.435957	-0.421288	-0.394495	-0.471546	0.210942	-0.765561	Tsc1: tuberous sclerosis 1	Trichohyalin-plectin-homology domain - 30 OH-glycosylation sites - 30 NetOglyc sites	s/	PFAM	3e-08	79.2	CYT		144.252	6.36			ExpAA=8.93 First60=0.01 PredHel=0 Topology=o	1295	0				Y-NoSP	5	5	5	4.9	4.9	4.9	144.24	0.00062461	1.7717	135640000	19
AGAP003453-PA	AGAP003453-PA	-1.61803	-1.89328	-2.27605	-2.12456	-2.25547	-2.40789		agap003453-pa - 15 OH-glycosylation sites - 15 NetOglyc sites - 3 predicted membrane helices	uc/memb	REFSEQ-INVERTEBRATE	0		CYT		66.486	9.51			ExpAA=46.52 First60=0.00 PredHel=2 Topology=o124-141i146-168o	592	2	6.6	92.6	0.8	N	10	10	10	24.7	24.7	24.7	66.217	0	8.2971	107000000	32
AGAP003454-PA	AGAP003454-PA	NaN	NaN	NaN	NaN	NaN	NaN	aspartyl/glutamyl-tRNA(Asn/Gln) amidotransferase, B subunit	aspartyl/glutamyl-tRNA(Asn/Gln) amidotransferase subunit B	met/aa	REFSEQ-INVERTEBRATE	0	81.7	CYT		49.111	5.62			ExpAA=0.03 First60=0.03 PredHel=0 Topology=o	434	0				N	4	4	4	14.7	14.7	14.7	49.044	0	36.944	18158000	11
AGAP003457-PA	AGAP003457-PA	-0.875633	-0.654779	-0.620119	-0.869301	-0.7588	-0.831389		thyroid receptor-interacting protein 11 isoform X1	st	REFSEQ-INVERTEBRATE	0	103.8	CYT		139.888	4.76			ExpAA=0.01 First60=0.00 PredHel=0 Topology=o	1247	0				Y-NoSP	32	32	32	38.8	38.8	38.8	139.84	0	323.31	546170000	126
AGAP003459-PA	AGAP003459-PA;AGAP029198-PA	0.2633	0.154692	0.250751	0.178093	0.117579	0.18687	nuclear pore complex protein Nup93	Cullins	nr	KOG	0	99	CYT		93.801	6.47			ExpAA=0.01 First60=0.00 PredHel=0 Topology=o	815	0				N	32	32	32	49	49	49	93.66	0	256.22	1598200000	199
AGAP003460-PA	AGAP003460-PA	NaN	-1.86974	NaN	-1.88052	NaN	NaN	mRNA (guanine-N7-)-methyltransferase	mRNA cap methyltransferase - 10 OH-glycosylation sites	tm	KOG	5e-91	94.8	CYT		44.657	6.24			ExpAA=0.01 First60=0.00 PredHel=0 Topology=o	383	0				N	4	4	4	13.6	13.6	13.6	44.563	0	103.88	50517000	11
AGAP003462-PA	AGAP003462-PA	0.559095	0.428244	0.5898	0.385681	0.301665	0.623677	protein arginine N-methyltransferase 1	Protein arginine N-methyltransferase PRMT1 - 10 OH-glycosylation sites	st	KOG	0	99.4	CYT		42.5	5.18			ExpAA=0.94 First60=0.00 PredHel=0 Topology=o	370	0				N	15	15	15	43.2	43.2	43.2	42.478	0	323.31	1304600000	98
AGAP003465-PA	AGAP003465-PA	NaN	NaN	0.627115	NaN	-0.827647	NaN	Osi14: protein osiris 14	agap003465-pa - signalP detected	uc/memb	REFSEQ-INVERTEBRATE	0	100	SIG	16-17	28.494	9.28	26.856	9.17	ExpAA=53.80 First60=13.38 PredHel=1 Topology=o168-190i	280	1	7.9	60	32.1	Y-NoSP	3	3	3	14.3	14.3	14.3	28.429	0	5.8112	93231000	10
AGAP003475-PB	AGAP003475-PB;AGAP003475-PA	1.55616	1.58949	1.45043	1.75389	1.82946	1.4632	leucyl aminopeptidase	leucyl aminopeptidase	met/aa	REFSEQ-INVERTEBRATE	0	99.8	CYT		55.8	6.15			ExpAA=0.21 First60=0.00 PredHel=0 Topology=o	518	0				Y-NoSP	18	18	18	53.7	53.7	53.7	55.744	0	247.36	2719500000	125
AGAP003476-PA	AGAP003476-PA	0.983006	1.02178	0.738157	1.32473	0.76751	0.581086	protein BCP1	AGAP003476-PA	ne	REFSEQ-INVERTEBRATE	0	100	CYT		33.697	4.39			ExpAA=0.07 First60=0.00 PredHel=0 Topology=o	301	0				N	16	16	16	63.8	63.8	63.8	33.641	0	57.642	1748600000	127
AGAP003477-PA	AGAP003477-PA	2.93239	2.86132	2.8225	2.93698	3.21671	2.94802	CCT6: Chaperonin containing TCP1 subunit 6	chaperonin	pm	REFSEQ-PROTOZOA	0	100	CYT		58.499	6.23			ExpAA=0.17 First60=0.01 PredHel=0 Topology=o	531	0				Y-NoSP	18	18	18	50.3	50.3	50.3	58.465	0	323.31	4566400000	173
AGAP003478-PA	AGAP003478-PA	-0.797276	-1.28523	-1.42244	-1.02593	-1.20412	-1.63695	CDP-diacylglycerol--inositol 3-phosphatidyltransferase	Phosphatidylinositol synthase - 4 predicted membrane helices	met/lipd membrane	KOG	1e-81	100	CYT		25.911	8.17			ExpAA=90.23 First60=25.55 PredHel=4 Topology=i13-35o95-114i145-167o187-209i	227	4	37.4	35.2	27.3	Y-NoSP	4	4	4	23.8	23.8	23.8	25.852	0.00033625	3.4916	143080000	36
AGAP003484-PA	AGAP003484-PA;AGAP003484-PB	-1.75289	-1.15263	-0.777195	-1.341	-0.880761	-0.578815	oxysterol-binding protein	Oxysterol-binding protein	met/lipd	PFAM	3e-76	86.5	CYT		93.39	6.75			ExpAA=20.06 First60=0.00 PredHel=1 Topology=o777-796i	825	1	2.3	94.2	3.5	N	12	12	12	21.3	21.3	21.3	93.331	0	82.572	251110000	53
AGAP003488-PA	AGAP003488-PA	-1.29526	-1.25058	-1.35764	-0.735537	-0.915481	-1.08453	nucleotide exchange factor SIL1	Armadillo/beta-catenin-like repeat-containing protein	pm	KOG	7e-30	111	BL	21-22	50.518	5.43	48.311	5.43	ExpAA=0.07 First60=0.07 PredHel=0 Topology=o	454	0				N	7	7	7	26.7	26.7	26.7	50.498	0	243.3	209440000	37
AGAP003489-PA	AGAP003489-PA	-2.309	-2.04896	-2.54413	-2.40116	-2.12382	NaN	Vps13B: vacuolar protein sorting 13B	vacuolar protein sorting-associated protein 13B	pe	REFSEQ-INVERTEBRATE	0	106.2	CYT		445.789	5.94			ExpAA=2.06 First60=0.00 PredHel=0 Topology=o	3985	0				Y-NoSP	12	12	12	4.5	4.5	4.5	445.74	0	12.813	57916000	33
AGAP003492-PD	AGAP003492-PD;AGAP003492-PC;AGAP003492-PB;AGAP003492-PA	1.85463	1.40154	1.42449	1.81933	1.52825	1.1308	facilitated glucose transporter (solute carrier family 2)	MFS transporter - 12 predicted membrane helices	tr membrane	CDD	3e-68	97.9	CYT		51.345	6.81			ExpAA=259.15 First60=21.63 PredHel=12 Topology=i30-52o80-102i114-136o140-159i166-188o192-214i274-296o311-333i340-362o372-394i407-426o441-459i	480	12	52.9	15.8	31.3	N	5	5	5	17.5	17.5	17.5	51.294	0	151.57	1821000000	129
AGAP003493-PD	AGAP003493-PD;AGAP003493-PC;AGAP003493-PB;AGAP003493-PA	0.886986	0.405731	0.183163	0.1803	0.507094	0.485034	sugar transporter ERD6-like 6	MFS transporter - 12 predicted membrane helices	tr membrane	CDD	1e-63	89	CYT		52.257	5.82			ExpAA=262.32 First60=21.61 PredHel=12 Topology=i35-57o79-101i108-130o134-156i163-185o189-211i276-298o313-334i341-363o376-398i411-433o443-460i	482	12	53.5	14.1	32.4	N	5	5	5	13.5	13.5	13.5	52.205	0	7.58	484050000	65
AGAP003497-PA	AGAP003497-PA	NaN	NaN	NaN	-2.13198	-1.63189	-1.5524		RNA-binding protein musashi/mRNA cleavage and polyadenylation factor I complex	tm	KOG	2e-24	93.2	CYT		58.782	6.86			ExpAA=0.14 First60=0.00 PredHel=0 Topology=o	569	0				Y-NoSP	5	5	5	12	12	12	58.662	0.00035039	4.4836	87857000	14
AGAP003503-PA	AGAP003503-PA;AGAP012868-PA	-0.883579	-0.814098	-0.600231	-0.600889	-0.777566	-1.0984	nuclear pore complex protein Nup133	Nuclear pore complex Nup133 component (sc Nup133)	ne	KOG	0	107.9	CYT		136.663	5.28			ExpAA=0.03 First60=0.00 PredHel=0 Topology=o	1214	0				N	27	27	27	30	30	30	136.57	0	188.88	532610000	153
AGAP003507-PA	AGAP003507-PA	-0.14142	0.526901	0.199162	0.429068	0.105029	0.28383	Vps24: vacuolar protein sorting 24	Vacuolar sorting protein VPS24	pe	KOG	8e-61	100	CYT		25.232	5.21			ExpAA=0.00 First60=0.00 PredHel=0 Topology=o	221	0				Y-NoSP	8	8	8	36.7	36.7	36.7	25.086	0	8.9018	387480000	30
AGAP003517-PB	AGAP003517-PB;AGAP003517-PA	-0.351524	0.541815	0.578709	0.516983	0.508925	-0.272771	phenylalanyl-tRNA synthetase beta chain	phenylalanine--tRNA ligase beta subunit	met/aa	REFSEQ-INVERTEBRATE	0	100.3	CYT		66.11	6.18			ExpAA=0.21 First60=0.00 PredHel=0 Topology=o	590	0				Y-NoSP	20	20	20	41.5	41.5	41.5	66.044	0	32.231	1546700000	93
AGAP003519-PA	AGAP003519-PA	-2.31822	-2.50719	-2.54608	-1.84631	-2.0168	-3.87737	ankyrin repeat domain-containing protein 17	Ankyrin - probable fragment - 33 OH-glycosylation sites	extmat	KOG	4e-69	43.8	CYT		497.776	5.94			ExpAA=1.49 First60=0.00 PredHel=0 Topology=o	4826	0				Y-NoSP	15	15	15	5.4	5.4	5.4	497.71	0	46.105	87256000	50
AGAP003521-PA	AGAP003521-PA	-1.50402	-1.74891	-1.50746	-1.39828	-1.05392	-1.28074	alpha-2-macroglobulin receptor-associated protein	alpha-2-macroglobulin receptor-associated protein-like - signalP detected	st/secreted alpha-2-macroglobulin	REFSEQ-INVERTEBRATE	0	102.6	SIG	23-24	45.222	6.87	42.168	6.73	ExpAA=0.26 First60=0.26 PredHel=0 Topology=o	383	0				Y-NoSP	7	7	7	20.6	20.6	20.6	44.724	0	32.249	196740000	30
AGAP003522-PA	AGAP003522-PA	-1.65319	-1.01507	-1.31243	-1.02566	-1.04783	-1.00968	CYP329A1: cytochrome P450	Cytochrome P450	detox/ox	PFAM	2e-39	103	CYT		58.088	8.02			ExpAA=28.21 First60=20.03 PredHel=1 Topology=i7-26o	507	1	3.7	94.9	1.4	Y-NoSP	7	7	7	17.4	17.4	17.4	58.045	0	9.0887	224640000	38
AGAP003532-PA	AGAP003532-PA	4.56889	4.73326	4.87297	4.73107	4.57379	4.56483	RpS3a: 40S ribosomal protein S3a	40S ribosomal protein S3A	ps	KOG	9e-89	100	CYT		29.846	9.77			ExpAA=0.00 First60=0.00 PredHel=0 Topology=o	269	0				Y-NoSP	13	13	13	54.3	54.3	54.3	29.811	0	323.31	20944000000	248
AGAP003537-PB	AGAP003537-PB;AGAP003537-PA	NaN	NaN	NaN	NaN	NaN	NaN	Cys2His2 zinc finger developmental/cell cycle regulator, other	agap003537-pb - 20 OH-glycosylation sites - 20 NetOglyc sites	uc	REFSEQ-INVERTEBRATE	0	100	CYT		92.995	5.28			ExpAA=0.07 First60=0.00 PredHel=0 Topology=o	885	0				Y-NoSP	5	5	5	10.2	10.2	10.2	92.925	0.00034305	3.9065	14068000	9
AGAP003540-PA	AGAP003540-PA	-1.45378	-1.43436	-1.50862	-1.5704	-1.33948	-1.65373		Myosin class II heavy chain - probable fragment	cs	KOG	6e-35	58.2	CYT		172.874	5.21			ExpAA=0.00 First60=0.00 PredHel=0 Topology=o	1515	0				Y-NoSP	19	19	19	15.4	15.4	15.4	172.85	0	123.58	220710000	71
AGAP003548-PA	AGAP003548-PA	-0.270689	-0.151562	-0.218882	-0.174576	-0.180102	-0.346444	DNA repair/transcription protein MET18/MMS19	Dos2-interacting transcription regulator of RNA-Pol-II	tm	PFAM	2e-89	100	CYT		108.909	5.9			ExpAA=0.28 First60=0.00 PredHel=0 Topology=o	966	0				Y-NoSP	16	16	16	21.6	21.6	21.6	108.89	0	22.459	564690000	85
AGAP003551-PA	AGAP003551-PA	-0.125328	-0.313351	-0.397942	-0.0181808	-0.401071	-0.106011	beta-1,4-mannosyltransferase	chitobiosyldiphosphodolichol beta-mannosyltransferase	met/carb	REFSEQ-INVERTEBRATE	0	99.5	CYT		50.706	7.58			ExpAA=15.08 First60=0.00 PredHel=0 Topology=o	440	0				N	9	9	9	33.2	33.2	33.2	50.375	0	119.92	504340000	48
AGAP003553-PA	AGAP003553-PA	3.22391	2.27318	3.18401	3.11076	3.18424	2.9227	Transmembrane emp24 protein transport domain containing 9	emp24/gp25L/p24 family of membrane trafficking - signalP detected - 3 predicted membrane helices	pe membrane	KOG	1e-33	102.3	SIG	21-22	25.143	6.17	22.912	6.19	ExpAA=41.78 First60=21.78 PredHel=2 Topology=o5-27i185-204o	217	2	18.9	8.3	72.8	Y-NoSP	9	9	9	41.9	41.9	41.9	25.098	0	323.31	2234800000	93
AGAP003556-PA	AGAP003556-PA	4.41147	4.1478	4.49334	4.4019	4.43325	4.43142	RpL3: 60S ribosomal protein L3	60S ribosomal protein L3	ps	REFSEQ-INVERTEBRATE	0	90.9	CYT		46.926	10.24			ExpAA=0.46 First60=0.01 PredHel=0 Topology=o	417	0				N	20	20	20	54.2	54.2	54.2	46.876	0	323.31	24235000000	351
AGAP003559-PA	AGAP003559-PA	-1.34391	-2.54866	-1.46437	-1.51517	-1.54954	-1.20555		Heparin sulfate cell surface proteoglycan - probable fragment - GPI anchored	st/gpi	KOG	3e-87	64.1	BL	36-37	87.085	5.58	83.484	5.37	ExpAA=29.56 First60=22.61 PredHel=1 Topology=i20-42o	802	1	2.7	94.8	2.5	Y-NoSP	9	9	9	16.7	16.7	16.7	87.074	0	21.386	135240000	52
AGAP003560-PA	AGAP003560-PA	2.1065	2.1075	2.04795	2.32041	2.1823	2.13595	UDP-glucose:glycoprotein glucosyltransferase	glycoprotein glucosyltransferase - signalP detected	met/carb	KOG	0	103.9	SIG	20-21	175.336	5.61	173.406	5.59	ExpAA=3.36 First60=3.36 PredHel=0 Topology=o	1562	0				N	60	60	60	54.4	54.4	54.4	175.25	0	323.31	4944600000	458
AGAP003571-PC	AGAP003571-PC;AGAP003571-PB;AGAP003571-PA	-1.55922	-0.921553	-0.814245	-2.66635	-2.88645	-1.5401	threonine dehydratase	Pyridoxal-phosphate dependent enzyme	met/int	PFAM	7e-66	101	CYT		51.017	6.55			ExpAA=0.17 First60=0.00 PredHel=0 Topology=o	473	0				N	7	7	7	23	23	23	50.965	0	44.195	156200000	22
AGAP003576-PA	AGAP003576-PA	-1.49924	-0.88867	-1.32122	-1.05918	-1.22888	-0.924449	transportin-3	Nuclear transport receptor LGL2 (importin beta superfamily)	ne	KOG	4e-37	96.5	CYT		106.297	5.43			ExpAA=0.19 First60=0.00 PredHel=0 Topology=o	941	0				Y-NoSP	9	9	9	15.8	15.8	15.8	106.24	0	8.4954	132180000	28
AGAP003578-PA	AGAP003578-PA	-0.471973	-0.283169	-0.668623	-0.420755	-0.167449	-0.669599	aldehyde dehydrogenase (NAD+)	Aldehyde dehydrogenase	met/energy	KOG	0	97	CYT		52.572	5.4			ExpAA=0.19 First60=0.00 PredHel=0 Topology=o	489	0				Y-NoSP	11	10	10	30.9	29.2	29.2	52.548	0	78.545	713420000	67
AGAP003579-PA	AGAP003579-PA	-0.727995	-0.825184	-0.823484	-0.70076	-0.508496	-0.702609	cadherin-87A	Cadherin EGF LAG seven-pass G-type receptor - probable fragment - signalP detected - 2 predicted membrane helices	st membrane	KOG	0	36.1	SIG	23-24	225.296	4.54	222.816	4.52	ExpAA=45.02 First60=21.99 PredHel=2 Topology=i7-29o1811-1833i	2037	2	2.2	87.5	10.4	Y-NoSP	28	28	28	21.6	21.6	21.6	225.24	0	252.9	559580000	131
AGAP003580-PA	AGAP003580-PA	0.419191	-0.0256042	0.0411777	0.603184	0.21198	0.270249		Phosphatidylethanolamine-binding protein homolog F40A3.3	s/	SWISSP	5e-36	78.7	CYT		22.31	6.2			ExpAA=0.17 First60=0.00 PredHel=0 Topology=o	191	0				N	7	7	7	62.8	62.8	62.8	22.087	0	18.387	171350000	57
AGAP003581-PA	AGAP003581-PA	0.686739	0.20092	0.512693	0.861557	0.72342	0.855811	D-xylulose reductase A	Alcohol dehydrogenase class V - 2 predicted membrane helices	detox membrane	KOG	4e-33	96.9	CYT		39.302	6.93			ExpAA=19.49 First60=0.00 PredHel=1 Topology=i173-195o	363	1	6.1	46.3	47.7	N	11	11	11	36.4	36.4	36.4	39.28	0	24.677	562340000	50
AGAP003582-PA	AGAP003582-PA	NaN	-0.382259	-0.973146	-1.13313	NaN	NaN	D-xylulose reductase A	Alcohol dehydrogenase class V - 2 predicted membrane helices	detox membrane	KOG	2e-32	94.1	CYT		38.999	6.83			ExpAA=19.45 First60=0.00 PredHel=1 Topology=i174-196o	364	1	6	46.2	47.8	N	4	4	4	10.2	10.2	10.2	38.96	0.00092138	1.3369	97291000	10
AGAP003584-PA	AGAP003584-PA	0.688042	0.537228	0.579803	0.653086	0.581363	0.548633	L-iditol 2-dehydrogenase	Alcohol dehydrogenase class III - 2 predicted membrane helices	detox membrane	KOG	5e-32	97	CYT		38.654	6.64			ExpAA=19.58 First60=0.02 PredHel=1 Topology=i168-190o	360	1	6.1	47.2	46.7	Y-NoSP	14	14	14	52.5	52.5	52.5	38.616	0	46.883	965500000	89
AGAP003587-PB	AGAP003587-PB;AGAP003587-PA	NaN	NaN	-2.93647	NaN	-2.60001	-2.5206	sodium-independent sulfate anion transporter	Sulfate/bicarbonate/oxalate exchanger SAT-1 - 10 predicted membrane helices	tr membrane	KOG	0	93.8	CYT		64.563	8.58			ExpAA=229.94 First60=26.72 PredHel=10 Topology=i23-45o55-72i93-115o125-147i217-239o298-320i327-349o364-386i391-413o423-445i	608	10	35.4	17.1	47.5	Y-NoSP	3	3	3	5.4	5.4	5.4	64.498	0.00090144	0.77641	25771000	12
AGAP003589-PA	AGAP003589-PA	NaN	NaN	NaN	NaN	NaN	NaN	prolyl-tRNA synthetase	proline--tRNA ligase mitochondrial	tm	REFSEQ-INVERTEBRATE	0	101.1	CYT		50.775	8.23			ExpAA=0.01 First60=0.00 PredHel=0 Topology=o	461	0				N	3	3	3	14.5	14.5	14.5	50.766	0.00062286	1.7257	39471000	6
AGAP003592-PB	AGAP003592-PB;AGAP003592-PA	4.11886	4.80652	4.76804	4.71313	4.76462	4.87179	RpLP0: 60S ribosomal protein LP0	60S acidic ribosomal protein P0	ps	REFSEQ-INVERTEBRATE	0	100.3	CYT		34.054	5.82			ExpAA=0.52 First60=0.02 PredHel=0 Topology=o	314	0				Y-NoSP	14	14	14	53.8	53.8	53.8	34.02	0	323.31	16144000000	137
AGAP003593-PA	AGAP003593-PA	-0.708456	-0.581121	-0.896559	-0.772326	-0.630033	-1.18231	Protein arginine methyltransferase RmtB	Protein arginine N-methyltransferase PRMT1	st	KOG	0	89.3	CYT		64.59	4.76			ExpAA=0.02 First60=0.00 PredHel=0 Topology=o	568	0				N	8	8	8	17.3	17.3	17.3	64.556	0	11.751	181210000	28
AGAP003595-PA	AGAP003595-PA	-1.85515	-1.7573	-0.73583	-1.10437	-1.84285	-1.53644	rRNA biogenesis protein RRP5	programmed cell death protein 11	st/apoptosis	REFSEQ-INVERTEBRATE	0	101.9	CYT		166.566	9.02			ExpAA=0.01 First60=0.00 PredHel=0 Topology=o	1470	0				N	16	16	16	16.1	16.1	16.1	166.51	0	290.61	230810000	61
AGAP003597-PB	AGAP003597-PB	1.7133	1.861	1.88816	1.82788	1.936	1.72633	histone-lysine N-methyltransferase SUV39H	eukaryotic translation initiation factor 2 subunit 3 isoform X2	ps	REFSEQ-INVERTEBRATE	0	100.2	CYT		51.731	9.18			ExpAA=0.39 First60=0.00 PredHel=0 Topology=o	474	0				N	12	12	9	37.6	37.6	28.3	51.637	0	310.06	4257500000	141
AGAP003599-PA	AGAP003599-PA	0.820173	0.241547	1.10633	1.36525	1.5152	1.40828	ATPsynO: F-type H+-transporting ATPase oligomycin sensitivity conferral protein	Mitochondrial F1F0-ATP synthase subunit OSCP/ATP5	met/energy	KOG	6e-59	93.8	CYT		22.521	9.72			ExpAA=0.02 First60=0.00 PredHel=0 Topology=o	210	0				Y-NoSP	6	6	6	39.5	39.5	39.5	22.492	0	25.428	184840000	70
AGAP003601-PA	AGAP003601-PA	-1.85359	-2.67357	-2.41226	-2.14178	NaN	NaN	alpha-1,2-mannosyltransferase	Mannosyltransferase - signalP detected - 8 predicted membrane helices	extmat membrane	KOG	0	97.3	SIG	22-23	62.064	8.78	59.82	8.58	ExpAA=192.12 First60=14.51 PredHel=8 Topology=i84-106o121-143i164-186o206-228i258-280o295-312i319-341o356-378i	544	8	31.4	11.9	56.6	Y-NoSP	3	3	3	7.9	7.9	7.9	62.025	0	79.605	42638000	17
AGAP003605-PA	AGAP003605-PA	-1.51444	-1.50605	-1.51558	-1.60064	-1.59111	-1.30597	cullin 2	Cullin	prot	CDD	0	91	CYT		89.499	6.48			ExpAA=0.01 First60=0.00 PredHel=0 Topology=o	766	0				Y-NoSP	7	7	7	13.4	13.4	13.4	89.434	0	82.514	107110000	26
AGAP003612-PA	AGAP003612-PA	-1.42299	-0.932518	-0.680534	-0.666161	-1.01575	-1.1775		AGAP003612-PA	uc	REFSEQ-INVERTEBRATE	0	100	CYT		25.574	5.68			ExpAA=0.00 First60=0.00 PredHel=0 Topology=o	231	0				Y-NoSP	6	6	6	46.3	46.3	46.3	25.515	0	16.346	273150000	51
AGAP003614-PA	AGAP003614-PA;AGAP003614-PB	1.97265	1.58253	2.24654	2.37299	1.81679	2.04211		Conserved plasma membrane protein - 2 predicted membrane helices	uc/memb	KOG	4e-93	100	CYT		19.583	9.43			ExpAA=53.44 First60=22.39 PredHel=2 Topology=i53-75o122-139i	174	2	22.4	27	50.6	N	3	3	3	21.8	21.8	21.8	19.55	0	87.033	463600000	38
AGAP003615-PA	AGAP003615-PA	1.08966	-0.12672	1.02743	0.920551	0.995585	0.673562	toll-interacting protein	toll interacting protein	imm	NR-LIGHT	0	100	CYT		30.437	5.37			ExpAA=0.10 First60=0.00 PredHel=0 Topology=o	271	0				Y-NoSP	8	8	8	36.5	36.5	36.5	30.424	0	83.327	668650000	51
AGAP003619-PA	AGAP003619-PA	-1.616	-1.55323	-1.67204	-1.33753	-1.32787	-1.59386	transcription elongation factor SPT6	Transcription elongation factor SPT6	tm	KOG	0	76.2	CYT		213.629	5.12			ExpAA=0.00 First60=0.00 PredHel=0 Topology=o	1865	0				Y-NoSP	21	21	21	16.7	16.7	16.7	213.48	0	83.137	220180000	88
AGAP003623-PA	AGAP003623-PA;AGAP003623-PB;AGAP003623-PC	1.2287	0.854477	0.906349	1.07725	1.17945	0.981875	long-chain acyl-CoA synthetase	Eukaryotic long-chain fatty acid CoA synthetase	met/lipd	CDD	0	109.2	CYT		79.107	8.31			ExpAA=20.03 First60=19.43 PredHel=1 Topology=i9-31o	707	1	3.1	95.6	1.3	N	26	26	26	49.9	49.9	49.9	79.061	0	265.21	2293400000	159
AGAP003632-PA	AGAP003632-PA	NaN	NaN	-2.24667	-3.58265	NaN	NaN	U3 small nucleolar RNA-associated protein 14	U3 small nucleolar RNA-associated protein 14 homolog A	tm	REFSEQ-INVERTEBRATE	0	101.8	CYT		93.986	8.28			ExpAA=0.00 First60=0.00 PredHel=0 Topology=o	825	0				N	4	4	4	7	7	7	93.937	0	58.003	15737000	9
AGAP003633-PA	AGAP003633-PA	-1.95475	-2.10606	NaN	-1.82381	-2.05034	-2.16066		RNA polymerase II degradation factor 1 - probable fragment	tm	SWISSP	7e-11	43.5	CYT		146.057	6.78			ExpAA=3.06 First60=0.98 PredHel=0 Topology=o	1324	0				N	9	9	9	13.7	13.7	13.7	145.96	0	21.749	54867000	19
AGAP003638-PA	AGAP003638-PA	2.20606	2.33227	2.37842	2.11797	2.42721	2.34647		agap003638-pa - 25 OH-glycosylation sites - 25 NetOglyc sites	uc	REFSEQ-INVERTEBRATE	0	100	CYT		189.015	7.7			ExpAA=0.00 First60=0.00 PredHel=0 Topology=o	1748	0				N	68	68	68	54.5	54.5	54.5	188.98	0	323.31	7650500000	461
AGAP003643-PA	AGAP003643-PA	NaN	NaN	NaN	NaN	NaN	NaN	ubiquitin carboxyl-terminal hydrolase 34	ubiquitin carboxyl-terminal hydrolase 34 - 18 OH-glycosylation sites - 18 NetOglyc sites	prot	REFSEQ-INVERTEBRATE	0	110.5	CYT		506.336	5.83			ExpAA=0.30 First60=0.00 PredHel=0 Topology=o	4619	0				N	6	6	6	1.8	1.8	1.8	506.28	0.00061709	1.4796	9151100	9
AGAP003644-PA	AGAP003644-PA	0.506012	NaN	0.886974	0.649086	0.130324	0.435527	mRpS11: 28S ribosomal protein S11, mitochondrial	Mitochondrial/chloroplast ribosomal protein S11	ps	KOG	2e-56	92.1	CYT		22.16	10.63			ExpAA=0.02 First60=0.00 PredHel=0 Topology=o	199	0				Y-NoSP	4	4	4	29.6	29.6	29.6	21.654	0.00034247	3.8498	76772000	16
AGAP003647-PA	AGAP003647-PA	0.689932	1.04486	0.834852	1.02012	0.976335	0.960982		agap003647-pa - signalP detected	uc/memb	KOG	0	103.8	SIG	25-26	101.145	7.97	98.483	7.49	ExpAA=23.94 First60=4.13 PredHel=1 Topology=o891-908i	922	1	1.8	96.6	1.5	N	29	29	29	48	48	48	101.1	0	130.64	2691100000	187
AGAP003648-PA	AGAP003648-PA	0.540089	0.595095	0.540327	0.150307	0.506719	0.124385	DNA-directed RNA polymerase II subunit RPB2	RNA polymerase I second largest subunit	tm	KOG	0	103.7	CYT		134.009	6.6			ExpAA=0.20 First60=0.00 PredHel=0 Topology=o	1175	0				N	34	34	34	36.4	36.4	36.4	133.91	0	64.147	968970000	138
AGAP003650-PA	AGAP003650-PA;AGAP012611-PA;AGAP012799-PA	-1.88264	NaN	NaN	-1.43329	-1.9538	NaN	translation initiation factor eIF-2B subunit alpha	translation initiation factor eIF-2B subunit alpha	ps	REFSEQ-INVERTEBRATE	0	100	CYT		34.152	6.4			ExpAA=0.28 First60=0.00 PredHel=0 Topology=o	304	0				N	5	5	5	26.3	26.3	26.3	34.127	0.00035537	4.7792	87492000	16
AGAP003652-PB	AGAP003652-PB;AGAP003652-PA	2.91809	3.02024	2.90881	3.00595	3.15268	2.82929	aldehyde dehydrogenase (NAD+)	Aldehyde dehydrogenase	met/energy	KOG	0	94.2	CYT		56.711	8.07			ExpAA=0.06 First60=0.00 PredHel=0 Topology=o	515	0				N	31	31	31	78.6	78.6	78.6	56.654	0	323.31	14591000000	247
AGAP003656-PC	AGAP003656-PC;AGAP003656-PA;AGAP003656-PB	4.09054	4.07598	4.07656	3.4138	4.01626	4.06967	Terribly reduced optic lobes, isoform B	Neural cell adhesion molecule L1 - probable fragment - signalP detected	st/secreted Neural	KOG	7e-44	56.7	SIG	25-26	427.381	4.93	424.842	4.92	ExpAA=0.06 First60=0.06 PredHel=0 Topology=o	3843	0				N	156	156	156	54	54	54	427.06	0	323.31	62725000000	2313
AGAP003662-PB	AGAP003662-PB;AGAP003662-PA	0.0172367	-1.4822	-0.0252953	0.436373	0.339259	0.268508	Prenylated Rab acceptor protein 1	Prenylated rab acceptor 1 - Membrane anchor detected - 2 predicted membrane helices	pe membrAnchor membrane	KOG	2e-32	95.7	ANC		21.738	6.72			ExpAA=48.81 First60=0.01 PredHel=2 Topology=i86-108o149-171i	194	2	22.7	21.1	56.2	Y-NoSP	3	3	3	20.1	20.1	20.1	21.716	0.00035336	4.6523	127240000	41
AGAP003663-PA	AGAP003663-PA;AGAP003663-PB	1.1349	1.09018	1.10158	1.15037	1.3359	1.2088	ATP-dependent RNA helicase DBP2	RNA helicase - probable fragment - signalP detected	tm	KOG	0	47	SIG	23-24	73.869	9.42	71.346	9.36	ExpAA=0.31 First60=0.05 PredHel=0 Topology=o	677	0				Y-NoSP	23	22	21	42.4	40.8	39.1	73.847	0	323.31	3415500000	166
AGAP003666-PA	AGAP003666-PA	-2.38101	-2.73564	-3.37528	-2.97528	-3.69125	-3.88966	E3 ubiquitin-protein ligase RNF139	E3 ubiquitin ligase - 19 OH-glycosylation sites - 19 NetOglyc sites - 11 predicted membrane helices	prot membrane	KOG	2e-76	101.6	CYT		94.995	6.5			ExpAA=235.62 First60=2.46 PredHel=10 Topology=o76-98i105-127o155-177i190-209o305-327i348-367o382-404i417-439o449-471i492-514o	863	10	24.8	66.5	8.7	Y-NoSP	3	3	3	4.4	4.4	4.4	94.95	0.00033146	3.1285	29453000	14
AGAP003680-PA	AGAP003680-PA	-2.53424	-2.00354	-1.5841	-2.10212	-2.00311	-1.95245	ABCH2: ATP-binding cassette transporter (ABC transporter) family H member 2	Lipid exporter ABCA1 - 7 predicted membrane helices	met/lipd membrane	KOG	8e-69	84	CYT		83.237	6.58			ExpAA=156.28 First60=0.15 PredHel=7 Topology=o380-402i566-588o614-636i643-665o675-694i701-723o733-755i	760	7	19.9	56.1	24.1	N	8	8	8	14.5	14.5	14.5	83.133	0	51.791	92094000	23
AGAP003681-PA	AGAP003681-PA	-2.50266	NaN	-3.30857	-3.44	-3.35022	-3.20983	huntingtin	AGAP003681-PA	uc	REFSEQ-INVERTEBRATE	0	101.6	CYT		335.226	5.78			ExpAA=0.09 First60=0.00 PredHel=0 Topology=o	2970	0				Y-NoSP	10	10	10	5.5	5.5	5.5	335.14	0	7.9274	32029000	23
AGAP003687-PA	AGAP003687-PA	0.104536	-0.165222	-0.0949078	-0.146345	-0.212003	-0.268523	glycerol-3-phosphate O-acyltransferase 1/2	dihydroxyactetone-phosphate acyltransferase DHAPAT - probable fragment - signalP detected	met/lipd	KOG	7e-38	59.3	SIG	23-24	101.19	6.07	98.536	6.07	ExpAA=2.58 First60=2.26 PredHel=0 Topology=o	900	0				Y-NoSP	28	28	28	39.8	39.8	39.8	101.12	0	323.31	1060800000	150
AGAP003699-PA	AGAP003699-PA;AGAP003697-PA	NaN	NaN	NaN	NaN	NaN	NaN	beta-1,4-N-acetylglucosaminyltransferase	glycosyltransferase	met/carb	KOG	2e-46	98.2	CYT		18.445	4.92			ExpAA=0.06 First60=0.06 PredHel=0 Topology=o	170	0				Y-NoSP	3	3	3	25.3	25.3	25.3	18.426	0	14.335	14375000	10
AGAP003700-PA	AGAP003700-PA	-0.229151	-0.206259	-0.145861	-0.229343	-0.75767	-1.02558	methionyl aminopeptidase	methionine aminopeptidase 1	met/aa	REFSEQ-INVERTEBRATE	0	99.7	CYT		42.371	6.37			ExpAA=0.00 First60=0.00 PredHel=0 Topology=o	374	0				Y-NoSP	9	9	9	29.7	29.7	29.7	42.353	0.00034282	3.885	390860000	44
AGAP003701-PA	AGAP003701-PA;AGAP003698-PA	0.118353	0.241329	-0.262352	0.277115	-0.180556	0.179893	zinc finger protein 593 homolog	U1-like Zn-finger-containing protein probabl erole in RNA processing/splicing	tm	KOG	1e-35	89.9	CYT		19.188	9.32			ExpAA=0.02 First60=0.01 PredHel=0 Topology=o	162	0				N	3	3	3	24.7	24.7	24.7	19.146	0	7.5089	77991000	14
AGAP003711-PA	AGAP003711-PA	2.1074	2.00141	2.10719	2.12247	1.94501	2.05626	V-type H+-transporting ATPase subunit I	Vacuolar H+-ATPase V0 sector subunit a - 7 predicted membrane helices	tr membrane	KOG	0	101	BL	662-663	95.27	6.38	19.328	5.22	ExpAA=148.58 First60=0.00 PredHel=6 Topology=o404-426i447-469o538-556i569-591o647-666i764-786o	836	6	15	69.3	15.8	N	30	30	4	45	45	5.4	95.221	0	303.1	6115800000	457
AGAP003715-PA	AGAP003715-PA	-1.07917	-0.768736	-0.973146	-0.829149	-0.760835	-0.937617	cyclin G-associated kinase	Catalytic domain of the Serine/Threonine protein kinase - 14 OH-glycosylation sites - 14 NetOglyc sites	st	CDD	0	101	CYT		138.665	6.93			ExpAA=0.09 First60=0.00 PredHel=0 Topology=o	1287	0				Y-NoSP	20	20	20	25	25	25	138.53	0	77.715	326710000	94
AGAP003716-PA	AGAP003716-PA;AGAP003717-PA	0.707035	0.972994	0.296513	-0.0093174	0.822845	0.309682	twf: Twinfilin	Protein tyrosine kinase 9/actin monomer-binding protein	extmat	KOG	0	100.2	CYT		39.42	7.69			ExpAA=0.11 First60=0.00 PredHel=0 Topology=o	343	0				N	8	8	8	35	35	35	39.281	0	73.011	682050000	42
AGAP003719-PA	AGAP003719-PA	2.24007	1.66007	2.28385	2.27061	2.37615	2.38171	Ferrochelatase	Protoheme ferro-lyase (ferrochelatase)	met/int	KOG	0	92.1	CYT		43.674	8.51			ExpAA=0.00 First60=0.00 PredHel=0 Topology=o	385	0				Y-NoSP	14	14	14	53.5	53.5	53.5	43.614	0	32.248	2014800000	83
AGAP003720-PA	AGAP003720-PA	-1.51736	NaN	-1.32616	-0.882687	-0.216884	-0.919063	annexin A4	Annexin	pe	KOG	0	99.6	CYT		36.104	4.89			ExpAA=0.00 First60=0.00 PredHel=0 Topology=o	322	0				N	11	9	9	48.1	40.1	40.1	36.06	0	6.927	173330000	21
AGAP003721-PA	AGAP003721-PA	1.48941	1.57788	1.67157	1.68038	1.76792	1.54286	ANXB10B: annexin B10B	Annexin	pe	KOG	0	99	CYT		35.827	4.75			ExpAA=0.00 First60=0.00 PredHel=0 Topology=o	321	0				N	18	18	12	74.1	74.1	50.5	35.791	0	278.46	2342000000	140
AGAP003722-PA	AGAP003722-PA;AGAP012784-PA;AGAP012624-PA	-0.284237	-0.605682	-0.138924	-0.21516	0.114806	-0.126489	ANXB10C: annexin B10C	Annexin	pe	KOG	0	99.3	CYT		35.741	4.58			ExpAA=0.00 First60=0.00 PredHel=0 Topology=o	321	0				Y-NoSP	16	11	11	61.7	46.7	46.7	35.705	0	26.463	400460000	51
AGAP003725-PB	AGAP003725-PB;AGAP003725-PA	2.2022	2.24277	2.22022	2.62424	2.62916	2.55118	Extended synaptotagmin-like protein 2a	Synaptotagmin-like mitochondrial-lipid-binding domain - 2 predicted membrane helices	met/energy membrane	PFAM	9e-40	100.5	CYT		92.339	6.65			ExpAA=24.32 First60=18.07 PredHel=1 Topology=i44-66o	834	1	2.6	92.1	5.3	Y-NoSP	45	45	45	58.2	58.2	58.2	92.247	0	323.31	11987000000	515
AGAP003727-PA	AGAP003727-PA	NaN	NaN	NaN	NaN	NaN	NaN	Protein unc-45 homolog B	translocase of outer membrane 34	tr	NR-LIGHT	0	100.1	CYT		106.679	5.62			ExpAA=0.01 First60=0.00 PredHel=0 Topology=o	951	0				N	3	3	3	6	6	6	106.58	0.00032862	2.9186	13979000	8
AGAP003742-PA	AGAP003742-PA;AGAP003742-PB	1.3734	1.02134	1.26158	1.25022	1.31584	1.52063	regulator of chromosome condensation	Alpha-tubulin suppressor and related RCC1 domain-containing protein (Cell division and chromosome partitioning / Cytoskeleton) - 12 OH-glycosylation sites - 12 NetOglyc sites	cs	CDD	2e-55	91.8	CYT		53.77	6.81			ExpAA=0.03 First60=0.02 PredHel=0 Topology=o	511	0				Y-NoSP	21	21	21	53.8	53.8	53.8	53.746	0	306.81	3513000000	154
AGAP003745-PA	AGAP003745-PA	-1.85874	-0.64884	-0.370682	-0.809839	-0.661164	-1.20233		Sterol reductase/lamin B receptor - 15 OH-glycosylation sites - 15 NetOglyc sites - 8 predicted membrane helices	met/lipd membrane	KOG	1e-57	105.6	CYT		76.19	10.24			ExpAA=176.26 First60=0.00 PredHel=8 Topology=i254-276o311-333i346-368o383-400i441-463o530-549i556-574o635-657i	690	8	23.8	25.8	50.4	Y-NoSP	5	5	5	8.8	8.8	8.8	76.146	0	110.71	174860000	50
AGAP003755-PA	AGAP003755-PA	-2.17235	-1.78104	-1.88384	-1.909	-2.02618	-1.84424		KAT8 regulatory NSL complex subunit 1 - probable fragment - 24 OH-glycosylation sites - 24 NetOglyc sites	st	SWISSP	1e-36	54.1	CYT		153.386	5.52			ExpAA=0.00 First60=0.00 PredHel=0 Topology=o	1402	0				N	10	10	10	12.1	12.1	12.1	153.31	0	14.988	64003000	38
AGAP003767-PA	AGAP003767-PA	0.0555096	0.01758	0.0200253	-0.0102692	-0.28514	-0.0904284		Ecdysteroid kinase	met/lipd	PFAM	2e-63	100.6	CYT		48.273	5.61			ExpAA=0.15 First60=0.00 PredHel=0 Topology=o	418	0				N	11	11	11	36.6	36.6	36.6	48.226	0	9.4774	567350000	40
AGAP003768-PB	AGAP003768-PB;AGAP003768-PA	4.90072	5.1604	5.16143	5.07133	4.99324	4.82714	RpS2: 40S ribosomal protein S2	40S ribosomal protein S2	ps	REFSEQ-INVERTEBRATE	0	100	CYT		29.766	10.36			ExpAA=0.10 First60=0.00 PredHel=0 Topology=o	274	0				N	14	14	14	49.6	49.6	49.6	29.736	0	323.31	17622000000	250
AGAP003769-PA	AGAP003769-PA	1.72253	1.98701	2.37464	2.13167	2.21535	2.40517	importin beta-3	Karyopherin (importin) beta 3	ne	KOG	0	102	CYT		124.721	4.64			ExpAA=0.01 First60=0.00 PredHel=0 Topology=o	1109	0				N	48	48	48	62.1	62.1	62.1	124.69	0	323.31	7063900000	533
AGAP003770-PA	AGAP003770-PA	0.0653763	-0.0869694	0.316788	NaN	0.102607	-0.093749	mRpL51: 39S ribosomal protein L51, mitochondrial	39S ribosomal protein L51 mitochondrial	ps	NR-LIGHT	4e-81	100	CYT		19.335	10.24			ExpAA=0.01 First60=0.00 PredHel=0 Topology=o	163	0				N	4	4	4	26.4	26.4	26.4	19.21	0	5.3821	87390000	16
AGAP003779-PA	AGAP003779-PA	-0.449596	-0.495872	-0.354437	-0.491728	NaN	NaN	serine/threonine-protein phosphatase 4 catalytic subunit	Serine/threonine protein phosphatase 2A catalytic subunit	st	KOG	0	94.6	CYT		35.252	5.02			ExpAA=0.13 First60=0.00 PredHel=0 Topology=o	307	0				Y-NoSP	4	4	4	16.6	16.6	16.6	35.229	0	17.251	114830000	11
AGAP003785-PD	AGAP003785-PD;AGAP003785-PC;AGAP003785-PA;AGAP003785-PB;AGAP003785-PE	2.7537	2.48489	2.60139	2.60005	2.65176	2.58294	glucose dehydrogenase (acceptor)	glucose dehydrogenase (FAD quinone)-like isoform X2	met/energy	REFSEQ-INVERTEBRATE	0	100.3	CYT		69.394	5.24			ExpAA=0.19 First60=0.18 PredHel=0 Topology=o	630	0				N	35	35	35	75.9	75.9	75.9	69.324	0	323.31	8401100000	302
AGAP003789-PA	AGAP003789-PA;AGAP003789-PC;AGAP003789-PB;AGAP012547-PA	2.19306	2.40969	2.39855	2.27075	2.47147	2.47941	flotillin	Flotillins - GPI anchored	pe/gpi	KOG	0	97	CYT		46.772	5.36			ExpAA=0.01 First60=0.01 PredHel=0 Topology=o	426	0				Y-NoSP	22	22	22	56.6	56.6	56.6	46.702	0	323.31	7622700000	202
AGAP003790-PE	AGAP003790-PE;AGAP003790-PD;AGAP003790-PC;AGAP003790-PB;AGAP003790-PA	1.17289	1.4183	1.14693	1.17475	1.39153	1.43963	ANXB9: annexin B9	Annexin	pe	KOG	0	99	CYT		35.977	4.83			ExpAA=0.00 First60=0.00 PredHel=0 Topology=o	325	0				N	18	18	18	57.2	57.2	57.2	35.941	0	48.852	1269900000	100
AGAP003792-PA	AGAP003792-PA	1.39099	1.0127	0.993933	1.29131	1.17437	0.514579	phosphatidylinositol glycan, class B	GPI-alpha-mannosyltransferase III (GPI10/PIG-B) involved in glycosylphosphatidylinositol anchor biosynthesis - 8 predicted membrane helices	extmat membrane	KOG	0	107.5	BL	22-23	59.713	8.2	57.066	7.7	ExpAA=174.38 First60=24.58 PredHel=7 Topology=i7-26o153-175i195-217o243-265i278-295o299-321i328-350o	519	7	28.1	62.8	9.1	Y-NoSP	9	9	9	22.9	22.9	22.9	59.68	0	16.478	860250000	80
AGAP003794-PA	AGAP003794-PA;AGAP003794-PB	1.87056	1.36441	1.63447	1.75357	1.59212	1.53872	splicing factor, proline- and glutamine-rich	RNA-binding protein p54nrb (RRM superfamily)	tm	KOG	1e-47	98.5	CYT		66.639	8.87			ExpAA=0.10 First60=0.00 PredHel=0 Topology=o	595	0				N	17	17	17	35.6	35.6	35.6	66.551	0	323.31	2627200000	128
AGAP003806-PA	AGAP003806-PA	NaN	-2.22602	-2.10157	-2.22604	NaN	NaN	pseudouridine-5'-phosphate glycosidase	Pseudouridine-5'-phosphate glycosidase	met/carb	SWISSP	1e-82	99.3	CYT		38.405	8.31			ExpAA=0.47 First60=0.00 PredHel=0 Topology=o	364	0				Y-NoSP	4	4	4	17	17	17	38.355	0	5.9747	43184000	27
AGAP003808-PA	AGAP003808-PA	0.672783	0.288475	0.289299	0.805468	0.598046	0.020339	pickel	Conserved plasma membrane protein - 4 predicted membrane helices	uc/memb	REFSEQ-INVERTEBRATE	0		BL/ANC		28.386	8.56			ExpAA=91.54 First60=23.29 PredHel=4 Topology=i13-35o102-124i136-158o178-200i	243	4	36.2	35.8	28	N	5	5	5	21.8	21.8	21.8	28.36	0	17.223	346770000	40
AGAP003809-PC	AGAP003809-PC;AGAP003809-PB;AGAP003809-PA	1.56426	1.36573	1.40559	1.81304	0.777246	0.879302	sinuous	agap003809-pc - signalP detected - 4 predicted membrane helices	uc/memb	REFSEQ-INVERTEBRATE	0		SIG	27-28	24.988	9.01	22.201	8.63	ExpAA=92.13 First60=22.50 PredHel=4 Topology=i12-34o100-122i135-157o172-194i	222	4	39.6	36.5	23.9	Y-NoSP	5	5	5	21.6	21.6	21.6	24.966	0	142.45	318590000	39
AGAP003810-PA	AGAP003810-PA	-0.314169	NaN	NaN	0.0711918	-0.289296	0.282327		agap003810-pa - signalP detected - 4 predicted membrane helices	uc/memb	REFSEQ-INVERTEBRATE	0		SIG	29-30	26.069	5.29	23.019	4.98	ExpAA=91.85 First60=22.15 PredHel=4 Topology=i12-34o90-112i125-147o167-189i	226	4	38.9	33.6	27.4	N	3	3	3	16.4	16.4	16.4	26.047	0	137.81	49951000	22
AGAP003816-PA	AGAP003816-PA	4.78854	5.18155	5.41949	5.01134	5.26435	5.10598	RpL30: 60S ribosomal protein L30	60S ribosomal protein L30	ps	CDD	5e-50	99	CYT		12.725	9.78			ExpAA=0.00 First60=0.00 PredHel=0 Topology=i	116	0				Y-NoSP	7	7	7	66.4	66.4	66.4	12.698	0	194	5201700000	93
AGAP003817-PA	AGAP003817-PA	-0.671469	-0.111269	-0.220255	-0.267939	-0.0329962	-0.245543		serine/threonine-protein kinase cdc7 isoform X2 - 12 OH-glycosylation sites - 12 NetOglyc sites	st	REFSEQ-INVERTEBRATE	0	114	CYT		99.595	9.27			ExpAA=0.01 First60=0.00 PredHel=0 Topology=o	923	0				Y-NoSP	8	8	8	15.1	15.1	15.1	99.582	0	16.692	241520000	32
AGAP003819-PA	AGAP003819-PA	0.69068	0.7757	0.88382	1.08064	1.03672	1.29827	NADH dehydrogenase (ubiquinone) 1 alpha subcomplex assembly factor 3	Uncharacterized conserved nuclear protein	nr	KOG	3e-49	93.3	CYT		21.405	6.31			ExpAA=0.03 First60=0.00 PredHel=0 Topology=o	190	0				N	5	5	5	34.2	34.2	34.2	21.268	0.00035063	4.4873	182290000	29
AGAP003821-PA	AGAP003821-PA	-2.25704	-2.30416	-2.43223	-2.60048	-2.30751	NaN	ubiquitin carboxyl-terminal hydrolase 20/33	ubiquitin carboxyl-terminal hydrolase 20 isoform X2	prot	REFSEQ-INVERTEBRATE	0	116.3	CYT		154.9	6.54			ExpAA=0.08 First60=0.00 PredHel=0 Topology=o	1429	0				Y-NoSP	5	5	5	4.7	4.7	4.7	154.85	0	8.056	38986000	21
AGAP003823-PB	AGAP003823-PB;AGAP003823-PA	-1.97538	-1.92114	-1.93562	-2.04136	-1.35853	-2.0597	influenza virus NS1A-binding protein	Protein containing BTB/POZ and Kelch	st	KOG	4e-72	106	CYT		89.206	5.24			ExpAA=0.01 First60=0.00 PredHel=0 Topology=o	814	0				Y-NoSP	5	5	5	10.9	10.9	10.9	89.116	0	11.636	73051000	14
AGAP003824-PA	AGAP003824-PA	-1.21385	-1.23554	-0.993988	-1.20346	-0.953513	-0.940345	conserved oligomeric Golgi complex subunit 2	Low density lipoprotein receptor	pe	KOG	0	100.8	CYT		81.187	5.67			ExpAA=0.00 First60=0.00 PredHel=0 Topology=o	719	0				N	15	15	15	24.9	24.9	24.9	81.098	0	40.202	357180000	88
AGAP003826-PA	AGAP003826-PA	NaN	NaN	NaN	NaN	NaN	NaN	proteasome assembly chaperone 2	proteasome assembly chaperone 2	prot	REFSEQ-INVERTEBRATE	3e-63	101.6	CYT		26.978	6.06			ExpAA=0.17 First60=0.16 PredHel=0 Topology=o	243	0				N	5	5	5	23.9	23.9	23.9	26.942	0	37.922	32527000	9
AGAP003842-PA	AGAP003842-PA	-2.05868	-1.23759	-0.90242	-1.25981	-1.12747	-0.671107	proline-, glutamic acid- and leucine-rich protein 1	proline- glutamic acid- and leucine-rich protein 1-like	met/aa	REFSEQ-INVERTEBRATE	0	103.9	CYT		93.97	4.89			ExpAA=0.07 First60=0.00 PredHel=0 Topology=o	855	0				Y-NoSP	13	13	13	19.5	19.5	19.5	93.951	0	25.823	198940000	36
AGAP003843-PA	AGAP003843-PA	-0.514256	0.00121689	-0.257179	-0.241987	NaN	NaN	cytochrome c heme-lyase	Holocytochrome c synthase/heme-lyase	met/energy	KOG	4e-94	94.1	CYT		31.896	6.11			ExpAA=0.00 First60=0.00 PredHel=0 Topology=o	278	0				N	5	5	5	25.5	25.5	25.5	31.802	0	11.903	143290000	18
AGAP003845-PA	AGAP003845-PA	NaN	-3.0706	NaN	NaN	-2.85732	NaN	bromodomain-containing protein 8	bromodomain-containing protein 8 - 11 OH-glycosylation sites - 11 NetOglyc sites	nr	REFSEQ-INVERTEBRATE	0	108.6	CYT		107.25	4.71			ExpAA=0.00 First60=0.00 PredHel=0 Topology=o	980	0				Y-NoSP	5	5	5	7.9	7.9	7.9	107.18	0.0037605	-0.31397	18715000	7
AGAP003848-PA	AGAP003848-PA	0.602575	0.61381	0.687592	0.921621	0.848771	0.819669	acyl-CoA thioesterase 9.1	Acyl-CoA thioesterase	met/lipd	KOG	8e-61	98	CYT		56.156	9.2			ExpAA=0.02 First60=0.00 PredHel=0 Topology=o	494	0				N	13	13	13	35.2	35.2	35.2	56.044	0	115.23	1430300000	93
AGAP003860-PA	AGAP003860-PA;AGAP003860-PC;AGAP003860-PB;AGAP012718-PA	2.20523	2.64857	2.54742	3.07089	2.68796	2.53748	proline dehydrogenase	Proline oxidase	met/aa	KOG	0	92	CYT		80.914	8.83			ExpAA=0.19 First60=0.00 PredHel=0 Topology=o	710	0				N	31	31	31	58.3	58.3	58.3	80.865	0	323.31	16850000000	493
AGAP003861-PA	AGAP003861-PA	-0.898184	-1.13057	-2.39622	-1.54945	-1.71776	-1.75458	Peptide deformylase	Peptide deformylase	ps	KOG	8e-44	79	CYT		26.807	9.16			ExpAA=0.67 First60=0.00 PredHel=0 Topology=o	232	0				N	8	8	8	40.5	40.5	40.5	26.73	0	15.44	111480000	45
AGAP003863-PA	AGAP003863-PA	NaN	NaN	NaN	-2.15965	NaN	-1.78156		signal transduction protein lnk-realted - 26 OH-glycosylation sites - 26 NetOglyc sites	st	REFSEQ-INVERTEBRATE	0	119	CYT		74.016	6.22			ExpAA=0.01 First60=0.00 PredHel=0 Topology=o	693	0				Y-NoSP	6	6	6	10.5	10.5	10.5	73.989	0	6.3877	37844000	19
AGAP003865-PA	AGAP003865-PA	NaN	NaN	NaN	1.40279	-0.640094	NaN	gamma-tubulin complex component 3	Gamma-tubulin complex DGRIP84/SPC97 component	cs	KOG	1e-39	88.8	CYT		97.528	6.12			ExpAA=0.01 First60=0.00 PredHel=0 Topology=o	854	0				N	3	3	3	5	5	5	97.523	0.001471	0.32214	81850000	5
AGAP003869-PA	AGAP003869-PA	2.80967	2.83372	2.80659	2.92324	2.91254	2.62592	cytosol aminopeptidase	cytosol aminopeptidase isoform X2	met/aa	REFSEQ-INVERTEBRATE	0	97	CYT		54.106	6.29			ExpAA=0.05 First60=0.00 PredHel=0 Topology=o	505	0				Y-NoSP	28	28	28	77.4	77.4	77.4	54.039	0	323.31	11711000000	312
AGAP003873-PA	AGAP003873-PA	-0.672785	-0.00667953	-1.10565	-0.395306	-0.0794439	-0.195292	protein crumbs	Fibrillins - signalP detected - 2 predicted membrane helices	st membrane	KOG	6e-21	97.7	SIG	31-32	230.182	4.67	226.764	4.65	ExpAA=42.84 First60=19.82 PredHel=2 Topology=i7-29o2064-2086i	2125	2	2.1	95.8	2.2	N	16	16	16	11.2	11.2	11.2	229.84	0	19.749	251000000	72
AGAP003874-PB	AGAP003874-PB;AGAP003874-PC;AGAP003874-PA	NaN	0.281586	-0.441732	0.0060997	-0.0320387	-0.304698	uridine kinase	Armadillo/beta-Catenin/plakoglobin - probable fragment	st	KOG	6e-71	45	CYT		27.32	5.62			ExpAA=10.45 First60=1.24 PredHel=0 Topology=o	244	0				N	4	4	4	18.4	18.4	18.4	27.288	0.00062617	1.8315	234020000	17
AGAP003879-PA	AGAP003879-PA	2.0671	1.25613	2.45528	2.47807	2.32069	2.34287	VhaAC45: vacuolar H+ ATPase AC45 accessory subunit	vacuolar ATP synthase subunit S1 - signalP detected	met/energy	NR-LIGHT	0	100.2	SIG	22-23	43.143	5.14	40.907	4.99	ExpAA=34.77 First60=11.09 PredHel=1 Topology=o342-364i	388	1	5.7	88.1	6.2	N	11	11	11	39.9	39.9	39.9	43.083	0	178.52	2871000000	153
AGAP003883-PA	AGAP003883-PA	0.361038	0.574026	NaN	0.906389	1.18803	1.00928	peptidyl-tRNA hydrolase, PTH2 family	peptidyl-trna hydrolase - GPI anchored	ps/gpi	NR-LIGHT	5e-64	101.1	BL	24-25	18.464	9.3	15.84	9.45	ExpAA=18.92 First60=18.90 PredHel=1 Topology=o5-24i	171	1	11.1	2.9	86	Y-NoSP	5	5	5	39.8	39.8	39.8	18.222	0	5.2031	102280000	24
AGAP003884-PB	AGAP003884-PB;AGAP003884-PA	-1.26181	-1.51758	-1.42328	-1.30709	-1.29019	-1.27601	mannosyl-oligosaccharide alpha-1,2-mannosidase	glycoside hydrolase family 47 protein - 2 predicted membrane helices	met/carb membrane	CDD	0	88.8	CYT		70.784	5.51			ExpAA=21.33 First60=18.24 PredHel=1 Topology=i44-63o	617	1	3.1	89.8	7.1	N	6	6	6	13.3	13.3	13.3	70.728	0.00033898	3.6548	113240000	14
AGAP003886-PA	AGAP003886-PA;AGAP003886-PB	-0.0699444	-0.421888	-0.24852	-0.416422	-0.161088	-0.367167	E3 ubiquitin protein ligase	Junction-mediating and -regulatory protein - probable fragment - 12 OH-glycosylation sites	st	SWISSP	1e-11	41	CYT		68.408	5.5			ExpAA=0.00 First60=0.00 PredHel=0 Topology=o	623	0				Y-NoSP	11	11	11	23.3	23.3	23.3	68.326	0	299.06	252130000	41
AGAP003892-PA	AGAP003892-PA	0.243748	-0.16551	-0.0841103	-0.173586	-0.479436	-0.747943	solute carrier family 29 (equilibrative nucleoside transporter), member 1/2/3	Nucleoside transporter - 12 predicted membrane helices	tr membrane	KOG	2e-96	104.9	CYT		55.803	8.12			ExpAA=239.77 First60=0.00 PredHel=11 Topology=i84-106o130-152i164-186o191-213i226-248o258-280i322-341o356-376i388-410o425-447i460-482o	495	11	47.9	16.6	35.6	N	7	7	7	16.6	16.6	16.6	55.766	0	165.7	434810000	68
AGAP003893-PE	AGAP003893-PE;AGAP003893-PD;AGAP003893-PC;AGAP003893-PB;AGAP003893-PA	0.0825119	0.0639915	0.217577	0.32065	0.0891714	0.0814505	C-terminal-binding protein	Glyoxylate/hydroxypyruvate reductase (D-isomer-specific 2-hydroxy acid dehydrogenase superfamily) - 10 OH-glycosylation sites - GPI anchored	met/energy/gpi	KOG	7e-43	85.4	CYT		50.951	6.79			ExpAA=0.02 First60=0.00 PredHel=0 Topology=o	473	0				Y-NoSP	13	13	13	38.9	38.9	38.9	50.9	0	17.105	1175200000	80
AGAP003901-PA	AGAP003901-PA	-2.3702	-1.53096	-1.03714	-1.91724	-1.79604	-1.36928		Calponin homology domain - 10 OH-glycosylation sites	cs	CDD	2e-10	131.7	CYT		98.713	8.28			ExpAA=4.09 First60=0.00 PredHel=0 Topology=o	923	0				Y-NoSP	8	8	8	9.9	9.9	9.9	98.702	0	16.291	79002000	24
AGAP003903-PA	AGAP003903-PA	-0.273832	NaN	-0.214317	0.203831	0.148211	0.345881	Required for meiotic nuclear division 1 homolog (S. cerevisiae)	AGAP003903-PA - GPI anchored	uc/gpi	REFSEQ-INVERTEBRATE	0	100	CYT		46.225	5.88			ExpAA=5.65 First60=0.00 PredHel=0 Topology=o	401	0				Y-NoSP	9	9	9	37.9	37.9	37.9	46.159	0	22.783	272890000	28
AGAP003904-PA	AGAP003904-PA;AGAP003904-PB	-1.46246	NaN	-1.89644	-2.14136	-1.46912	-1.57429	AIF-like mitochondrial oxidoreductase (Nfrl)	apoptosis-inducing factor 3-like isoform X1	st/apoptosis	REFSEQ-INVERTEBRATE	0	95.9	CYT		59.669	6.01			ExpAA=0.18 First60=0.00 PredHel=0 Topology=o	553	0				N	7	7	7	13.9	13.9	13.9	59.622	0.00035486	4.7526	120100000	19
AGAP003906-PA	AGAP003906-PA	-2.17653	-1.8561	-2.07918	-2.409	-1.84527	NaN		AGAP003906-PA	uc	REFSEQ-INVERTEBRATE	0	100	CYT		134.784	8.38			ExpAA=2.56 First60=0.00 PredHel=0 Topology=o	1195	0				Y-NoSP	11	11	11	11	11	11	134.75	0.00033772	3.5759	68352000	25
AGAP003914-PB	AGAP003914-PB;AGAP003914-PC;AGAP003914-PA	-1.98477	-2.2898	-1.88457	-2.51295	-2.22909	NaN		RNA-binding protein of the Puf family - probable fragment	tm	CDD	6e-84	41.4	CYT		146.813	8.55			ExpAA=0.00 First60=0.00 PredHel=0 Topology=o	1378	0				Y-NoSP	7	7	7	7.4	7.4	7.4	146.72	0	11.376	43537000	22
AGAP003919-PA	AGAP003919-PA	1.11322	1.23061	0.475649	1.25476	1.0984	0.920917		AGAP003919-PA	uc	REFSEQ-INVERTEBRATE	4e-94	100	CYT		18.797	5.06			ExpAA=0.00 First60=0.00 PredHel=0 Topology=o	163	0				Y-NoSP	6	6	6	46.6	46.6	46.6	18.707	0	65.446	237990000	27
AGAP003925-PA	AGAP003925-PA	NaN	NaN	NaN	NaN	NaN	NaN	kinesin family member 1/13/14	Kinesin-like protein	cs	KOG	2e-97	79	CYT		160.028	5.84			ExpAA=0.01 First60=0.00 PredHel=0 Topology=o	1432	0				N	3	3	3	2.4	2.4	2.4	159.96	0.0014715	0.32377	8286900	5
AGAP003928-PA	AGAP003928-PA	-0.438623	-0.906698	-0.855465	-0.929901	-0.81655	-1.41165	Alpha-1,3-glucosyltransferase	ALG6 - signalP detected - 11 predicted membrane helices	met/carb membrane	CDD	0	103.4	SIG	22-23	56.571	9.49	53.991	9.41	ExpAA=227.68 First60=8.54 PredHel=11 Topology=o91-113i126-148o185-204i216-238o296-318i331-353o358-372i379-396o400-422i427-449o459-481i	502	11	45	40.8	14.1	N	4	4	4	11	11	11	56.555	0.00034928	4.4086	116540000	22
AGAP003935-PA	AGAP003935-PA	1.80375	2.18277	1.94607	1.94303	1.93059	1.5935	Prosalpha1: 26S proteasome alpha 1 subunit	proteasome_alpha_type_6	prot	CDD	0	100	CYT		27.624	6.16			ExpAA=0.00 First60=0.00 PredHel=0 Topology=o	246	0				N	8	8	8	37.8	37.8	37.8	27.574	0	58.368	1895900000	42
AGAP003936-PA	AGAP003936-PA	NaN	NaN	NaN	NaN	NaN	NaN	small nuclear ribonucleoprotein D2	Small nuclear ribonucleoprotein (snRNP) Sm core protein	tm	KOG	4e-43	102.6	CYT		13.518	9.96			ExpAA=0.00 First60=0.00 PredHel=0 Topology=o	119	0				N	3	3	3	31.9	31.9	31.9	13.491	0.00032478	2.607	10154000	8
AGAP003945-PA	AGAP003945-PA	-2.38695	-1.69389	-1.7954	-1.26523	-1.43834	-1.19922	olypyrimidine tract-binding protein 2	hnRNP-L/PTB/hephaestus splicing factor family	tm	CDD	0	114.1	CYT		61.709	9.18			ExpAA=0.26 First60=0.00 PredHel=0 Topology=o	570	0				Y-NoSP	9	9	9	31.8	31.8	31.8	61.506	0	30.967	213370000	47
AGAP003967-PA	AGAP003967-PA	-4.43917	-4.81201	NaN	-4.65041	-4.39736	NaN	DNA-dependent protein kinase catalytic subunit	DNA-dependent protein kinase catalytic subunit-like	st	REFSEQ-INVERTEBRATE	0	106.2	CYT		475.808	6.41			ExpAA=0.05 First60=0.00 PredHel=0 Topology=o	4191	0				N	4	4	4	1.5	1.5	1.5	475.77	0.00034626	4.1542	7303100	14
AGAP003968-PA	AGAP003968-PA	1.74209	1.52459	1.29082	1.88232	1.93086	1.83765	UMP-CMP kinase	UMP-CMP kinase family	st	CDD	3e-78	101	CYT		28.494	8.36			ExpAA=0.00 First60=0.00 PredHel=0 Topology=o	253	0				Y-NoSP	10	10	10	41.5	41.5	41.5	28.018	0	15.706	506970000	73
AGAP003970-PA	AGAP003970-PA	0.298841	0.490372	0.402941	0.353586	0.53506	0.387885	Component of oligomeric golgi complex 3	Subunit of cis-Golgi transport vesicle tethering complex - Sec34p	pe	KOG	0	111.4	CYT		105.935	5.37			ExpAA=0.03 First60=0.00 PredHel=0 Topology=o	956	0				N	19	19	18	25.6	25.6	24.1	105.91	0	35.667	477170000	53
AGAP003976-PA	AGAP003976-PA	-1.4449	-1.22081	-1.28925	-1.34095	-1.14551	-1.32707		Protein tyrosine phosphatase - probable fragment - 32 OH-glycosylation sites - signalP detected - 2 predicted membrane helices	st membrane	KOG	1e-29	41.9	SIG	38-39	156.864	4.36	152.951	4.32	ExpAA=42.10 First60=19.17 PredHel=2 Topology=i13-35o1022-1044i	1464	2	3	67.4	29.6	N	10	10	10	8.4	8.4	8.4	156.83	0	13.192	228140000	62
AGAP003979-PA	AGAP003979-PA	0.916828	1.1113	1.04305	1.10966	1.20779	1.02846	Elongator complex protein 1	IkappaB kinase complex IKAP component - probable fragment	tm	KOG	0	52.8	CYT		149.305	5.83			ExpAA=0.04 First60=0.00 PredHel=0 Topology=o	1326	0				N	25	25	25	26	26	26	149.27	0	99.46	755330000	132
AGAP003980-PA	AGAP003980-PA	NaN	NaN	NaN	NaN	NaN	NaN	Vps45: vacuolar protein sorting 45	Vesicle trafficking protein Sly1 (Sec1 family)	pe	KOG	3e-33	93.5	CYT		65.316	6.92			ExpAA=0.06 First60=0.02 PredHel=0 Topology=o	574	0				N	5	5	5	11.8	11.8	11.8	65.166	0	5.096	41912000	12
AGAP003981-PA	AGAP003981-PA	-1.57491	-1.31321	-1.48759	-1.10665	-1.4999	-1.74638		Translocase of outer mitochondrial membrane complex subunit TOM37/Metaxin 1 - 10 OH-glycosylation sites - 2 predicted membrane helices	pe membrane	KOG	2e-47	79.8	CYT		40.413	5.39			ExpAA=24.49 First60=0.02 PredHel=1 Topology=i317-339o	362	1	6.1	6.4	87.6	Y-NoSP	5	5	5	20.7	20.7	20.7	40.347	0	24.814	136180000	32
AGAP003983-PA	AGAP003983-PA	NaN	-2.24789	NaN	-2.83085	NaN	NaN	nuclear pore complex protein Nup121	nuclear pore complex protein Nup214 - 78 OH-glycosylation sites - 78 NetOglyc sites	ne	REFSEQ-INVERTEBRATE	0	116	CYT		165.919	10.18			ExpAA=1.13 First60=0.00 PredHel=0 Topology=o	1674	0				Y-NoSP	4	4	4	4.8	4.8	4.8	165.88	0.00032658	2.7788	22121000	8
AGAP003987-PA	AGAP003987-PA	4.01269	3.98857	3.49566	3.72119	3.24418	3.44351	complement component 1 Q subcomponent-binding protein, mitochondrial	Complement component 1 - probable fragment	imm	KOG	2e-65	74.8	CYT		29.676	4.94			ExpAA=0.01 First60=0.00 PredHel=0 Topology=o	270	0				N	8	8	8	40	40	40	29.642	0	221.19	2577200000	115
AGAP003992-PA	AGAP003992-PA	-1.38156	-1.2333	-1.40515	-1.67821	-1.33799	-1.29569	U3 small nucleolar RNA-associated protein 22	nucleolar protein 6	tm	REFSEQ-INVERTEBRATE	0	103.1	CYT		136.744	6.48			ExpAA=0.32 First60=0.00 PredHel=0 Topology=o	1199	0				Y-NoSP	9	9	9	8.8	8.8	8.8	136.7	0	31.154	145660000	43
AGAP003995-PA	AGAP003995-PA	0.765554	0.521109	NaN	1.72738	1.44421	0.398454		glucosidase NET37 - signalP detected	met/carb/secreted glucosidase	CDD	0	101.6	SIG	23-24	73.052	5.14	70.609	5.08	ExpAA=0.18 First60=0.17 PredHel=0 Topology=o	647	0				Y-NoSP	5	5	5	10.5	10.5	10.5	73.013	0	60.942	357880000	23
AGAP003997-PB	AGAP003997-PB;AGAP003997-PC;AGAP003997-PA;AGAP003997-PD	-0.87063	-0.778048	-0.805981	-1.05946	-0.596528	-0.706691	casein kinase 1, gamma	Catalytic domain of the Serine/Threonine protein kinase	st	CDD	0	102.4	CYT		55.579	9.41			ExpAA=0.10 First60=0.07 PredHel=0 Topology=o	503	0				N	11	10	10	29.8	28	28	55.526	0	40.696	323890000	42
AGAP004000-PA	AGAP004000-PA	-2.08976	-2.28395	-1.99344	-1.84163	-2.11929	-1.82047	myosin IX	Myosin class V heavy chain - probable fragment - 12 OH-glycosylation sites - 12 NetOglyc sites	cs	KOG	0	61.4	CYT		316.099	9.12			ExpAA=0.77 First60=0.16 PredHel=0 Topology=o	2932	0				Y-NoSP	13	13	13	6.4	6.4	6.4	316.06	0	22.446	116020000	50
AGAP004002-PA	AGAP004002-PA	3.84005	3.63305	3.6644	3.66549	3.97226	3.79974	60 kDa heat shock protein, mitochondrial precursor	60 kDa heat shock protein mitochondrial	pm	REFSEQ-INVERTEBRATE	0	100	CYT		61.093	5.55			ExpAA=0.21 First60=0.00 PredHel=0 Topology=o	573	0				Y-NoSP	33	33	33	67	67	67	60.777	0	323.31	32793000000	780
AGAP004011-PA	AGAP004011-PA	NaN	NaN	NaN	NaN	NaN	NaN	survival motor neuron protein	mRNA splicing protein SMN (survival motor neuron)	tm	KOG	5e-28	124.3	CYT		34.18	5.29			ExpAA=0.32 First60=0.00 PredHel=0 Topology=o	313	0				Y-NoSP	3	3	3	15.3	15.3	15.3	33.964	0.0003269	2.8066	32560000	8
AGAP004016-PA	AGAP004016-PA	NaN	NaN	NaN	NaN	-2.19209	-1.71845		leucine-rich repeats - probable fragment - signalP detected - 2 predicted membrane helices	imm	CDD	5e-15	65.1	SIG	27-28	39.618	5.39	36.772	5.4	ExpAA=23.93 First60=3.28 PredHel=1 Topology=i325-347o	354	1	6.2	2	91.8	Y-NoSP	3	3	3	15.3	15.3	15.3	39.564	0	6.9754	26719000	14
AGAP004017-PA	AGAP004017-PA	-0.89842	-1.11023	-1.59208	-1.66361	-1.35747	-1.54479		leucine-rich repeats - signalP detected	imm	CDD	8e-14	82.7	SIG	17-18	40.844	5.34	38.961	5.34	ExpAA=28.97 First60=6.14 PredHel=1 Topology=o320-342i	359	1	6.1	89.1	4.7	N	4	4	4	15.9	15.9	15.9	40.807	0	8.451	92111000	19
AGAP004020-PA	AGAP004020-PA	-2.44093	NaN	-2.59472	-2.19107	NaN	-2.73542	alpha-mannosidase II	Glycosyl hydrolase family 38 - alpha-mannosidase	met/carb	KOG	0	87.6	CYT		130.103	6			ExpAA=21.94 First60=21.94 PredHel=1 Topology=i9-31o	1139	1	1.9	97.3	0.8	Y-NoSP	10	10	10	15.5	15.5	15.5	130.03	0	6.3201	48932000	17
AGAP004028-PB	AGAP004028-PB;AGAP004028-PA	-0.380417	-0.250095	-0.228592	-0.0220852	0.202088	0.047389	intron-binding protein aquarius	Helicases - probable fragment	nr	KOG	3e-36	34.3	CYT		177.899	5.43			ExpAA=0.01 First60=0.00 PredHel=0 Topology=o	1533	0				N	27	27	27	21.3	21.3	21.3	177.76	0	28.57	382280000	86
AGAP004031-PA	AGAP004031-PA	2.33136	2.82651	2.74033	2.64932	2.79113	2.61014	mitochondrial electron transfer flavoprotein subunit alpha	Electron transfer flavoprotein alpha subunit	met/energy	KOG	0	98.8	CYT		34.612	8.66			ExpAA=0.09 First60=0.00 PredHel=0 Topology=o	332	0				N	20	20	20	69.9	69.9	69.9	34.583	0	323.31	5741000000	149
AGAP004039-PB	AGAP004039-PB;AGAP004039-PA	-0.826937	-0.747923	-0.675194	-0.7423	-0.720334	-0.813905	afadin	Actin filament-binding protein Afadin - probable fragment	cs	KOG	0	62.4	CYT		240.205	7			ExpAA=0.01 First60=0.00 PredHel=0 Topology=o	2195	0				N	26	26	26	18.2	18.2	18.2	239.98	0	98.453	538640000	135
AGAP004049-PA	AGAP004049-PA	-2.22937	-1.64152	-2.47323	-1.42719	-1.85529	-1.54859	MAD, mothers against decapentaplegic interacting protein	Smad anchor for receptor activation - 20 OH-glycosylation sites - 20 NetOglyc sites	imm	KOG	0	109.3	CYT		149.453	4.75			ExpAA=0.02 First60=0.00 PredHel=0 Topology=o	1394	0				Y-NoSP	11	11	11	17.4	17.4	17.4	149.44	0	31.034	80267000	30
AGAP004055-PB	AGAP004055-PB;AGAP004055-PA	2.71949	2.46923	2.79163	2.86445	3.07406	2.85178	2-oxoglutarate dehydrogenase E2 component (dihydrolipoamide succinyltransferas	Dihydrolipoamide transacylase (alpha-keto acid dehydrogenase E2 subunit)	met/energy	KOG	2e-36	85.8	CYT		52.441	9.31			ExpAA=0.03 First60=0.00 PredHel=0 Topology=o	493	0				N	12	12	12	31.4	31.4	31.4	52.388	0	323.31	4196100000	186
AGAP004057-PA	AGAP004057-PA	NaN	-2.61582	NaN	-2.74994	NaN	NaN	gatA: Glutamyl-tRNA(Gln) amidotransferase subunit A, mitochondrial	aspartyl/glutamyl-tRNA amidotransferase subunit A	met/aa	CDD	0	102	CYT		53.972	6.39			ExpAA=0.89 First60=0.00 PredHel=0 Topology=o	492	0				Y-NoSP	5	5	5	15.4	15.4	15.4	53.955	0.00034674	4.2518	23145000	9
AGAP004065-PA	AGAP004065-PA	1.82006	1.97167	1.63736	1.95777	1.84818	1.78323	hemomucin	adipocyte plasma membrane-associated protein - 70 OH-glycosylation sites - 70 NetOglyc sites	met/lipd	REFSEQ-INVERTEBRATE	0	101.1	BL	29-30	65.153	9.42	61.781	9.33	ExpAA=21.27 First60=21.26 PredHel=1 Topology=i7-29o	595	1	3.7	95.1	1.2	N	19	19	19	47.6	47.6	47.6	65.105	0	86.438	2884800000	179
AGAP004071-PA	AGAP004071-PA;AGAP004071-PC;AGAP004071-PB	2.39445	2.11865	2.21713	2.14731	2.30537	2.11936	fimbrin	Ca2+-binding actin-bundling protein (fimbrin/plastin) EF-Hand protein superfamily	cs	KOG	0	99.8	CYT		73.939	5.99			ExpAA=0.07 First60=0.00 PredHel=0 Topology=o	658	0				Y-NoSP	31	31	31	58.2	58.2	58.2	73.859	0	305.29	5943900000	227
AGAP004078-PA	AGAP004078-PA;AGAP004078-PB	-1.42367	-1.47141	-1.3913	NaN	-2.15447	NaN	DNA topoisomerase I	DNA topoisomerase I	nr	KOG	0	97.7	CYT		125.737	9.05			ExpAA=0.00 First60=0.00 PredHel=0 Topology=o	1088	0				Y-NoSP	7	7	7	8.1	8.1	8.1	125.67	0.00035361	4.6717	49973000	17
AGAP004079-PA	AGAP004079-PA	-1.07783	-1.74538	-0.175573	-0.704718	-0.434884	NaN	low molecular weight phosphotyrosine protein phosphatase	Protein tyrosine phosphatase	st	KOG	5e-49	97.4	CYT		17.974	6.08			ExpAA=0.07 First60=0.07 PredHel=0 Topology=o	161	0				Y-NoSP	3	3	3	30.4	30.4	30.4	17.905	0	9.7942	40077000	21
AGAP004088-PA	AGAP004088-PA	-1.07048	-1.18648	-1.19876	-1.06214	-0.949122	-1.40569		AGAP004088-PA	uc	REFSEQ-INVERTEBRATE	0	100	CYT		140.676	5.33			ExpAA=0.24 First60=0.24 PredHel=0 Topology=o	1232	0				N	16	16	16	20.9	20.9	20.9	140.58	0	124.64	229450000	73
AGAP004090-PA	AGAP004090-PA	-0.646696	-0.868521	-0.241074	-0.879578	-0.830495	-0.115296	5'-3' exoribonuclease 2	5'-3' exonuclease XRN1/KEM1/SEP1 involved in DNA strand exchange and mRNA turnover - probable fragment	nr	KOG	0	50	CYT		117.196	7.29			ExpAA=0.00 First60=0.00 PredHel=0 Topology=o	1042	0				Y-NoSP	23	23	23	31.2	31.2	31.2	117.15	0	57.093	577710000	114
AGAP004091-PA	AGAP004091-PA	-1.10408	-1.23291	-1.76582	-1.06581	-0.87279	-1.47266	mRpS5: 28S ribosomal protein S5, mitochondrial	Ribosomal protein S5	ps	KOG	2e-48	92.1	CYT		51.785	9.86			ExpAA=0.09 First60=0.00 PredHel=0 Topology=o	458	0				N	6	6	6	18.6	18.6	18.6	51.668	0.00032765	2.85	169770000	16
AGAP004096-PB	AGAP004096-PB;AGAP004096-PA	1.16272	1.72525	1.675	1.92344	1.73466	1.14899	Serine/threonine-protein phosphatase 2A 56 kDa regulatory subunit epsilon	Serine/threonine protein phosphatase 2A regulatory subunit - 13 OH-glycosylation sites - 13 NetOglyc sites	st	KOG	0	98.4	CYT		62.486	6.55			ExpAA=0.02 First60=0.00 PredHel=0 Topology=o	554	0				Y-NoSP	19	19	18	40.3	40.3	38.1	62.424	0	323.31	3302400000	167
AGAP004097-PA	AGAP004097-PA	2.40144	2.43953	1.91099	1.79026	2.27562	2.39953	3-hydroxyisobutyryl-CoA hydrolase, mitochondrial	Enoyl-CoA hydratase	met/lipd	KOG	0	98.2	CYT		42.455	7.02			ExpAA=2.26 First60=0.00 PredHel=0 Topology=o	387	0				N	19	19	19	67.2	67.2	67.2	42.392	0	321.11	4290900000	220
AGAP004098-PB	AGAP004098-PB;AGAP004098-PA	3.23556	3.11604	2.51926	3.35455	2.82516	3.13822	GTP-binding protein SAR1	Sar1 is an essential component of COPII vesicle coats	pe	CDD	0	100	CYT		22.01	6.43			ExpAA=0.16 First60=0.16 PredHel=0 Topology=o	193	0				Y-NoSP	11	11	10	68.4	68.4	64.2	21.988	0	323.31	1495800000	109
AGAP004109-PA	AGAP004109-PA;AGAP012802-PA	-1.4378	NaN	NaN	NaN	-0.718246	-0.595496	Xaa-Pro aminopeptidase	Xaa-Pro aminopeptidase - signalP detected - GPI anchored	met/aa/secreted Xaa-Pro/gpi	KOG	0	112.9	SIG	30-31	80.36	8.66	77.304	8.13	ExpAA=22.60 First60=20.78 PredHel=1 Topology=i7-29o	708	1	3.1	95.9	1	Y-NoSP	9	9	9	18.1	18.1	18.1	80.321	0.00033841	3.6201	90055000	16
AGAP004110-PA	AGAP004110-PA	NaN	NaN	NaN	-0.946337	-1.18965	-1.56468		AGAP004110-PA	uc	REFSEQ-INVERTEBRATE	0	100	CYT		24.185	9.5			ExpAA=0.00 First60=0.00 PredHel=0 Topology=o	213	0				N	3	3	3	19.2	19.2	19.2	24.107	0	18.87	66909000	11
AGAP004119-PA	AGAP004119-PA;AGAP012811-PA	-0.172363	-0.375841	-0.108255	-0.145298	-0.0562067	-0.489882	cGMP-specific 3', 5'-cyclic phosphodiesterase	Cyclic GMP phosphodiesterase - probable fragment	st	KOG	4e-38	64.6	CYT		129.893	5.54			ExpAA=0.02 First60=0.00 PredHel=0 Topology=o	1164	0				Y-NoSP	13	13	13	17.1	17.1	17.1	129.84	0	29.054	262640000	56
AGAP004125-PA	AGAP004125-PA	NaN	NaN	NaN	NaN	NaN	NaN	Osi2: protein osiris 2	agap004125-pa - signalP detected - 2 predicted membrane helices	uc/memb	REFSEQ-INVERTEBRATE	0		SIG	36-37	41.195	6.96	37.377	5.94	ExpAA=50.49 First60=10.82 PredHel=2 Topology=i223-245o255-272i	369	2	10.6	2.7	86.7	Y-NoSP	6	6	6	25.5	25.5	25.5	41.152	0	27.217	28519000	11
AGAP004136-PA	AGAP004136-PA	0.325848	-0.0811958	0.284792	0.0770302	0.241878	0.333306		Rho guanine nucleotide exchange factor CDEP - probable fragment	st	KOG	3e-71	39.6	CYT		111.639	8.32			ExpAA=0.06 First60=0.00 PredHel=0 Topology=o	1043	0				Y-NoSP	21	21	21	24.8	24.8	24.8	111.58	0	246.94	825730000	96
AGAP004142-PA	AGAP004142-PA	2.94975	3.23924	2.77709	2.47952	2.9636	2.86996	aspartate aminotransferase, cytoplasmic	Aspartate aminotransferase/Glutamic oxaloacetic transaminase AAT1/GOT2	met/aa	KOG	0	94.1	CYT		44.885	6.34			ExpAA=0.01 First60=0.00 PredHel=0 Topology=o	404	0				Y-NoSP	21	21	21	67.3	67.3	67.3	44.825	0	323.31	7824700000	249
AGAP004143-PA	AGAP004143-PA	-0.641336	-0.639624	-0.829172	-0.661451	-0.884208	-0.669168		Rap1-GTPase-activating protein (Rap1GAP) - probable fragment	st	KOG	2e-54	38.3	CYT		242.491	8.5			ExpAA=0.23 First60=0.00 PredHel=0 Topology=o	2244	0				Y-NoSP	21	21	21	12.5	12.5	12.5	242.44	0	88.352	199420000	71
AGAP004145-PA	AGAP004145-PA	-1.09537	-0.847496	-0.694241	-0.765076	-1.27113	-1.21509	RNA-binding protein PNO1	RNA-binding protein Pno1p interacting with Nob1p and involved in 26S proteasome assembly	prot	KOG	1e-71	82.5	CYT		23.934	9.82			ExpAA=0.05 First60=0.00 PredHel=0 Topology=o	210	0				Y-NoSP	6	6	6	39.5	39.5	39.5	23.516	0	10.877	135460000	23
AGAP004146-PA	AGAP004146-PA	5.28246	4.65608	4.78112	5.18471	4.74486	4.85962	Ras-related protein Rab-1A	Rab subfamily of small GTPases	pe	SMART	3e-80	100	CYT		22.407	5.3			ExpAA=0.06 First60=0.06 PredHel=0 Topology=o	201	0				Y-NoSP	11	11	9	66.2	66.2	56.7	22.383	0	323.31	6690000000	331
AGAP004147-PA	AGAP004147-PA	-1.11766	-0.793514	-0.741074	-0.48945	-0.900445	-0.123092	Exo5: exocyst complex component 5	Exocyst subunit - Sec10p	pe	KOG	0	98.6	CYT		82.552	5.43			ExpAA=0.02 First60=0.00 PredHel=0 Topology=o	714	0				N	7	7	7	15.7	15.7	15.7	82.53	0	11.704	156660000	28
AGAP004148-PA	AGAP004148-PA	NaN	NaN	NaN	NaN	NaN	NaN	CLIPB5: CLIP-domain serine protease	Trypsin-like serine protease - signalP detected	pm	SMART	4e-62	114.4	SIG	30-31	41.341	5.89	37.921	5.28	ExpAA=0.95 First60=0.61 PredHel=0 Topology=o	379	0				N	4	4	4	16.1	16.1	16.1	41.258	0.0014603	0.069586	22615000	8
AGAP004151-PA	AGAP004151-PA	0.0599632	0.259966	-0.123936	0.132734	0.332911	-0.28939	protein phosphatase 5	PP5	st	CDD	0	100	CYT		56.977	5.92			ExpAA=0.24 First60=0.00 PredHel=0 Topology=o	500	0				N	14	14	14	37.4	37.4	37.4	56.957	0	46.025	957480000	71
AGAP004158-PA	AGAP004158-PA	-0.949511	-0.997311	-0.520401	-0.571383	-0.484754	-0.760736	UDP-sugar diphosphatase	AGAP004158-PA	met/carb	REFSEQ-INVERTEBRATE	0	100	CYT		23.683	4.92			ExpAA=3.02 First60=0.01 PredHel=0 Topology=o	211	0				N	5	5	5	46	46	46	23.627	0	147.38	201270000	29
AGAP004159-PA	AGAP004159-PA	2.3277	2.33405	2.26722	2.47187	2.63498	2.62328	malate dehydrogenase (oxaloacetate-decarboxylating)(NADP+)	NADP+-dependent malic enzyme	met/energy	KOG	0	95	CYT		69.232	6.3			ExpAA=0.51 First60=0.00 PredHel=0 Topology=o	626	0				Y-NoSP	26	26	25	59.1	59.1	57.7	69.208	0	323.31	6864800000	261
AGAP004164-PA	AGAP004164-PA	2.19445	2.63573	1.97132	1.99753	2.37448	2.18797	GSTD1-4: glutathione S-transferase delta class 1	Chain A	detox	NR-LIGHT	0	100	CYT		23.808	6.1			ExpAA=0.06 First60=0.02 PredHel=0 Topology=o	209	0				Y-NoSP	11	11	7	59.3	59.3	35.9	23.783	0	45.559	1059700000	128
AGAP004164-PB	AGAP004164-PB;AGAP004164-PC;AGAP004164-PD;AGAP004378-PA	2.47388	2.65621	2.36666	2.61258	2.65325	2.49355	GSTD1-4: glutathione S-transferase delta class 1	glutathione S-transferase 1 isoform X1	detox	REFSEQ-INVERTEBRATE	0	99	CYT		23.468	5.94			ExpAA=0.07 First60=0.02 PredHel=0 Topology=o	209	0				Y-NoSP	9	5	5	56.9	33.5	33.5	23.445	0	17.948	1296300000	102
AGAP004175-PA	AGAP004175-PA	0.736801	0.98019	0.858082	0.882627	1.06866	1.51985	uridine monophosphate synthetase	Uridine 5'- monophosphate synthase/orotate phosphoribosyltransferase	met/nuc	KOG	6e-72	102	CYT		54.601	5.89			ExpAA=0.50 First60=0.00 PredHel=0 Topology=o	497	0				N	12	12	12	38.2	38.2	38.2	54.563	0	31.437	935440000	56
AGAP004176-PA	AGAP004176-PA	-2.43073	-2.18706	-2.48891	-2.65465	-2.37245	-2.48555	serine/threonine-protein kinase/endoribonuclease IRE1	Catalytic domain of the Serine/Threonine kinase - signalP detected	st/secreted Catalytic	CDD	0	105	SIG	21-22	129.289	6.52	127.288	6.44	ExpAA=34.18 First60=0.34 PredHel=0 Topology=o	1169	0				N	9	9	9	11	11	11	129.23	0	7.343	49203000	23
AGAP004188-PA	AGAP004188-PA	NaN	NaN	NaN	NaN	NaN	NaN	polyhomeotic-like protein 1	polyhomeotic-proximal chromatin protein-like isoform X3 - 51 OH-glycosylation sites - 51 NetOglyc sites	nr	REFSEQ-INVERTEBRATE	0	111.8	CYT		196.222	7.74			ExpAA=0.28 First60=0.00 PredHel=0 Topology=o	1911	0				N	4	4	4	3.5	3.5	3.5	196.07	0	28.854	17698000	9
AGAP004190-PA	AGAP004190-PA	NaN	NaN	NaN	NaN	NaN	NaN	U3 small nucleolar RNA-associated protein 7	WD40-repeat-containing subunit of the 18S rRNA processing complex	tm	KOG	0	102	CYT		74.41	9.56			ExpAA=0.03 First60=0.00 PredHel=0 Topology=o	655	0				Y-NoSP	4	4	4	8.5	8.5	8.5	74.369	0.00090662	0.89213	23745000	5
AGAP004192-PA	AGAP004192-PA	5.96356	5.54039	5.61823	5.67918	5.71725	5.60776	heat shock 70kDa protein 5	heat shock 70 kDa protein cognate 3 - signalP detected	pm	REFSEQ-INVERTEBRATE	0	100.4	SIG	20-21	72.759	5.15	70.762	5.09	ExpAA=0.03 First60=0.01 PredHel=0 Topology=o	659	0				Y-NoSP	43	43	40	53.6	53.6	51.9	72.743	0	323.31	69252000000	863
AGAP004194-PA	AGAP004194-PA	-0.243364	-0.335093	-0.290182	-0.237043	-0.204057	-0.351878	dynactin 1	Microtubule-associated protein dynactin DCTN1/Glued	nr	KOG	0	102.8	CYT		139.318	5.37			ExpAA=7.37 First60=7.37 PredHel=0 Topology=o	1233	0				N	37	37	37	42.6	42.6	42.6	139.25	0	323.31	881980000	173
AGAP004195-PA	AGAP004195-PA;AGAP004189-PA	0.031662	0.0267944	0.0372276	-0.16614	-0.0263834	0.0610838	D-2-hydroxyglutarate dehydrogenase, mitochondrial	Protein containing the FAD binding domain	met/energy	KOG	0	97.6	CYT		57.164	6.05			ExpAA=0.01 First60=0.00 PredHel=0 Topology=o	517	0				N	13	13	13	40	40	40	57.025	0	39.494	655970000	63
AGAP004197-PA	AGAP004197-PA	2.6541	2.77098	2.47143	2.2564	2.45877	2.19553	6-phosphogluconate dehydrogenase, decarboxylating	6-phosphogluconate dehydrogenase	met/carb	KOG	0	99.7	CYT		53.152	7.15			ExpAA=2.14 First60=0.10 PredHel=0 Topology=o	482	0				N	28	28	28	79.5	79.5	79.5	53.141	0	323.31	8345100000	268
AGAP004204-PA	AGAP004204-PA	-0.185595	0.492559	-0.105364	0.255777	0.161944	-0.0991774	Ras-related protein Rab-4B	Rab subfamily of small GTPases	pe	SMART	2e-73	100	CYT		24.948	6			ExpAA=0.11 First60=0.11 PredHel=0 Topology=o	224	0				Y-NoSP	8	8	8	44.2	44.2	44.2	24.709	0	46.868	376100000	46
AGAP004207-PA	AGAP004207-PA	-2.47934	-2.42103	-2.07782	-2.07842	-1.90122	-1.50391	Exo8: exocyst complex component 8	Exocyst complex subunit	pe	KOG	1e-93	102.5	CYT		77.398	6.39			ExpAA=0.01 First60=0.00 PredHel=0 Topology=o	678	0				N	5	5	5	12.4	12.4	12.4	77.313	0	8.7659	69221000	21
AGAP004210-PA	AGAP004210-PA	-0.124151	-0.622454	NaN	-0.667233	-0.776879	-1.10968		agap004210-pa - signalP detected - 4 predicted membrane helices	uc/memb	REFSEQ-INVERTEBRATE	0		SIG	30-31	25.837	5.14	22.556	5	ExpAA=92.72 First60=22.46 PredHel=4 Topology=i7-29o69-91i98-129o168-190i	230	4	42.2	34.3	23.5	N	3	3	3	13.9	13.9	13.9	25.73	0.0014877	0.52926	133830000	20
AGAP004211-PA	AGAP004211-PA	-0.772869	-0.867352	0.201897	-0.410397	-0.627969	-0.310227		Adaptor protein CMS/SETA - probable fragment - 21 OH-glycosylation sites - 21 NetOglyc sites	st	KOG	5e-48	52.1	CYT		99.976	9.03			ExpAA=0.00 First60=0.00 PredHel=0 Topology=o	946	0				Y-NoSP	16	16	16	26.8	26.8	26.8	99.953	0	92.54	476950000	75
AGAP004212-PA	AGAP004212-PA	3.73034	3.91728	3.85309	3.94892	3.9271	3.96182	Crc: calreticulin	Calreticulin - signalP detected	pm	KOG	0	99.2	SIG	16-17	46.457	4.38	44.714	4.37	ExpAA=0.08 First60=0.08 PredHel=0 Topology=o	406	0				Y-NoSP	25	25	25	64.3	64.3	64.3	46.357	0	323.31	24835000000	370
AGAP004227-PA	AGAP004227-PA	3.16798	3.02686	3.25383	3.13533	2.97307	3.1855	ADP-ribosylation factor-like protein	GTP-binding ADP-ribosylation factor Arf6 (dArf3)	pe	KOG	3e-32	93.3	CYT		21.251	6.73			ExpAA=0.02 First60=0.02 PredHel=0 Topology=o	186	0				Y-NoSP	10	10	10	65.1	65.1	65.1	21.206	0	15.402	1147400000	89
AGAP004235-PA	AGAP004235-PA;AGAP004235-PB	0.0914211	0.617449	0.672924	0.622177	0.393085	NaN	elongation factor 1-delta	Elongation factor 1 beta/delta chain	tm	KOG	7e-56	96	CYT		29.424	4.9			ExpAA=0.11 First60=0.00 PredHel=0 Topology=o	268	0				N	6	6	6	33.6	33.6	33.6	29.348	0	55.713	303930000	28
AGAP004236-PA	AGAP004236-PA	0.742809	0.673531	0.660511	0.997667	0.851735	0.702062		Endoribonuclease LACTB2	met/nuc	SWISSP	6e-82	98.9	CYT		32.791	5.58			ExpAA=0.05 First60=0.04 PredHel=0 Topology=o	291	0				N	12	12	12	52.2	52.2	52.2	32.743	0	18.775	475250000	45
AGAP004238-PA	AGAP004238-PA	1.36959	1.4058	1.10143	1.25504	1.53768	1.30245	CCT1: Chaperonin containing TCP1 subunit 1	chaperonin	pm	NR-LIGHT	0	100	CYT		59.508	5.84			ExpAA=0.01 First60=0.00 PredHel=0 Topology=o	557	0				N	22	22	22	52.4	52.4	52.4	59.435	0	284.77	3843700000	201
AGAP004246-PC	AGAP004246-PC;AGAP004246-PB;AGAP004246-PA	1.89403	1.81492	1.8368	1.82077	1.9089	1.81758	Receptor protein-tyrosine phosphatase 10d	Protein tyrosine phosphatase Corkscrew - probable fragment	st	KOG	2e-56	44.1	CYT		179.915	6.55			ExpAA=24.10 First60=0.71 PredHel=1 Topology=o1221-1243i	1578	1	1.4	77.4	21.2	N	50	50	50	42.3	42.3	42.3	179.73	0	323.31	5580100000	366
AGAP004247-PA	AGAP004247-PA;AGAP004247-PC;AGAP004247-PB	-0.421339	-0.22681	0.0452442	0.319786	0.912242	0.486148	GPXH1: glutathione peroxidase 1	Glutathione peroxidase - signalP detected	detox/ox	KOG	5e-68	97.6	SIG	19-20	22.415	6.82	20.231	6.35	ExpAA=13.50 First60=13.46 PredHel=0 Topology=o	202	0				N	4	4	4	21.3	21.3	21.3	22.235	0	10.021	103970000	16
AGAP004254-PA	AGAP004254-PA	NaN	NaN	NaN	-2.46555	NaN	-2.68065	transcription initiation factor TFIID subunit 6	Transcription initiation factor TFIID - 30 OH-glycosylation sites - 30 NetOglyc sites	tm	KOG	0	90.4	CYT		79.728	7.04			ExpAA=0.03 First60=0.00 PredHel=0 Topology=o	741	0				Y-NoSP	5	5	5	13.6	13.6	13.6	79.657	0	5.778	36726000	11
AGAP004256-PB	AGAP004256-PB;AGAP004256-PA	-0.687336	-0.928488	-0.939358	-1.19168	-0.835015	-1.07465		agap004256-pb - 18 OH-glycosylation sites - 18 NetOglyc sites	uc	REFSEQ-INVERTEBRATE	0	100	CYT		127.685	4.7			ExpAA=0.00 First60=0.00 PredHel=0 Topology=o	1160	0				N	15	15	15	19.5	19.5	19.5	127.55	0	22.781	247780000	51
AGAP004261-PC	AGAP004261-PC;AGAP004261-PB;AGAP004261-PA	-2.78201	-3.2022	-3.05651	-2.12884	-3.05675	-2.63367	CRY2: cryptochrome 2	Deoxyribodipyrimidine photolyase/cryptochrome	nr	KOG	0	94.1	CYT		118.414	6.4			ExpAA=0.14 First60=0.09 PredHel=0 Topology=o	1056	0				Y-NoSP	6	6	6	8.5	8.5	8.5	118.3	0	5.2193	42890000	17
AGAP004265-PA	AGAP004265-PA	NaN	NaN	NaN	NaN	NaN	NaN		agap004265-pa - 18 OH-glycosylation sites - 18 NetOglyc sites	uc	REFSEQ-INVERTEBRATE	0	100	CYT		137.578	9.39			ExpAA=0.03 First60=0.01 PredHel=0 Topology=o	1226	0				Y-NoSP	3	3	3	4.9	4.9	4.9	137.56	0.00063291	2.0548	10909000	6
AGAP004271-PA	AGAP004271-PA;AGAP012883-PA	-0.32288	-0.196899	-0.301111	-0.0619984	0.116038	-0.264857	phospholipase/carboxylesterase	Lysophospholipase	met/lipd	KOG	4e-47	104.3	CYT		27.923	5.99			ExpAA=1.82 First60=0.05 PredHel=0 Topology=o	250	0				N	6	6	6	38.8	38.8	38.8	27.847	0	11.648	283770000	38
AGAP004283-PB	AGAP004283-PB;AGAP004283-PA	1.85344	1.76938	2.23086	2.01266	1.79733	2.02442	AP-1 complex subunit sigma 1/2	Clathrin adaptor complex small chain	pe	PFAM	3e-53	100	CYT		18.45	5.95			ExpAA=0.00 First60=0.00 PredHel=0 Topology=o	157	0				N	4	4	4	31.8	31.8	31.8	18.431	0	17.104	226550000	40
AGAP004284-PA	AGAP004284-PA	-2.30589	NaN	NaN	NaN	-1.71792	NaN	tubulin--tyrosine ligase-like protein 12	tubulin--tyrosine ligase-like protein 12	cs	REFSEQ-INVERTEBRATE	0	100.8	CYT		71.92	4.67			ExpAA=0.01 First60=0.00 PredHel=0 Topology=o	621	0				N	6	6	6	11	11	11	71.901	0.00061652	1.4625	40700000	10
AGAP004294-PA	AGAP004294-PA	-0.072546	-0.0285416	-0.383778	0.0336113	0.172767	-0.183557	Ubqn: ubiquilin	Ubiquitin-like protein - 13 OH-glycosylation sites - 13 NetOglyc sites	prot	KOG	0	109.7	CYT		57.547	5.14			ExpAA=0.09 First60=0.00 PredHel=0 Topology=o	538	0				Y-NoSP	17	17	17	57.2	57.2	57.2	57.529	0	323.31	1069100000	132
AGAP004297-PA	AGAP004297-PA;AGAP004297-PB	-1.3339	-1.03477	-0.894123	-0.748528	-0.532731	-1.0958		C-3 sterol dehydrogenase/3-beta-hydroxysteroid dehydrogenase	met/lipd	KOG	1e-28	98	CYT		43.021	5.66			ExpAA=0.05 First60=0.05 PredHel=0 Topology=o	382	0				N	6	6	6	23	23	23	43.014	0	5.2975	169810000	20
AGAP004303-PA	AGAP004303-PA	NaN	NaN	-3.03595	-0.436665	NaN	-1.0361	Integrin alpha-ps	Vitronectin receptor alpha subunit - signalP detected	extmat	KOG	0	85.5	SIG	29-30	126.924	5.04	123.826	5.04	ExpAA=34.94 First60=12.00 PredHel=1 Topology=o1080-1102i	1143	1	1.9	94.5	3.6	N	5	5	5	5.5	5.5	5.5	126.74	0.00033135	3.1154	79653000	13
AGAP004309-PA	AGAP004309-PA	NaN	-2.28973	NaN	-3.00431	-2.31381	NaN	solute carrier family 22	cation transport protein - 12 predicted membrane helices	tr membrane	CDD	0	102.3	BL	32-33	64.822	5.64	61.228	5.45	ExpAA=254.57 First60=22.92 PredHel=12 Topology=i20-42o140-157i164-183o189-211i223-245o250-269i340-359o369-391i398-417o422-444i457-479o483-505i	587	12	42.1	21.8	36.1	N	4	4	4	11.2	11.2	11.2	64.788	0.00063311	2.0615	40070000	14
AGAP004310-PA	AGAP004310-PA	-1.47261	-1.33822	-1.77879	-1.36576	-0.968984	-1.0318		Trichohyalin-plectin-homology domain	extmat	PFAM	7e-32	83.8	CYT		241.523	8.48			ExpAA=2.41 First60=0.00 PredHel=0 Topology=o	2253	0				N	18	18	18	12.3	12.3	12.3	241.46	0	25.418	235880000	69
AGAP004311-PA	AGAP004311-PA	-0.501791	-0.6646	-0.358292	-0.457474	-0.484567	-0.726161	phosphopantothenate-cysteine ligase	Uncharacterized conserved protein with similarity to phosphopantothenoylcysteine synthetase/decarboxylase	met/aa	KOG	0	101.3	CYT		36.345	6.24			ExpAA=0.29 First60=0.01 PredHel=0 Topology=o	316	0				Y-NoSP	11	11	11	53.5	53.5	53.5	36.103	0	43.846	313600000	36
AGAP004320-PA	AGAP004320-PA	-1.16316	-1.03227	-1.04023	-0.92297	-0.808106	-0.922652	Dedicator of cytokinesis protein 1	Signaling protein DOCK180	st	KOG	0	106.9	BL	17-18	235.933	6.84	234.342	6.73	ExpAA=0.25 First60=0.01 PredHel=0 Topology=o	2085	0				Y-NoSP	39	39	39	23.7	23.7	23.7	235.89	0	100.83	509090000	148
AGAP004322-PA	AGAP004322-PA	-0.65938	-0.158913	-0.0222321	-0.253294	-0.426513	0.355651	pumilio homology domain family member 6	Puf family RNA-binding protein	tm	KOG	1e-75	107.6	CYT		76.833	9.41			ExpAA=0.01 First60=0.00 PredHel=0 Topology=o	682	0				Y-NoSP	11	11	11	28.3	28.3	28.3	76.814	0	196.74	434440000	81
AGAP004332-PA	AGAP004332-PA	-2.65329	-2.75472	-1.8906	-2.84088	NaN	NaN	Macrophage erythroblast attacher	AGAP004332-PA	prot	REFSEQ-INVERTEBRATE	0	100	CYT		45.714	8.56			ExpAA=0.02 First60=0.00 PredHel=0 Topology=o	394	0				N	4	4	4	15.5	15.5	15.5	45.642	0	15.485	35857000	16
AGAP004334-PA	AGAP004334-PA	6.80089	6.76471	7.178	7.05556	6.99667	6.87178	SG5: salivary gland protein 5	Conserved secreted protein precursor	s/ucs	REFSEQ-INVERTEBRATE	0		SIG	24-25	38.374	6.04	35.842	6.05	ExpAA=14.88 First60=14.46 PredHel=0 Topology=o	332	0				N	28	28	28	64.8	64.8	64.8	38.202	0	323.31	195000000000	1050
AGAP004335-PC	AGAP004335-PC;AGAP004335-PB;AGAP004335-PA	2.27237	2.40171	2.24004	1.8115	2.45036	2.34233	filamin	Actin-binding cytoskeleton protein filamin	cs	KOG	0	108	CYT		247.879	5.81			ExpAA=0.45 First60=0.00 PredHel=0 Topology=o	2295	0				N	111	111	111	68	68	68	247.61	0	323.31	15399000000	1059
AGAP004340-PA	AGAP004340-PA	0.620821	0.899523	0.421196	0.656433	0.743581	0.671056		Uncharacterized conserved protein contains TraB domain	st	KOG	5e-77	86	CYT		53.738	5.37			ExpAA=11.54 First60=0.00 PredHel=0 Topology=o	486	0				N	12	12	12	33.3	33.3	33.3	53.699	0	87.734	1243300000	105
AGAP004341-PA	AGAP004341-PA	-1.46524	-1.62271	-1.4889	-1.55129	-1.64736	-2.29161	metastasis-associated protein MTA	Histone deacetylase complex MTA1 component - probable fragment	nr	KOG	0	72.4	CYT		116.618	9.53			ExpAA=0.12 First60=0.00 PredHel=0 Topology=o	1091	0				Y-NoSP	10	10	10	13.1	13.1	13.1	116.56	0	96.424	114640000	40
AGAP004345-PA	AGAP004345-PA	-1.10531	-1.05619	-1.04955	-1.25595	-0.978164	-1.07651		titin - 11 OH-glycosylation sites - 11 NetOglyc sites	cs	REFSEQ-INVERTEBRATE	2e-81	109.7	CYT		164.874	7.35			ExpAA=0.05 First60=0.00 PredHel=0 Topology=o	1544	0				N	11	11	11	10.2	10.2	10.2	164.73	0	10.834	159310000	34
AGAP004348-PA	AGAP004348-PA	-0.450464	-0.271364	-0.837807	-1.08617	-0.331862	-0.546809		titin homolog	cs	REFSEQ-INVERTEBRATE	2e-88	104.9	CYT		197.058	6.28			ExpAA=0.00 First60=0.00 PredHel=0 Topology=o	1804	0				Y-NoSP	27	27	27	19.1	19.1	19.1	196.89	0	323.31	686080000	156
AGAP004349-PA	AGAP004349-PA	5.58401	5.67655	5.6844	5.95207	5.81645	5.90961		AGAP004349-PA	uc	REFSEQ-INVERTEBRATE	0	100	CYT		20.435	7.79			ExpAA=0.01 First60=0.01 PredHel=0 Topology=o	190	0				Y-NoSP	12	12	12	43.7	43.7	43.7	20.237	0	323.31	7832800000	126
AGAP004351-PA	AGAP004351-PA	-1.02492	-1.11675	NaN	NaN	NaN	NaN	ATP-dependent RNA helicase DDX43	ATP-dependent RNA helicase - probable fragment	tm	KOG	0	67.4	CYT		80.05	5.81			ExpAA=0.00 First60=0.00 PredHel=0 Topology=o	713	0				Y-NoSP	7	6	6	14.6	13	13	79.989	0.00035373	4.6803	78863000	17
AGAP004352-PB	AGAP004352-PB;AGAP004352-PA	1.85723	2.10278	2.33211	2.38726	2.21621	1.85154	succinyl-CoA synthetase beta subunit	Succinyl-CoA synthetase beta subunit	met/energy	KOG	0	92.1	CYT		46.174	5.91			ExpAA=6.90 First60=0.00 PredHel=0 Topology=o	423	0				Y-NoSP	25	25	25	61.2	61.2	61.2	46.128	0	273.89	7279000000	224
AGAP004366-PA	AGAP004366-PA	3.684	3.70891	3.59246	3.82167	3.88898	3.6637	1-pyrroline-5-carboxylate dehydrogenase	Aldehyde dehydrogenase	met/energy	KOG	5e-41	86	CYT		63.603	8.88			ExpAA=4.24 First60=0.00 PredHel=0 Topology=o	573	0				Y-NoSP	25	25	25	58.1	58.1	58.1	63.505	0	323.31	20635000000	413
AGAP004384-PA	AGAP004384-PA;AGAP012507-PA	-1.51465	-1.65232	-1.77598	-1.55883	-1.42917	-1.65859		Monocarboxylate transporter - probable fragment - 11 predicted membrane helices	tr membrane	KOG	1e-56	37.9	CYT		88.448	6.31			ExpAA=246.77 First60=0.00 PredHel=12 Topology=i129-151o166-188i195-217o221-243i255-277o281-303i604-623o627-646i659-678o683-705i718-740o750-772i	821	12	31.1	5.1	63.8	N	4	4	4	6.8	6.8	6.8	88.423	0	36.574	142150000	44
AGAP004394-PA	AGAP004394-PA;AGAP012819-PA	1.94761	1.79681	1.78932	2.04202	1.84935	1.9001	dipeptidyl-peptidase III	dipeptidyl peptidase 3-like	pm/protease	REFSEQ-INVERTEBRATE	0	99.4	CYT		81.511	5.08			ExpAA=0.66 First60=0.02 PredHel=0 Topology=o	722	0				N	32	32	32	67	67	67	81.443	0	323.31	3162100000	246
AGAP004395-PA	AGAP004395-PA	4.72031	4.87534	4.27971	4.93574	4.7506	4.37582	nucleophosmin 3	AGAP004395-PA	nr	REFSEQ-INVERTEBRATE	2e-97	100	CYT		19.541	4.74			ExpAA=0.00 First60=0.00 PredHel=0 Topology=o	175	0				Y-NoSP	9	9	9	50.9	50.9	50.9	19.46	0	323.31	6821000000	141
AGAP004396-PA	AGAP004396-PA	4.7457	4.90398	4.95235	4.9616	4.5865	4.91608	acetyl-CoA hydrolase/transferase (Precursor)	Acetyl-CoA hydrolase	met/energy	KOG	0	99.3	CYT		51.993	8.4			ExpAA=0.03 First60=0.00 PredHel=0 Topology=o	478	0				N	21	21	21	67.6	67.6	67.6	51.973	0	316.68	39681000000	520
AGAP004405-PA	AGAP004405-PA	NaN	NaN	-0.0855694	-0.396015	-0.579864	0.070981	glucose-repressible alcohol dehydrogenase transcriptional effector homolog	Transcriptional effector CCR4-related protein - probable fragment	tm	KOG	9e-36	56.1	CYT		62.148	6.48			ExpAA=0.03 First60=0.00 PredHel=0 Topology=o	548	0				N	5	5	5	10.9	10.9	10.9	62.129	0	5.4942	204710000	13
AGAP004407-PA	AGAP004407-PA	0.129311	-0.327595	0.169954	0.255268	0.0904894	0.199719	lectin, mannose-binding 2	VIP36 and VIPL type 1 transmembrane protein	imm	CDD	0	100	BL	33-34	38.36	6.49	34.64	6.18	ExpAA=36.61 First60=11.31 PredHel=1 Topology=o301-323i	335	1	6.6	89.9	3.6	N	7	7	7	30.4	30.4	30.4	38.298	0	32.699	392280000	44
AGAP004412-PA	AGAP004412-PA	-1.65746	NaN	-1.72852	-1.32066	-1.60301	-1.43223	diphthine synthase	Diphthine synthase	ps	KOG	0	102.9	CYT		32.153	5.14			ExpAA=0.03 First60=0.00 PredHel=0 Topology=o	286	0				N	4	4	4	22.4	22.4	22.4	31.974	0	56.57	80656000	17
AGAP004417-PA	AGAP004417-PA	-0.54636	-0.651253	-0.705193	-0.98967	-0.476089	-0.336406	zinc finger protein	nucleolar zincfinger protein	tm	REFSEQ-PROTOZOA	0	96.5	CYT		53.589	4.52			ExpAA=0.00 First60=0.00 PredHel=0 Topology=o	478	0				N	9	9	9	25.3	25.3	25.3	53.566	0	15.703	390510000	31
AGAP004418-PA	AGAP004418-PA	-1.14858	-0.841743	NaN	-0.743204	NaN	-1.67881		WD40 domain	st	CDD	3e-09	39.7	CYT		33.528	5.34			ExpAA=0.01 First60=0.00 PredHel=0 Topology=o	304	0				Y-NoSP	5	5	5	20.4	20.4	20.4	33.475	0	22.438	100010000	15
AGAP004422-PA	AGAP004422-PA	4.30159	4.24141	4.56155	4.51262	4.50019	4.3661	RpL19: 60S ribosomal protein L19	60s ribosomal protein L19	ps	KOG	5e-64	100	CYT		24.244	11.35			ExpAA=0.00 First60=0.00 PredHel=0 Topology=o	204	0				N	9	9	9	31.9	31.9	31.9	24.206	0	238.69	11528000000	107
AGAP004423-PA	AGAP004423-PA	-2.72791	-3.6026	NaN	NaN	-3.62171	NaN		Conserved plasma membrane protein - 5 predicted membrane helices	uc/memb	REFSEQ-INVERTEBRATE	0		CYT		163.747	8.32			ExpAA=92.18 First60=0.00 PredHel=4 Topology=o635-657i731-753o763-785i816-838o	1466	4	6	86.8	7.2	Y-NoSP	4	4	4	4.3	4.3	4.3	163.72	0.00091158	1.065	11401000	11
AGAP004425-PA	AGAP004425-PA	NaN	NaN	NaN	NaN	NaN	NaN	Dephospho-CoA kinase domain-containing protein	Similar to bacterial dephospho-CoA kinase	met/int	KOG	5e-70	100	CYT		27.093	7.1			ExpAA=23.27 First60=0.00 PredHel=1 Topology=o208-227i	235	1	8.1	88.5	3.4	Y-NoSP	4	4	4	17.4	17.4	17.4	27.01	0.0014616	0.10306	35061000	7
AGAP004430-PA	AGAP004430-PA	-0.872606	-0.823935	-1.03244	-0.699663	-0.639365	-0.850064	5'-3' exoribonuclease 1	5'-3' exonuclease HKE1/RAT1 - probable fragment	nr	KOG	0	72	CYT		193.835	7.65			ExpAA=0.02 First60=0.00 PredHel=0 Topology=o	1705	0				N	25	25	25	19.5	19.5	19.5	193.76	0	39.644	411870000	113
AGAP004431-PA	AGAP004431-PA	NaN	-2.00988	NaN	NaN	-2.0407	NaN		glycosylated lysosomal membrane protein - signalP detected	pm/protease	REFSEQ-INVERTEBRATE	0	95.8	SIG	27-28	45.619	5.4	42.576	5.24	ExpAA=37.83 First60=13.13 PredHel=1 Topology=o366-388i	404	1	5.4	90.6	4	Y-NoSP	3	3	3	10.6	10.6	10.6	45.425	0.00033956	3.6761	40832000	12
AGAP004435-PA	AGAP004435-PA	0.00437546	0.102583	-0.066864	0.308649	0.206319	0.113347		AGAP004435-PA	uc	REFSEQ-INVERTEBRATE	0	100	CYT		40.277	8.74			ExpAA=19.24 First60=0.00 PredHel=0 Topology=o	344	0				Y-NoSP	15	15	15	50	50	50	40.188	0	10.968	489090000	59
AGAP004437-PD	AGAP004437-PD;AGAP004437-PB;AGAP004437-PA;AGAP004437-PC	2.14045	1.71775	1.86522	1.9352	1.88589	1.76547	Glycerol-3-phosphate dehydrogenase	Glycerol-3-phosphate dehydrogenase	met/energy	KOG	0	103	BL	20-21	81.362	7.86	79.42	7.04	ExpAA=6.01 First60=5.84 PredHel=0 Topology=o	726	0				Y-NoSP	38	38	38	63.4	63.4	63.4	81.282	0	323.31	5088200000	268
AGAP004440-PB	AGAP004440-PB;AGAP004440-PA	2.40947	2.58109	2.41018	2.44508	2.26259	1.39112	spectrin beta	Ca2+-binding actin-bundling protein (actinin) alpha chain (EF-Hand protein superfamily) - probable fragment	cs	KOG	4e-76	61.4	CYT		487.306	6.01			ExpAA=0.01 First60=0.00 PredHel=0 Topology=o	4249	0				Y-NoSP	205	205	205	54.4	54.4	54.4	486.82	0	323.31	26956000000	2054
AGAP004443-PB	AGAP004443-PB;AGAP004443-PA	1.47952	1.69368	1.32413	1.65827	1.78833	1.29132	glycogen synthase kinase 3 beta	The catalytic domain of the Serine/Threonine Kinase	st	CDD	0	100	CYT		51.506	8.84			ExpAA=0.12 First60=0.00 PredHel=0 Topology=o	477	0				Y-NoSP	13	13	13	35.4	35.4	35.4	51.415	0	15.082	2257800000	79
AGAP004451-PA	AGAP004451-PA	1.01692	0.8589	0.709137	0.749319	0.000500679	0.191443	UDPglucose--hexose-1-phosphate uridylyltransferase	Galactose-1-phosphate uridylyltransferase	met/energy	KOG	0	99.7	CYT		40.473	7.63			ExpAA=0.30 First60=0.00 PredHel=0 Topology=o	351	0				N	5	5	5	18.5	18.5	18.5	40.442	0	118.06	1148600000	71
AGAP004455-PA	AGAP004455-PA	0.721821	0.661345	0.69578	0.39901	-0.170753	0.419618	GNBPB1: 3-glucan binding protein	beta-13-glucan-binding protein-like - signalP detected	imm/secreted beta-13-glucan-binding	REFSEQ-INVERTEBRATE	0	86.8	SIG	24-25	44.105	5.25	41.5	5.23	ExpAA=0.22 First60=0.04 PredHel=0 Topology=o	395	0				Y-NoSP	8	8	8	29.6	29.6	29.6	44.091	0	31.7	792910000	56
AGAP004459-PB	AGAP004459-PB;AGAP004459-PA	0.920053	1.29698	0.875851	0.891029	0.900735	0.748061	ubiquitin-like 1-activating enzyme E1 A	SMT3/SUMO-activating complex AOS1/RAD31 component	pm	KOG	5e-96	99	CYT		37.368	5.83			ExpAA=0.91 First60=0.40 PredHel=0 Topology=o	332	0				N	10	10	10	40.7	40.7	40.7	37.33	0	38.178	919660000	66
AGAP004462-PA	AGAP004462-PA	5.00626	5.64488	5.83168	5.35341	5.67252	5.5576	RpS25: 40S ribosomal protein S25	S25 ribosomal protein	ps	PFAM	1e-38	100	CYT		17.527	10.06			ExpAA=0.15 First60=0.15 PredHel=0 Topology=o	155	0				Y-NoSP	4	4	4	21.9	21.9	21.9	17.485	0	84.618	5180000000	42
AGAP004464-PA	AGAP004464-PA	-1.08348	-0.500307	-0.927355	-0.469862	-0.433532	-0.69349		agap004464-pa - 12 OH-glycosylation sites - 12 NetOglyc sites	uc	REFSEQ-INVERTEBRATE	0	100	CYT		79.942	4.61			ExpAA=0.01 First60=0.00 PredHel=0 Topology=o	731	0				Y-NoSP	13	13	13	26.7	26.7	26.7	79.909	0	84.148	390880000	65
AGAP004467-PA	AGAP004467-PA	-1.4925	-1.28102	-1.46289	-1.75683	-1.7344	-1.49841	centromere/kinetochore protein ZW10	Centromere/kinetochore protein zw10 involved in mitotic chromosome segregation	nr	KOG	2e-70	96.6	CYT		79.012	5.2			ExpAA=0.02 First60=0.00 PredHel=0 Topology=o	685	0				N	11	11	11	25.4	25.4	25.4	78.915	0	34.292	114830000	32
AGAP004469-PA	AGAP004469-PA	-1.53566	-1.12679	-1.46964	-1.30791	-1.32815	-1.41799	phosphatidylinositol transfer protein, beta like	Phosphatidylinositol transfer protein	met/lipd	KOG	3e-83	97	CYT		31.817	5.6			ExpAA=0.02 First60=0.00 PredHel=0 Topology=o	271	0				N	5	5	5	24	24	24	31.784	0.00062305	1.7268	107990000	21
AGAP004470-PA	AGAP004470-PA	0.234438	-0.479874	-0.391399	-0.1008	-0.53515	-0.312327	STE24 endopeptidase	caax prenyl protease 1 homolog - Conserved membrane protein CAAX - 7 predicted membrane helices	pm/memb CAAX	REFSEQ-INVERTEBRATE	0	98.2	CYT		51.714	7.67			ExpAA=148.46 First60=18.40 PredHel=7 Topology=o10-27i71-93o108-126i160-182o187-209i319-341o356-378i	454	7	31.9	9.9	58.1	N	10	10	10	28	28	28	51.682	0	26.627	456150000	98
AGAP004479-PA	AGAP004479-PA	NaN	NaN	-1.99681	-2.56551	NaN	NaN	reduction in cnn dots 1	KAT8 regulatory NSL complex subunit 3	st	REFSEQ-INVERTEBRATE	0	101.5	CYT		103.873	9.33			ExpAA=0.14 First60=0.00 PredHel=0 Topology=o	962	0				Y-NoSP	11	11	11	17.8	17.8	17.8	103.85	0	72.082	33045000	22
AGAP004483-PA	AGAP004483-PA	2.76383	2.94576	2.95353	2.84174	3.09328	3.0412	Lethal giant larvae	Tomosyn - 12 OH-glycosylation sites - 12 NetOglyc sites	pe	KOG	0	109.8	CYT		134.64	5.73			ExpAA=0.02 First60=0.00 PredHel=0 Topology=o	1247	0				Y-NoSP	39	39	39	49.3	49.3	49.3	134.61	0	323.31	5901800000	316
AGAP004484-PA	AGAP004484-PA	0.661585	1.03216	0.956738	0.639709	1.20188	0.890121	CDGSH iron sulfur domain-containing protein 2 homolog	CDGSH iron-sulfur domain-containing protein 2	met/energy	NR-LIGHT	2e-70	100	CYT		14.776	8.61			ExpAA=20.57 First60=20.55 PredHel=1 Topology=o36-58i	132	1	16.7	27.3	56.1	Y-NoSP	5	5	5	54.5	54.5	54.5	14.642	0	9.7045	202510000	27
AGAP004485-PA	AGAP004485-PA	0.690876	0.475422	0.7178	0.829269	0.472236	1.13925		Serine/threonine phosphatase 2C containing leucine-rich repeats - probable fragment	st	KOG	1e-40	46	CYT		64.267	6.47			ExpAA=0.01 First60=0.00 PredHel=0 Topology=o	595	0				Y-NoSP	11	11	11	24.7	24.7	24.7	64.252	0	28.023	784730000	53
AGAP004487-PA	AGAP004487-PA	1.13998	1.25785	1.10712	1.26522	1.11169	0.999898	SNX5 protein	Sorting nexin SNX6/TFAF2 contains PX domain	imm	KOG	0	100	CYT		48.06	6.21			ExpAA=0.00 First60=0.00 PredHel=0 Topology=o	424	0				N	15	15	15	40.3	40.3	40.3	48.012	0	104.72	1753500000	110
AGAP004494-PA	AGAP004494-PA	-1.45102	-1.19244	-1.16044	-1.13466	-1.27173	-1.31936		E93 protein involved in programmed cell death transcription regulator - probable fragment - 21 OH-glycosylation sites - 21 NetOglyc sites	st/apoptosis	KOG	2e-17	51.4	CYT		173.799	7.4			ExpAA=8.33 First60=0.01 PredHel=0 Topology=o	1690	0				N	14	14	14	14.1	14.1	14.1	173.77	0	112.33	196390000	58
AGAP004500-PA	AGAP004500-PA	NaN	NaN	NaN	NaN	NaN	NaN	Knickkopf	Protein to be involved in spindle matrix formation contains DM13 DoH and DOMON - probable fragment - GPI anchored	nr/gpi	KOG	2e-76	52.9	BL	37-38	79.435	5.86	75.385	5.66	ExpAA=6.75 First60=4.49 PredHel=0 Topology=o	706	0				Y-NoSP	3	3	3	5.9	5.9	5.9	79.359	0.0074116	-0.8147	27006000	4
AGAP004502-PB	AGAP004502-PB;AGAP004502-PA	-0.0110931	0.386103	0.0418777	0.0357876	0.289916	0.00186062	Serine/threonine-protein phosphatase 2A 55 kDa regulatory subunit B alpha isoform	Serine/threonine protein phosphatase 2A regulatory subunit	st	KOG	0	102.7	CYT		51.306	5.91			ExpAA=0.75 First60=0.00 PredHel=0 Topology=o	445	0				N	10	10	10	32.8	32.8	32.8	51.244	0	60.557	569010000	38
AGAP004504-PA	AGAP004504-PA	1.5902	1.17536	1.31721	1.3066	1.38751	1.10453		Equilibrative nucleoside transporter protein	tr	KOG	2e-52	76.7	CYT		70.123	5.58			ExpAA=0.05 First60=0.00 PredHel=0 Topology=o	658	0				Y-NoSP	22	22	3	47.1	47.1	7.9	70.028	0	323.31	2644000000	181
AGAP004507-PB	AGAP004507-PB;AGAP004507-PA	NaN	-2.18811	NaN	-2.37052	NaN	NaN	Dedicator of cytokinesis	Signaling protein DOCK180 - 11 OH-glycosylation sites - 11 NetOglyc sites	st	KOG	0	96.1	CYT		233.268	6.6			ExpAA=0.07 First60=0.00 PredHel=0 Topology=o	2071	0				Y-NoSP	4	4	4	2.5	2.5	2.5	233.03	0.0011965	0.6705	21812000	9
AGAP004510-PA	AGAP004510-PA	1.31879	2.05886	1.91634	1.6175	1.28134	1.21875	Innexin inx2	innexin inx3-like - 4 predicted membrane helices	extmat membrane	REFSEQ-INVERTEBRATE	0	97.9	CYT		44.674	7.61			ExpAA=102.93 First60=22.71 PredHel=4 Topology=i32-54o112-134i181-203o275-297i	393	4	22.4	33.1	44.5	N	7	7	7	19.8	19.8	19.8	44.625	0	157.44	1546800000	114
AGAP004514-PA	AGAP004514-PA	-0.579384	-0.80187	-0.640692	-0.492393	-0.400367	-0.714782	nuclear GTP-binding protein	nucleolar GTP-binding protein 2	tm	NR-LIGHT	0	100.6	CYT		67.902	9.27			ExpAA=0.00 First60=0.00 PredHel=0 Topology=o	595	0				N	11	11	11	21.8	21.8	21.8	67.853	0	59.505	346040000	54
AGAP004519-PA	AGAP004519-PA	3.37076	3.36728	3.55044	3.33694	3.04676	3.38061	sideroflexin 1,2,3	Sideroflexin	tr	KOG	0	97.5	CYT		35.998	9.04			ExpAA=73.50 First60=0.01 PredHel=0 Topology=o	322	0				N	13	13	13	54	54	54	35.93	0	323.31	6994800000	198
AGAP004520-PA	AGAP004520-PA	-0.856647	-0.239616	-0.443779	-0.140303	-0.0790911	-1.60109	Ran-binding protein 3	agap004520-pa - 13 OH-glycosylation sites - 13 NetOglyc sites	ne	REFSEQ-INVERTEBRATE	0	100	CYT		51.125	5.07			ExpAA=0.02 First60=0.01 PredHel=0 Topology=o	490	0				Y-NoSP	7	7	7	21	21	21	51.089	0	56.11	312660000	37
AGAP004521-PA	AGAP004521-PA	NaN	-0.982546	-0.94628	NaN	-0.296412	NaN	SNW domain-containing protein 1	mRNA splicing factor/ chromatin binding snw family nuclear protein	tm	KOG	0	102.1	CYT		61.447	9.47			ExpAA=0.00 First60=0.00 PredHel=0 Topology=o	549	0				Y-NoSP	7	7	7	18.4	18.4	18.4	61.395	0	6.1691	93851000	11
AGAP004522-PA	AGAP004522-PA	-2.56375	-1.42988	-1.79027	-1.39007	-2.28345	-2.61787	TBC1 domain family member 22B	Ypt/Rab-specific GTPase-activating protein GYP1 - 12 OH-glycosylation sites - 12 NetOglyc sites	pe	KOG	0	110.7	CYT		62.454	6.11			ExpAA=0.23 First60=0.00 PredHel=0 Topology=o	551	0				N	5	5	5	10	10	10	62.392	0	26.842	123180000	29
AGAP004528-PA	AGAP004528-PA	1.09097	1.12738	1.27211	1.76465	1.49354	1.35446		AGAP004528-PA	uc	REFSEQ-INVERTEBRATE	0	100	CYT		27.521	5.31			ExpAA=0.21 First60=0.00 PredHel=0 Topology=o	238	0				N	9	9	9	55	55	55	27.495	0	323.31	1104100000	79
AGAP004532-PA	AGAP004532-PA	0.235409	0.577295	0.529709	0.620508	0.651568	0.521388	3-ketoacyl-CoA reductase	17-beta-hydroxysteroid dehydrogenases - signalP detected	met/lipd	CDD	4e-88	96.2	SIG	26-27	35.835	9.66	33.095	9.55	ExpAA=32.29 First60=14.56 PredHel=1 Topology=i7-29o	329	1	6.7	91.2	2.1	Y-NoSP	17	17	17	68.1	68.1	68.1	35.795	0	136.89	988480000	82
AGAP004533-PA	AGAP004533-PA	3.50246	3.668	3.52939	3.59743	3.5586	3.37069	cathepsin B	cathepsin B - signalP detected	s/protease	REFSEQ-INVERTEBRATE	0	98.8	SIG	17-18	36.908	6.35	35.19	6.33	ExpAA=3.53 First60=3.52 PredHel=0 Topology=o	337	0				N	10	10	10	33.8	33.8	33.8	36.875	0	73.551	4059600000	105
AGAP004535-PA	AGAP004535-PA	0.1472	0.544847	0.22583	0.633671	0.793941	0.526427	exportin 7	Nuclear transport receptor RanBP16 (importin beta superfamily)	ne	KOG	0	100.8	CYT		125.188	5.79			ExpAA=0.05 First60=0.00 PredHel=0 Topology=o	1089	0				Y-NoSP	26	26	26	31.8	31.8	31.8	125.15	0	228.47	604570000	106
AGAP004543-PA	AGAP004543-PA	-0.292849	NaN	-0.303371	-0.232752	-0.0284929	0.191264		AGAP004543-PA	uc	REFSEQ-INVERTEBRATE	0	100	CYT		28.153	9.95			ExpAA=12.00 First60=11.98 PredHel=1 Topology=i27-44o	245	1	6.9	82	11	Y-NoSP	4	4	4	23.3	23.3	23.3	27.861	0.00034317	3.925	149270000	15
AGAP004546-PA	AGAP004546-PA	-1.56746	-2.19934	-1.25231	-1.26828	-1.59766	-2.40657	RNA-binding protein 25	U1 snRNP complex subunit SNU71	tm	KOG	8e-47	85.9	CYT		106.61	6.69			ExpAA=0.03 First60=0.03 PredHel=0 Topology=o	919	0				N	11	11	11	21.3	21.3	21.3	106.49	0	122.91	109080000	44
AGAP004551-PA	AGAP004551-PA	3.1346	3.17086	3.55022	3.8066	4.18656	3.75861	GILT1: gamma-interferon-inducible lysosomal thiol reductase	Gamma-interferon inducible lysosomal thiol reductase - signalP detected - GPI anchored	imm/secreted Gamma-interferon/gpi	KOG	1e-34	98.6	SIG	18-19	26.836	6.69	24.851	6.47	ExpAA=9.20 First60=0.22 PredHel=0 Topology=o	241	0				Y-NoSP	9	9	9	47.3	47.3	47.3	26.828	0	54.409	5938000000	122
AGAP004557-PA	AGAP004557-PA	NaN	NaN	NaN	NaN	NaN	NaN	U3 small nucleolar RNA-associated protein 21	U3 small nucleolar RNA-associated protein 21 homolog	tm	SWISSP	0	103.3	CYT		103.226	6.78			ExpAA=3.88 First60=0.04 PredHel=0 Topology=o	924	0				Y-NoSP	4	4	4	6	6	6	103.17	0.00090361	0.82911	11918000	7
AGAP004558-PA	AGAP004558-PA	-2.62512	-3.33325	-2.36543	-2.60503	-2.96114	-3.04798	nucleoporin NDC1	nucleoporin Ndc1 - 6 predicted membrane helices	ne membrane	REFSEQ-INVERTEBRATE	0	100.6	CYT		66.184	9.08			ExpAA=123.83 First60=23.51 PredHel=5 Topology=i19-41o61-83i104-126o146-168i255-277o	580	5	19	59.1	21.9	N	4	4	4	11.7	11.7	11.7	66.081	0	26.281	37723000	24
AGAP004559-PK	AGAP004559-PK;AGAP004559-PJ;AGAP004559-PI;AGAP004559-PH;AGAP004559-PG;AGAP004559-PF;AGAP004559-PE;AGAP004559-PD;AGAP004559-PC;AGAP004559-PB;AGAP004559-PA;PBANKA_1354100.1-p1	3.41424	3.6756	2.38056	2.44867	2.53897	2.32555	Ras-related protein	Rab subfamily of small GTPases	pe	SMART	4e-86	100	CYT		24.372	5.72			ExpAA=0.21 First60=0.04 PredHel=0 Topology=o	215	0				N	11	11	9	53	53	44.2	24.347	0	118.77	3824500000	136
AGAP004560-PA	AGAP004560-PA	NaN	NaN	NaN	NaN	NaN	NaN	cohesin complex subunit SCC1	Sister chromatid cohesion complex Cohesin subunit RAD21/SCC1	nr	KOG	5e-81	99.8	CYT		87.799	4.81			ExpAA=0.02 First60=0.01 PredHel=0 Topology=o	804	0				N	3	3	3	3.2	3.2	3.2	87.774	0.0048739	-0.59989	6124600	3
AGAP004562-PA	AGAP004562-PA	-1.67706	-1.31233	-1.76188	-1.74488	-1.48292	NaN	MFS transporter, PCFT/HCP family, solute carrier family 46 (folate transporter)	transporter ADD1 (major facilitator superfamily) - 8 predicted membrane helices	tr membrane	KOG	4e-69	94.8	CYT		62.533	8.56			ExpAA=219.00 First60=11.04 PredHel=8 Topology=i135-157o172-191i203-225o230-252i303-325o340-362i369-391o455-477i	557	8	31.1	17.8	51.2	Y-NoSP	3	3	3	7.7	7.7	7.7	62.445	0.00033727	3.5562	64132000	18
AGAP004585-PA	AGAP004585-PA	-1.88377	NaN	-1.76342	-1.80754	-1.45719	-1.80782	Translin-associated factor X	AGAP004585-PA	uc	REFSEQ-INVERTEBRATE	0	100	CYT		36.5	6.03			ExpAA=0.00 First60=0.00 PredHel=0 Topology=o	317	0				Y-NoSP	5	5	5	23	23	23	36.415	0	5.4199	76972000	15
AGAP004586-PA	AGAP004586-PA	-2.38416	-3.02979	-2.87174	-2.4983	-2.98637	-2.599	ADP-ribosylation factor related protein 1	GTP-binding ADP-ribosylation factor-like protein ARL2	pe	KOG	1e-36	93.5	CYT		22.808	5.78			ExpAA=0.03 First60=0.02 PredHel=0 Topology=o	201	0				Y-NoSP	4	4	4	32.8	32.8	32.8	22.772	0	7.2238	22197000	39
AGAP004591-PA	AGAP004591-PA	-0.1457	-0.768845	-0.852036	-1.1402	-0.470248	-0.546018	acid phosphatase	Lysosomal & prostatic acid phosphatases	met/lipd	KOG	2e-70	87.3	CYT		44.407	6.11			ExpAA=22.82 First60=22.82 PredHel=1 Topology=i13-35o	392	1	5.6	91.1	3.3	N	8	8	8	25.3	25.3	25.3	44.332	0	8.7935	219890000	40
AGAP004592-PH	AGAP004592-PH;AGAP004592-PA;AGAP004592-PE;AGAP004592-PG;AGAP004592-PC;AGAP004592-PD;AGAP004592-PF;AGAP004592-PB;AGAP004592-PI;PBANKA_1202700.1-p1	2.07596	2.39441	2.23518	2.26738	2.57942	2.15324	splicing factor, arginine/serine-rich 4/5/6	RNA recognition motif 2 in serine/arginine-rich splicing factor 4	tm	CDD	4e-31	100	CYT		40.146	11.29			ExpAA=0.00 First60=0.00 PredHel=0 Topology=o	345	0				Y-NoSP	9	9	9	25.2	25.2	25.2	40.131	0	58.912	2127300000	48
AGAP004593-PA	AGAP004593-PA;PBANKA_0402800.1-p1	2.20386	2.39307	2.21035	2.46161	2.54779	2.28194	EH domain-containing protein 1	Endocytosis/signaling protein EHD1	st	KOG	0	104.3	CYT		63.485	6.08			ExpAA=0.01 First60=0.00 PredHel=0 Topology=o	553	0				N	32	32	32	64.2	64.2	64.2	63.46	0	323.31	8336000000	253
AGAP004596-PA	AGAP004596-PA;AGAP029383-PA	5.2249	5.0778	5.16501	5.0776	5.11315	5.00503	PyK: pyruvate kinase	Pyruvate kinase	met/carb	KOG	0	101	CYT		57.77	7.15			ExpAA=0.14 First60=0.13 PredHel=0 Topology=o	529	0				N	36	36	36	77.3	77.3	77.3	57.625	0	323.31	78577000000	1137
AGAP004598-PA	AGAP004598-PA	2.33728	2.75208	2.23796	2.12622	2.37808	2.2893	Phosphoserine aminotransferase	Phosphoserine aminotransferase	met/int	KOG	0	99.4	CYT		40.147	7.65			ExpAA=8.64 First60=0.00 PredHel=0 Topology=o	364	0				Y-NoSP	20	20	20	70.3	70.3	70.3	40.126	0	323.31	5327700000	212
AGAP004603-PA	AGAP004603-PA;AGAP029457-PA	0.934483	0.76046	0.506531	1.15998	0.732089	0.958163	ABCG4: ATP-binding cassette transporter (ABC transporter) family G member 4	ABC transporter - 10 predicted membrane helices	tr membrane	CDD	0	91	BL	880-881	157.866	7.91	58.997	7.76	ExpAA=195.65 First60=0.00 PredHel=9 Topology=i134-156o233-255i313-335o365-382i787-809o859-881i924-946o951-973i1042-1064o	1406	9	13.7	35.8	50.4	Y-NoSP	10	10	10	11.3	11.3	11.3	157.85	0	6.9089	130950000	42
AGAP004608-PA	AGAP004608-PA	-0.670053	-0.707281	-0.520025	-0.633417	-0.410094	-0.640597		agap004608-pa - 13 OH-glycosylation sites - 13 NetOglyc sites	uc	REFSEQ-INVERTEBRATE	0	102	BL	31-32	118.463	5.13	115.048	5.16	ExpAA=21.43 First60=20.33 PredHel=1 Topology=i12-34o	1128	1	2	97	1.1	N	20	20	20	32.9	32.9	32.9	118.43	0	323.31	442560000	94
AGAP004609-PA	AGAP004609-PA	1.98275	1.67084	1.68763	1.68509	1.69526	1.3321	protein kinase C substrate 80K-H	Protein kinase C substrate 80 KD protein heavy chain	st	KOG	7e-89	112	BL	26-27	63.541	4.47	60.666	4.43	ExpAA=20.12 First60=20.12 PredHel=1 Topology=i7-26o	559	1	3.4	95.3	1.3	N	11	11	11	30.9	30.9	30.9	63.426	0	261.77	1410100000	72
AGAP004610-PA	AGAP004610-PA	1.13577	1.16445	1.16888	1.28534	1.42884	1.09578	signal recognition particle subunit SRP54	Signal recognition particle subunit Srp54	pe	KOG	0	101.8	CYT		55.802	8.78			ExpAA=0.02 First60=0.00 PredHel=0 Topology=o	504	0				Y-NoSP	20	20	20	49.4	49.4	49.4	55.741	0	317.85	2253700000	138
AGAP004612-PA	AGAP004612-PA	-3.14178	-2.92187	NaN	NaN	-3.38887	NaN	phosphotransferase LOC123688	Type II Homoserine Kinase	st	CDD	3e-25	85	CYT		46.882	5.37			ExpAA=1.12 First60=0.00 PredHel=0 Topology=o	410	0				N	3	3	3	8.3	8.3	8.3	46.826	0	6.0716	26458000	15
AGAP004624-PA	AGAP004624-PA	-2.01377	NaN	NaN	NaN	-2.15227	NaN		Retinoblastoma pathway protein LIN-9/chromatin-associated protein Aly - probable fragment	st	KOG	5e-12	39.1	CYT		65.767	9.85			ExpAA=0.00 First60=0.00 PredHel=0 Topology=o	578	0				Y-NoSP	7	7	7	15.9	15.9	15.9	65.68	0	5.1369	58779000	22
AGAP004625-PB	AGAP004625-PB;AGAP004625-PA	1.60188	1.16387	1.21628	1.31602	1.37363	1.27882	cortactin	src substrate cortactin	cs	REFSEQ-INVERTEBRATE	0	101.9	CYT		58.835	5.22			ExpAA=0.00 First60=0.00 PredHel=0 Topology=o	525	0				N	11	11	11	29	29	29	58.776	0	217.04	1310600000	79
AGAP004626-PA	AGAP004626-PA	-1.66489	-1.71763	NaN	NaN	-1.80822	-1.75332		actin binding protein - signalP detected	cs	NR-LIGHT	0	99.5	SIG	20-21	26.789	8.81	24.559	7.95	ExpAA=24.99 First60=0.08 PredHel=1 Topology=o149-171i	235	1	9.4	63.4	27.2	Y-NoSP	4	4	4	31.9	31.9	31.9	26.73	0	8.4159	40420000	22
AGAP004631-PA	AGAP004631-PA	-2.57969	-2.17653	-2.57793	-2.00577	-1.75986	-1.91191		nuclear transcription factor Y subunit beta-like isoform X3 - signalP detected	tf	REFSEQ-INVERTEBRATE	3e-88	97.4	SIG	21-22	26.142	5.67	23.902	5.52	ExpAA=2.81 First60=2.81 PredHel=0 Topology=o	223	0				N	3	3	3	26.9	26.9	26.9	26.127	0	42.376	49359000	17
AGAP004632-PA	AGAP004632-PA	NaN	0.549278	0.699453	0.421423	0.75213	0.598496	DEF2: defensin anti-microbial peptide	defensin 2 - signalP detected	imm/secreted defensin	NR-LIGHT	2e-39	100	SIG	20-21	8.519	8.52	6.572	8.25	ExpAA=21.24 First60=21.24 PredHel=1 Topology=o4-23i	80	1	23.8	5	71.3	N	3	3	3	52.5	52.5	52.5	8.4951	0	6.5775	95098000	17
AGAP004641-PA	AGAP004641-PA	-0.976252	-0.79496	-0.819088	-0.784372	-0.494411	-1.19719	ATP synthase mitochondrial F1 complex assembly factor 1	ATP synthase mitochondrial F1 complex assembly factor 1-like	met/energy	REFSEQ-INVERTEBRATE	0	91.3	CYT		32.928	7.12			ExpAA=0.01 First60=0.00 PredHel=0 Topology=o	282	0				Y-NoSP	5	5	5	24.5	24.5	24.5	32.853	0	23.199	132140000	21
AGAP004653-PA	AGAP004653-PA	4.86871	4.9009	5.12544	4.97345	4.93522	4.7696	electron transfer flavoprotein subunit beta, mitochondrial	Electron transfer flavoprotein beta subunit	met/energy	KOG	0	100	CYT		27.705	8.76			ExpAA=0.00 First60=0.00 PredHel=0 Topology=o	254	0				N	16	16	16	67.7	67.7	67.7	27.605	0	323.31	23214000000	228
AGAP004654-PA	AGAP004654-PA	0.984259	1.08951	1.16553	1.55154	1.47886	1.35819	3'(2'), 5'-bisphosphate nucleotidase	Inositol monophosphatase	st	KOG	2e-37	87.1	CYT		33.199	5.18			ExpAA=0.01 First60=0.00 PredHel=0 Topology=o	308	0				Y-NoSP	8	8	8	39.6	39.6	39.6	33.171	0	7.4545	676450000	38
AGAP004671-PA	AGAP004671-PA	-2.26535	-1.73323	-1.6412	-1.74921	-1.98093	-1.68796	nuclear pore complex protein Nup160	Nucleoporin Nup120/160	ne	CDD	0	106.2	CYT		154.462	5.97			ExpAA=0.21 First60=0.05 PredHel=0 Topology=o	1341	0				Y-NoSP	16	16	16	16	16	16	154.31	0	16.152	203030000	80
AGAP004672-PA	AGAP004672-PA	-1.20103	-1.22639	-1.23076	-1.05609	-1.02958	-0.925607		mediator of RNA polymerase II transcription subunit 12-like isoform X1	tm	REFSEQ-INVERTEBRATE	0	116.2	CYT		277.808	7.42			ExpAA=0.01 First60=0.00 PredHel=0 Topology=o	2576	0				Y-NoSP	24	24	24	14.3	14.3	14.3	277.65	0	76.423	451750000	128
AGAP004679-PB	AGAP004679-PB;AGAP004679-PA	NaN	NaN	NaN	NaN	NaN	NaN	Folylpolyglutamate synthase	Folylpolyglutamate synthase	met/int	KOG	0	97.7	CYT		60.429	8.11			ExpAA=8.38 First60=0.02 PredHel=0 Topology=o	530	0				Y-NoSP	3	3	3	12.1	12.1	12.1	60.369	0.0011937	0.61563	25099000	5
AGAP004685-PB	AGAP004685-PB;AGAP004685-PA	NaN	NaN	NaN	NaN	NaN	NaN	DNA replication ATP-dependent helicase Dna2	RNA helicase nonsense mRNA reducing factor (pNORF1) - probable fragment	tm	KOG	3e-40	56.6	CYT		107.828	8.71			ExpAA=0.04 First60=0.01 PredHel=0 Topology=o	951	0				Y-NoSP	3	3	3	5.2	5.2	5.2	107.7	0.0062875	-0.71007	28310000	3
AGAP004689-PC	AGAP004689-PC;AGAP004689-PB;AGAP004689-PA	-0.826487	-1.25975	-1.1171	-0.871771	-0.632413	-1.1344		Extracellular protein TEM7 contains PSI domain (tumor endothelial marker in humans) - signalP detected	extmat	KOG	0	97.8	SIG	26-27	63.897	7.87	60.889	7.3	ExpAA=27.23 First60=4.45 PredHel=1 Topology=o507-529i	564	1	3.9	89.9	6.2	N	6	6	6	11.5	11.5	11.5	63.835	0.00035613	4.8588	188680000	23
AGAP004703-PA	AGAP004703-PA	-2.92172	-1.34131	-1.9892	-1.61472	-1.77706	-1.55093	DNA-directed RNA polymerase III subunit RPC1	RNA polymerase I large subunit	tm	KOG	0	78	CYT		153.981	8.93			ExpAA=0.12 First60=0.00 PredHel=0 Topology=o	1379	0				N	13	13	13	12.4	12.4	12.4	153.95	0	13.084	83052000	58
AGAP004708-PA	AGAP004708-PA	0.73329	0.58415	0.758192	0.708199	0.807397	-0.214885	arginyl-tRNA synthetase	arginine-tRNA ligase	tm	CDD	0	102	CYT		75.752	6.3			ExpAA=0.01 First60=0.00 PredHel=0 Topology=o	663	0				N	29	29	29	50.2	50.2	50.2	75.517	0	242.93	2315700000	174
AGAP004715-PA	AGAP004715-PA	0.921196	0.404327	0.583611	0.785465	0.805106	0.699771	Pyruvate dehydrogenase phosphatase regulatory subunit, mitochondrial	Dimethylglycine dehydrogenase precursor	met/aa	KOG	0	101.6	CYT		103.904	7.03			ExpAA=0.09 First60=0.00 PredHel=0 Topology=o	925	0				N	22	22	22	36.6	36.6	36.6	103.85	0	146.11	1133100000	123
AGAP004723-PA	AGAP004723-PA	NaN	0.69376	0.267328	0.987757	0.799478	0.759385	chromobox protein homolog 1	Heterochromatin-associated protein HP1 - probable fragment	nr	KOG	2e-23	71.1	CYT		20.296	5.53			ExpAA=0.00 First60=0.00 PredHel=0 Topology=o	177	0				N	4	4	4	37.9	37.9	37.9	20.27	0	84.671	120510000	13
AGAP004725-PA	AGAP004725-PA	3.05621	3.1994	4.15097	3.76075	3.19763	3.54039	eIF3c: Eukaryotic translation initiation factor 3 subunit C	eukaryotic translation initiation factor 3 subunit 8	ps	REFSEQ-INVERTEBRATE	0	103	CYT		111.643	6.37			ExpAA=0.53 First60=0.00 PredHel=0 Topology=o	955	0				N	45	45	45	49.9	49.9	49.9	111.57	0	323.31	13153000000	606
AGAP004737-PA	AGAP004737-PA	1.04748	0.731997	0.483068	0.673048	0.179799	-0.190187	Rhomboid-4, isoform B	Rhomboid family - 8 predicted membrane helices	st membrane	KOG	3e-50	75.3	CYT		41.799	6.08			ExpAA=151.67 First60=0.00 PredHel=7 Topology=i130-152o187-209i216-238o242-264i271-293o303-322i334-356o	361	7	41.8	15	43.2	N	6	6	6	18.6	18.6	18.6	41.762	0	149.54	588450000	56
AGAP004739-PA	AGAP004739-PA	2.46517	2.40086	2.23657	2.31472	2.341	2.19862	H/ACA ribonucleoprotein complex subunit 4	centromere/microtubule-binding protein cbf5	cs	REFSEQ-PROTOZOA	0	99	CYT		57.863	9.4			ExpAA=0.86 First60=0.00 PredHel=0 Topology=o	521	0				N	20	20	20	49.7	49.7	49.7	57.802	0	323.31	6038000000	202
AGAP004743-PA	AGAP004743-PA	4.59377	4.74564	4.42299	4.55636	4.51695	4.53675	Transmembrane emp24 domain-containing protein	cargo transport protein EMP24 (p24 protein family) - signalP detected - 2 predicted membrane helices	pe membrane	KOG	2e-73	98.5	SIG	21-22	23.549	5.89	21.02	5.55	ExpAA=43.01 First60=20.35 PredHel=2 Topology=i7-26o173-195i	205	2	20	71.7	8.3	Y-NoSP	4	4	4	22.9	22.9	22.9	23.418	0	282.62	1777500000	64
AGAP004744-PA	AGAP004744-PA	3.48765	3.54361	3.66316	3.8382	3.66403	3.70406	skap: succinyl-CoA ligase beta subunit	GTP-specific succinyl-CoA synthetase beta subunit	met/energy	KOG	0	95.3	CYT		48.645	7.06			ExpAA=0.17 First60=0.00 PredHel=0 Topology=o	446	0				N	20	20	20	57.6	57.6	57.6	48.624	0	261.95	17409000000	348
AGAP004745-PA	AGAP004745-PA;AGAP004745-PB	-2.36254	-2.14201	-2.00438	-1.77073	-2.27939	-1.97317	transcription elongation regulator 1	Transcription factor CA150	tf	KOG	2e-82	96.9	CYT		123.262	8.75			ExpAA=0.00 First60=0.00 PredHel=0 Topology=o	1081	0				N	8	8	8	10.5	10.5	10.5	123.21	0	7.0619	56198000	33
AGAP004746-PA	AGAP004746-PA	NaN	-0.370281	NaN	-0.0569305	NaN	-0.328902	Thoc5: THO complex subunit 5	AGAP004746-PA	tm	REFSEQ-INVERTEBRATE	0	101.6	CYT		82.774	6.19			ExpAA=0.01 First60=0.00 PredHel=0 Topology=o	727	0				N	6	6	6	12.1	12.1	12.1	82.657	0.00063472	2.108	147800000	15
AGAP004747-PA	AGAP004747-PA	2.03133	2.22505	2.61556	1.76636	2.28318	2.34207	Uncharacterized protein C05D11.1	metalloendopeptidase	pm/protease	REFSEQ-PROTOZOA	0	99.1	CYT		113.8	5.16			ExpAA=0.04 First60=0.01 PredHel=0 Topology=o	1013	0				Y-NoSP	37	37	37	54	54	54	113.72	0	323.31	2856600000	208
AGAP004749-PB	AGAP004749-PB;AGAP004749-PA	1.74668	1.75578	1.83947	2.02789	1.96697	1.80407	coproporphyrinogen III oxidase	Coproporphyrinogen III oxidase CPO/HEM13	met/int	KOG	0	84.5	CYT		45.49	8.64			ExpAA=10.48 First60=10.43 PredHel=0 Topology=o	397	0				N	18	18	18	57.7	57.7	57.7	45.444	0	313.4	2853200000	154
AGAP004750-PB	AGAP004750-PB;AGAP004750-PA	0.553782	0.781864	0.896255	0.754374	0.737626	0.875247	Translation initiation factor 4G	eukaryotic translation initiation factor 4 gamma 2	ps	REFSEQ-INVERTEBRATE	0	117.2	CYT		128.916	5.8			ExpAA=0.43 First60=0.00 PredHel=0 Topology=o	1143	0				N	32	32	32	41.9	41.9	41.9	128.79	0	323.31	1444800000	211
AGAP004752-PA	AGAP004752-PA	NaN	NaN	NaN	-2.0354	-1.45208	-1.00166	tRNA (guanine-N(7)-)-methyltransferase	tRNA (guanine-N(7)-)-methyltransferase	ps	REFSEQ-INVERTEBRATE	0	92.2	CYT		27.809	8.88			ExpAA=0.62 First60=0.23 PredHel=0 Topology=o	235	0				Y-NoSP	5	5	5	33.2	33.2	33.2	27.662	0.00091968	1.3258	53191000	8
AGAP004755-PA	AGAP004755-PA	NaN	NaN	NaN	NaN	NaN	NaN	Vps36: vacuolar protein sorting 36	Vacuolar sorting protein VPS36	pe	KOG	0	92.3	CYT		44.246	5.44			ExpAA=0.01 First60=0.00 PredHel=0 Topology=o	396	0				N	5	5	5	13.9	13.9	13.9	44.197	0.00063613	2.1342	20235000	8
[truncated: 1,897 more rows]
