# Supplementary material for: High-resolution proteomics unveils salivary gland disruption and saliva-hemolymph protein exchange in Plasmodium-infected mosquitoes
Source: Nat Commun. 2025 Nov 20;16:10205. doi: 10.1038/s41467-025-64837-6 (PMC12635079; doi:10.1038/s41467-025-64837-6)
Supplement: Supplementary file 9 — Supplementary Data 6 [file 41467_2025_64837_MOESM9_ESM.xlsx]

## Sheet: Sheet1
T: Protein IDs_	Protein groups	LFQ intensity Blood 1	LFQ intensity Blood 2	LFQ intensity Blood 3	LFQ intensity PbGFP 1	LFQ intensity PbGFP 2	LFQ intensity PbGFP 3	First residue	Seq size	%X	DP's	Protein names (Vector Base)	Protein names (Homology)	Class (updated)	DBase	Evalue	% Coverage	Contig Name	Comments	Class	Dbase	Evalue	% coverage	Predicted Tyr-SO4 - Prosite rules	SigP Result	Cleavage Position	MW	pI	Mature MW	pI	TMHMM result	Predicted helices	% membrane	% outside	% inside	DGPI GPI anchor prediction	No. potential glyc sites	Percent Ser+Thr	Percent Gly	Percent Pro	Percent GGY	Best match to NR-LIGHT protein database	E value	Match	% identity	% similarity	% Coverage	Species of best match	Best match to REFSEQ-INVERTEBRATE protein database
AGAP001053-PC	AGAP001053-PC;AGAP001053-PG;AGAP001053-PD	NaN	NaN	NaN	-0.384949	-2.0595	-2.04515	M	197	0	0		Troponin I - probable fragment	cs	SWISSP	9e-92	71.7	AGAP001053-PC	troponin i 4	cs	ELEGANS	1e-59	102		CYT		23.698	9.75			ExpAA=0.00 First60=0.00 PredHel=0 Topology=o	0				N	0	4.1	2	1.5	.	AGAP001053-PC	1E-107	XP_001688628.1	100	100	100	Anopheles gambiae str. PEST	AGAP001053-PC
AGAP003865-PA	AGAP003865-PA	NaN	NaN	NaN	1.40279	-0.640094	NaN	M	854	0	2	gamma-tubulin complex component 3	Gamma-tubulin complex DGRIP84/SPC97 component	cs	KOG	1e-39	88.8	AGAP003865-PA	tubulin	cs	REFSEQ-PROTOZOA	0	68.9	1	CYT		97.528	6.12			ExpAA=0.01 First60=0.00 PredHel=0 Topology=o	0				N	0	11.2	5.6	2.7	.	AGAP003865-PA	0.0	XP_310424.4	100	100	100	Anopheles gambiae str. PEST	AGAP003865-PA
AGAP007249-PB	AGAP007249-PB;AGAP007249-PA	NaN	NaN	NaN	-0.201971	NaN	-1.25177	M	136	0	0	Flightin: protein flightin	flightin-like isoform X2	cs	REFSEQ-INVERTEBRATE	9e-46	101.4	AGAP007249-PB	flightin isoform x2	cs	REFSEQ-INVERTEBRATE	7e-91	100		CYT		16.414	9.92			ExpAA=0.00 First60=0.00 PredHel=0 Topology=o	0				N	1	11.8	2.9	5.1	.	AGAP007249-PB	4E-076	XP_001687983.1	100	100	100	Anopheles gambiae str. PEST	AGAP007249-PB
AGAP004016-PA	AGAP004016-PA	NaN	NaN	NaN	NaN	-2.19209	-1.71845	M	354	0	1		leucine-rich repeats - probable fragment - signalP detected - 2 predicted membrane helices	imm	CDD	5e-15	65.1	AGAP004016-PA	leucine-rich repeat and guanylate kinase domain-containing protein - signalP detected - 2 predicted membrane helices	st membrane	REFSEQ-INVERTEBRATE	0	95.3	3	SIG	27-28	39.618	5.39	36.772	5.4	ExpAA=23.93 First60=3.28 PredHel=1 Topology=i325-347o	1	6.2	2	91.8	N	0	9.3	5.1	4	.	AGAP004016-PA	0.0	XP_318473.5	100	100	100	Anopheles gambiae str. PEST	AGAP004016-PA
AGAP006348-PA	AGAP006348-PA	NaN	NaN	NaN	-0.891556	-0.55581	-0.198709	M	509	0	0	LRIM1: leucine-rich immune protein (Long)	leucine-rich repeats - signalP detected	imm	CDD	6e-17	95	AGAP006348-PA	gnlcdd224 - signalP detected	imm	KOG	8e-10	28.4		SIG	22-23	57.452	6.19	55.084	6.15	ExpAA=7.33 First60=7.33 PredHel=0 Topology=o	0				N	0	11.6	4.5	1.6	.	AGAP006348-PA	0.0	XP_316370.4	100	100	100	Anopheles gambiae str. PEST	AGAP006348-PA
AGAP011789-PA	AGAP011789-PA	NaN	NaN	NaN	0.202421	0.234916	-0.0189829	M	427	0	0	CLIPA6: CLIP-domain serine protease	Trypsin-like serine protease - signalP detected	imm	CDD	4e-64	106	AGAP011789-PA	subfamily protein s1a unassigned peptidase - signalP detected	s/protease	MEROPS	1e-59	102.9	1	SIG	24-25	45.77	5.7	43.258	5.48	ExpAA=5.72 First60=5.60 PredHel=0 Topology=o	0				N	7	10.1	10.5	11.5	.	AGAP011789-PA	0.0	XP_320728.3	100	100	100	Anopheles gambiae str. PEST	AGAP011789-PA
AGAP011792-PA	AGAP011792-PA	NaN	NaN	NaN	-0.0235252	-0.146602	3.33786e-05	M	778	0	0	CLIPA7: CLIP-domain serine protease	Trypsin-like serine protease - 28 OH-glycosylation sites - signalP detected	imm	SMART	3e-56	110	AGAP011792-PA	subfamily protein s1a unassigned peptidase - 28 OH-glycosylation sites - signalP detected	s/mucin	MEROPS	2e-51	102.5	3	SIG	21-22	77.169	5.74	74.835	5.6	ExpAA=0.09 First60=0.06 PredHel=0 Topology=o	0				N	28	11.4	22.4	9.8	0.8	AGAP011792-PA	0.0	XP_320723.2	94	94	100	Anopheles gambiae str. PEST	AGAP011792-PA
AGAP004793-PA	AGAP004793-PA;AGAP004793-PB;AGAP012615-PA	NaN	NaN	NaN	-1.64939	-1.30591	-1.47272	M	486	0	3	ornithine--oxo-acid transaminase	ornithine aminotransferase	met/aa	CDD	0	99.7	AGAP004793-PA	protein	met/int	COG	4e-59	96.8		CYT		53.367	7.18			ExpAA=0.01 First60=0.00 PredHel=0 Topology=o	0				N	0	10.1	8	5.6	.	AGAP004793-PA	0.0	XP_318019.4	100	100	100	Anopheles gambiae str. PEST	AGAP004793-PA
AGAP029687-PA	AGAP029687-PA	NaN	NaN	NaN	NaN	-1.85761	-2.08464	M	494	0	0		Sulfatases - signalP detected	met/carb	KOG	4e-94	90.5	AGAP029687-PA	n-acetylglucosamine-6-sulfatase-like protein - signalP detected	detox	REFSEQVERTEBRATE95	0	96.3	2	SIG	19-20	56.388	5.72	54.264	5.73	ExpAA=0.74 First60=0.73 PredHel=0 Topology=o	0				N	1	13	4.5	5.7	.	AGAP004721-PA	0.0	XP_318108.3	100	100	100	Anopheles gambiae str. PEST	AGAP004721-PA
AGAP012400-PA	AGAP012400-PA	NaN	NaN	NaN	-1.49498	-2.28579	NaN	M	599	0	5	alpha-glucosidase	Alpha-amylase - signalP detected	met/carb/secreted Alpha-amylase	KOG	0	103.1	AGAP012400-PA	protein - signalP detected	met/carb	COG	2e-78	104.3	2	SIG	19-20	68.62	5.14	66.455	5.14	ExpAA=14.60 First60=1.13 PredHel=0 Topology=o	0				N	0	13	5.5	5.3	.	AGAP012400-PA	0.0	XP_320158.1	100	100	100	Anopheles gambiae str. PEST	AGAP012400-PA
AGAP001417-PB	AGAP001417-PB;AGAP001417-PA	NaN	NaN	NaN	NaN	-1.74826	-1.47997	M	118	0	1	Brain protein 44-like protein	mitochondrial pyruvate carrier 1 - 2 predicted membrane helices	met/energy membrane	REFSEQ-INVERTEBRATE	5e-49	91.3	AGAP001417-PB	mitochondrial pyruvate carrier os-quadriannulatus ox-3469 pe-3 sv - 2 predicted membrane helices	met/energy membrane	ARTHORPODA	3e-85	100		CYT		13.329	9.88			ExpAA=37.25 First60=26.97 PredHel=2 Topology=i20-39o49-71i	2	34.7	8.5	56.8	N	0	9.3	7.6	4.2	.	AGAP001417-PA	5E-064	XP_321716.4	100	100	100	Anopheles gambiae str. PEST	AGAP001417-PB
AGAP006789-PB	AGAP006789-PB;AGAP006789-PA	NaN	NaN	NaN	-1.96758	-2.40042	NaN	M	241	0	1	MIT domain-containing protein 1	Phospholipase D-like domain at C-terminus of MIT	met/lipd	PFAM	1e-60	100	AGAP006789-PB	mit domain-containing protein 1	pe	UNIPROTKB	2e-51	95.9	1	CYT		28.065	8.4			ExpAA=0.00 First60=0.00 PredHel=0 Topology=o	0				N	0	9.1	5.4	2.5	.	AGAP006789-PB	1E-138	XP_001688143.1	100	100	100	Anopheles gambiae str. PEST	AGAP006789-PB
AGAP006131-PA	AGAP006131-PA	NaN	NaN	NaN	NaN	-3.53207	-3.04546	M	431	0	1		Inositol phospholipid synthesis protein Scs3p - 4 predicted membrane helices	met/lipd membrane	KOG	2e-63	105.9	AGAP006131-PA	inositol phospholipid synthesis protein - 4 predicted membrane helices	met/lipd membrane	KOG	9e-39	105.5		CYT		47.953	9.9			ExpAA=103.40 First60=0.01 PredHel=3 Topology=i68-90o115-137i272-294o	3	15.3	37.6	47.1	N	3	13.5	8.4	5.8	.	AGAP006131-PA	0.0	XP_316194.4	100	100	100	Anopheles gambiae str. PEST	AGAP006131-PA
AGAP002474-PA	AGAP002474-PA	NaN	NaN	NaN	-1.79095	NaN	-1.55913	M	790	0	0	cleavage and polyadenylation specificity factor subunit 2	exonuclease of the beta-lactamase fold involved in RNA processing (Translation	met/nuc	CDD	1e-40	100	AGAP002474-PA	cleavage and polyadenylation specificity factor	tm	CDD	5e-85	98.9	1	CYT		88.395	5.38			ExpAA=1.76 First60=0.00 PredHel=0 Topology=o	0				N	1	10.5	8.1	3.8	.	AGAP002474-PA	0.0	XP_312464.4	94	94	106	Anopheles gambiae str. PEST	AGAP002474-PA
AGAP011997-PA	AGAP011997-PA	NaN	NaN	NaN	NaN	-1.03559	-1.55367	M	325	0	2	Cytosolic Fe-S cluster assembly factor NUBP1 homolog	ATPase nucleotide-binding	nr	KOG	0	102	AGAP011997-PA	atpase	nr	KOG	0	99.6		CYT		34.636	4.98			ExpAA=0.03 First60=0.00 PredHel=0 Topology=o	0				N	3	12.6	10.5	7.4	.	AGAP011997-PA	0.0	XP_320535.3	100	100	100	Anopheles gambiae str. PEST	AGAP011997-PA
AGAP028651-PA	AGAP028651-PA;AGAP010263-PA	NaN	NaN	NaN	-2.59815	-2.09261	-2.34197	M	1761	0	0		Cell cycle-associated protein - probable fragment	nr	KOG	3e-76	59.8	AGAP028651-PA	cell cycle-associated protein	nr	KOG	1e-51	33.1	2	CYT		200.007	6.27			ExpAA=0.37 First60=0.00 PredHel=0 Topology=o	0				N	0	14.5	3.9	2.5	.	hypothetical protein ZHAS_00013439	0.0	KFB45501.1	80	89	98	Anopheles sinensis	thyroid adenoma-associated protein homolog
AGAP005893-PA	AGAP005893-PA	NaN	NaN	NaN	-2.10357	-1.77763	NaN	M	238	0	1	unconventional SNARE in the endoplasmic reticulum protein 1	vesicle transport protein USE1	pe	REFSEQ-INVERTEBRATE	1e-92	100.4	AGAP005893-PA	vesicle transport protein use1	pe	REFSEQ-INVERTEBRATE	0	100		CYT		28.226	8.86			ExpAA=21.00 First60=0.00 PredHel=1 Topology=o211-233i	1	9.2	88.7	2.1	N	2	13	1.7	2.1	.	AGAP005893-PA	1E-122	XP_315922.3	100	100	99	Anopheles gambiae str. PEST	AGAP005893-PA
AGAP006682-PA	AGAP006682-PA	NaN	NaN	NaN	-2.77973	-2.60252	NaN	M	709	0	0	Exo7: exocyst complex component 7	Exocyst component protein	pe	KOG	3e-65	109.1	AGAP006682-PA	exocyst complex component 7	pe	UNIPROTKB	0	107.8	2	CYT		80.841	6.76			ExpAA=0.00 First60=0.00 PredHel=0 Topology=o	0				N	1	13.4	4.9	2.8	.	AGAP006682-PA	0.0	XP_557360.3	100	100	100	Anopheles gambiae str. PEST	AGAP006682-PA
AGAP010556-PA	AGAP010556-PA	NaN	NaN	NaN	NaN	-1.57877	-2.26432	M	876	0	0	phosphatidylinositol-bisphosphatase	Inositol-145-triphosphate 5-phosphatase (synaptojanin) INP51/INP52/INP53 family - probable fragment	pe	KOG	3e-72	31.9	AGAP010556-PA	protein	st	COG	9e-52	72.3		CYT		100.803	6.1			ExpAA=0.45 First60=0.33 PredHel=0 Topology=o	0				N	1	13.2	4.3	3.9	.	AGAP010556-PA	0.0	XP_558090.3	100	100	100	Anopheles gambiae str. PEST	AGAP010556-PA
AGAP006688-PA	AGAP006688-PA	NaN	NaN	NaN	-2.44779	-2.43734	-1.71587	M	244	0	0	signal recognition particle receptor subunit beta	Signal recognition particle receptor - Membrane anchor detected	pe membrAnchor	CDD	7e-62	100	AGAP006688-PA	signal recognition particle receptor subunit beta-like protein - Membrane anchor detected	pe membrAnchor	REFSEQVERTEBRATE95	4e-62	78.1		ANC		27.393	9.28	23.303	9.13	ExpAA=22.56 First60=22.10 PredHel=1 Topology=i19-41o	1	9	83.2	7.8	N	0	15.2	4.9	1.6	.	AGAP006688-PA	1E-131	XP_316726.2	100	100	100	Anopheles gambiae str. PEST	AGAP006688-PA
AGAP005625-PA	AGAP005625-PA	NaN	NaN	NaN	4.76438	4.88675	NaN	M	1322	0	7	SCRASP1: Class A Scavenger Receptor (SRCR domain) with Serine Protease domain.	Trypsin-like serine protease - 32 OH-glycosylation sites - signalP detected	pm	CDD	3e-77	101.2	AGAP005625-PA	tequila peptidase - 32 OH-glycosylation sites - signalP detected	s/mucin	MEROPS	0	100	2	SIG	24-25	146.799	6.24	144.089	6.12	ExpAA=21.05 First60=21.02 PredHel=1 Topology=i12-31o	1	1.4	97.7	0.9	N	32	12.6	7.2	10.8	.	AGAP005625-PA	0.0	XP_315638.3	100	100	100	Anopheles gambiae str. PEST	AGAP005625-PA
AGAP009828-PA	AGAP009828-PA	NaN	NaN	NaN	-0.434565	-1.09584	NaN	M	251	0	0		Trypsin-like serine protease	pm	SMART	1e-39	100	AGAP009828-PA	tra0a82hrp9a0a82hrp9 anoar peptid	pm/protease	ARTHORPODA	0	100		BL	25-26	26.827	8.45	23.997	8.23	ExpAA=23.32 First60=12.54 PredHel=0 Topology=o	0				N	0	19.5	6.4	3.6	.	AGAP009828-PA, partial	1E-125	XP_318940.4	99	100	99	Anopheles gambiae str. PEST	AGAP009828-PA, partial
AGAP002404-PA	AGAP002404-PA	NaN	NaN	NaN	-2.31573	NaN	-1.58587	M	825	0	3	cullin 5	Cullin - 11 OH-glycosylation sites - 11 NetOglyc sites	prot	CDD	4e-67	85.6	AGAP002404-PA	gnlcdd230224 - 11 OH-glycosylation sites - 11 NetOglyc sites	prot	KOG	0	106.4		CYT		93.875	8.3			ExpAA=0.00 First60=0.00 PredHel=0 Topology=o	0				N	11	14.1	4.4	3.3	.	AGAP002404-PA	0.0	XP_312548.5	99	100	99	Anopheles gambiae str. PEST	AGAP002404-PA
AGAP007418-PA	AGAP007418-PA	NaN	NaN	NaN	-1.3222	-1.235	NaN	M	269	0	3	proteasome inhibitor subunit 1 (PI31)	Proteasome formation inhibitor PI31	prot	KOG	5e-34	101	AGAP007418-PA	proteasome inhibitor pi31 subunit-like protein	prot	REFSEQVERTEBRATE95	5e-41	104		CYT		29.037	5			ExpAA=0.05 First60=0.02 PredHel=0 Topology=o	0				N	5	10.8	11.9	8.9	.	AGAP007418-PA	1E-156	XP_308420.3	100	100	100	Anopheles gambiae str. PEST	AGAP007418-PA
AGAP008719-PA	AGAP008719-PA	NaN	NaN	NaN	NaN	-1.76873	-2.12073	M	162	0	1	S-phase kinase-associated protein 1	SCF ubiquitin ligase Skp1 component	prot	KOG	9e-63	99.3	AGAP008719-PA	s-phase kinase-associated protein 1	st	REFSEQ-INVERTEBRATE	0	100		CYT		18.437	4.39			ExpAA=0.01 First60=0.00 PredHel=0 Topology=o	0				N	0	11.7	4.3	4.3	.	AGAP008719-PA	1E-089	XP_314827.2	100	100	100	Anopheles gambiae str. PEST	AGAP008719-PA
AGAP002291-PA	AGAP002291-PA	NaN	NaN	NaN	-3.10438	NaN	-2.70773	M	897	0	3	ebony	The adenylation domain of nonribosomal peptide synthetases	ps	CDD	0	117.7	AGAP002291-PA	protein	detox	COG	1e-55	68	5	CYT		100.625	5.3			ExpAA=0.02 First60=0.00 PredHel=0 Topology=o	0				N	1	11.4	7	4.7	.	AGAP002291-PA	0.0	XP_307887.5	100	100	100	Anopheles gambiae str. PEST	AGAP002291-PA
AGAP004752-PA	AGAP004752-PA	NaN	NaN	NaN	-2.0354	-1.45208	-1.00166	M	235	0	1	tRNA (guanine-N(7)-)-methyltransferase	tRNA (guanine-N(7)-)-methyltransferase	ps	REFSEQ-INVERTEBRATE	0	92.2	AGAP004752-PA	trna guanine-n7--methyltransferase isoform x1	ps	REFSEQVERTEBRATE95	0	95.1	1	CYT		27.809	8.88			ExpAA=0.62 First60=0.23 PredHel=0 Topology=o	0				N	0	7.2	5.1	6	.	AGAP004752-PA	1E-138	XP_318065.4	100	100	100	Anopheles gambiae str. PEST	AGAP004752-PA
AGAP005789-PA	AGAP005789-PA	NaN	NaN	NaN	-2.28799	-2.96067	NaN	M	1402	0	3		rRNA methylases (Translation - probable fragment	ps	CDD	2e-18	59.2	AGAP005789-PA	methyltransferase tarbp1	met/int	REFSEQVERTEBRATE95	4e-62	43.6	1	CYT		159.49	6.04			ExpAA=0.11 First60=0.00 PredHel=0 Topology=o	0				N	0	11.2	4.7	3.3	.	AGAP005789-PA	0.0	XP_001237715.2	100	100	100	Anopheles gambiae str. PEST	AGAP005789-PA
AGAP010453-PA	AGAP010453-PA	NaN	NaN	NaN	NaN	-2.79621	-2.55484	M	403	0	3	ribosome biogenesis protein NSA1	AGAP010453-PA	ps	REFSEQ-INVERTEBRATE	0	99.7	AGAP010453-PA	tra0as4h4v4a0as4h4v4 anoga ribosome bioproteinis protein nsa os-ox-76 pe-4 sv	ps	ARTHORPODA	0	100	1	CYT		45.751	8.4			ExpAA=0.03 First60=0.00 PredHel=0 Topology=o	0				N	1	14.1	6	3.5	.	AGAP010453-PA	0.0	XP_311496.3	100	100	100	Anopheles gambiae str. PEST	AGAP010453-PA
AGAP003095-PA	AGAP003095-PA	NaN	NaN	NaN	-1.00938	-1.00271	-1.29183	M	462	0	4	yellow protein	Major royal jelly protein - signalP detected	s/	PFAM	1e-80	101.7	AGAP003095-PA	protein yellow - signalP detected	extmat	UNIPROTKB	2e-75	74.6	1	SIG	21-22	52.648	6.47	50.624	6.11	ExpAA=7.94 First60=7.89 PredHel=0 Topology=o	0				N	0	9.7	6.7	6.7	.	AGAP003095-PA	0.0	XP_312784.2	100	100	100	Anopheles gambiae str. PEST	AGAP003095-PA
AGAP009387-PA	AGAP009387-PA;AGAP012674-PA	NaN	NaN	NaN	NaN	-2.42087	-2.23524	M	254	0	1		Haemolymph juvenile hormone binding protein - signalP detected	s/	PFAM	4e-16	97.4	AGAP009387-PA	hemolymph juvenile hormone binding protein - signalP detected	s/hormone	PFAM	4e-16	93.7		SIG	27-28	29.727	7.69	26.784	7.19	ExpAA=15.93 First60=15.92 PredHel=1 Topology=i7-29o	1	8.7	88.6	2.8	N	0	15.7	4.3	3.9	.	AGAP009387-PA, partial	1E-126	XP_559863.3	100	100	89	Anopheles gambiae str. PEST	AGAP009387-PA, partial
AGAP007061-PA	AGAP007061-PA	NaN	NaN	NaN	NaN	-0.451043	-0.473807	M	1223	0	3		Conserved secreted protein precursor	s/ucs	CDD	0	100	AGAP007061-PA	tyrosine-protein kinase src42a - signalP detected	st/secreted	REFSEQ-PROTOZOA	0	53.9	1	SIG	28-29	138.305	4.73	135.543	4.72	ExpAA=22.09 First60=22.09 PredHel=1 Topology=i7-29o	1	1.8	97.6	0.6	N	0	12.5	5.2	2.9	.	AGAP007061-PA	0.0	XP_565143.2	100	100	100	Anopheles gambiae str. PEST	AGAP007061-PA
AGAP001377-PA	AGAP001377-PA	NaN	NaN	NaN	-1.76416	-1.03984	-1.1579	M	508	0	2	SRPN11: serine protease inhibitor (serpin) 11	SERine Proteinase INhibitors - signalP detected	serpin	CDD	3e-75	102	AGAP001377-PA	family i4 unassigned peptidase inhibitor - signalP detected	s/protease	MEROPS	0	100		SIG	16-17	57.2	6.68	55.498	6.69	ExpAA=0.09 First60=0.01 PredHel=0 Topology=o	0				N	0	15.6	3.7	6.3	.	AGAP001377-PA	0.0	XP_321762.4	100	100	100	Anopheles gambiae str. PEST	AGAP001377-PA
AGAP001480-PD	AGAP001480-PD;AGAP001480-PC;AGAP001480-PB;AGAP001480-PA	NaN	NaN	NaN	-2.52682	-2.38175	NaN	M	1311	0	7		cyclin-dependent serine/threonine-protein kinase DDB_G0272797/DDB_G0274007 - probable fragment	st	SWISSP	2e-17	32.9	AGAP001480-PD	tra0a2c9h8ta0a2c9h8t anoqn lim zinc-binding domain-containing protein	uc	ARTHORPODA	0	98.3	1	CYT		145.525	5.47			ExpAA=0.01 First60=0.00 PredHel=0 Topology=o	0				N	4	16.6	5.3	6.6	0.2	AGAP001480-PB	0.0	XP_003435847.1	100	100	100	Anopheles gambiae str. PEST	AGAP001480-PD
AGAP003863-PA	AGAP003863-PA	NaN	NaN	NaN	-2.15965	NaN	-1.78156	M	693	0	0		signal transduction protein lnk-realted - 26 OH-glycosylation sites - 26 NetOglyc sites	st	REFSEQ-INVERTEBRATE	0	119	AGAP003863-PA	sh2b adapter protein 2 - 26 OH-glycosylation sites - 26 NetOglyc sites	st	UNIPROTKB	4e-75	85.5	1	CYT		74.016	6.22			ExpAA=0.01 First60=0.00 PredHel=0 Topology=o	0				N	26	20.8	10	4.3	.	AGAP003863-PA	0.0	XP_310422.5	98	98	88	Anopheles gambiae str. PEST	AGAP003863-PA
AGAP011123-PB	AGAP011123-PB;AGAP011123-PA	NaN	NaN	NaN	NaN	-1.03477	-1.23314							st				AGAP011123-PB	tuberin - 17 OH-glycosylation sites - 17 NetOglyc sites	extmat	CDD	0	104.2
AGAP011521-PA	AGAP011521-PA	NaN	NaN	NaN	-1.51102	-1.25619	-1.49893	M	169	0	0	28 kDa heat-and acid-stable phosphoprotein	Casein kinase substrate phosphoprotein PP28	st	PFAM	1e-14	100	AGAP011521-PA	casein kinase substrate phosphoprotein pp28	st	PFAM	2e-16	83.7		CYT		19.602	5.5			ExpAA=0.00 First60=0.00 PredHel=0 Topology=o	0				N	0	6.5	4.7	2.4	.	AGAP011521-PA, partial	3E-083	XP_307209.4	99	99	92	Anopheles gambiae str. PEST	AGAP011521-PA, partial
AGAP013226-PA	AGAP013226-PA	NaN	NaN	NaN	-2.87571	-2.52479	-2.45798	M	1519	0	4		RFX DNA-binding domain - 28 OH-glycosylation sites - 28 NetOglyc sites	st	PFAM	3e-32	100	AGAP013226-PA	dna-binding protein rfx5 - 28 OH-glycosylation sites - 28 NetOglyc sites	st	UNIPROTKB	2e-29	34.5	5	CYT		161.102	6.92			ExpAA=2.59 First60=2.58 PredHel=0 Topology=o	0				N	28	16.1	9.9	7.8	0.4	AGAP013226-PA	0.0	XP_003436182.1	100	100	100	Anopheles gambiae str. PEST	AGAP013226-PA
AGAP007612-PA	AGAP007612-PA	NaN	NaN	NaN	-1.36703	-1.75089	-2.12782	M	877	0	1		protein kinase domain containing protein partial - probable fragment - signalP detected - GPI anchored	st/gpi	REFSEQ-PROTOZOA	4e-26	32	AGAP007612-PA	Conserved secreted protein precursor - GPI anchored	s/ucs/gpi	REFSEQ-INVERTEBRATE	0	100	2	SIG	33-34	92.321	4.92	88.807	4.91	ExpAA=5.93 First60=0.62 PredHel=0 Topology=o	0				Y	1	18.7	6.5	4.4	.	AGAP007612-PA	0.0	XP_308261.4	100	100	100	Anopheles gambiae str. PEST	AGAP007612-PA
AGAP007950-PA	AGAP007950-PA	NaN	NaN	NaN	NaN	-0.847697	-1.18493	M	312	0	1	Uncharacterized protein KIAA0152	receptor-like serine/threonine kinase - signalP detected - GPI anchored	st/gpi	KOG	2e-68	82.8	AGAP007950-PA	malectin - signalP detected - GPI anchored	pm/gpi	REFSEQVERTEBRATE95	1e-77	102.7		SIG	24-25	34.981	5.93	32.162	5.31	ExpAA=23.41 First60=3.75 PredHel=1 Topology=o291-310i	1	6.1	93.3	0.6	Y	2	13.1	7.1	4.2	.	malectin	1E-115	ETN59329.1	69	79	97	Anopheles darlingi	malectin-A-like
AGAP002456-PA	AGAP002456-PA;AGAP002456-PB	NaN	NaN	NaN	-2.29291	-3.07026	NaN	M	950	0	3		Endocytosis/signaling protein EHD1 - signalP detected	st/secreted Endocytosis/signaling	KOG	0	77.4	AGAP002456-PA	gnlcdd229893 - signalP detected	pe	KOG	8e-68	78	2	SIG	26-27	106.021	3.91	103.279	3.89	ExpAA=12.69 First60=12.69 PredHel=0 Topology=o	0				N	5	14.9	3.5	4.3	.	AGAP002456-PA	0.0	XP_312489.3	100	100	100	Anopheles gambiae str. PEST	AGAP002456-PA
AGAP010392-PA	AGAP010392-PA	NaN	NaN	NaN	-1.49502	-1.24176	-1.33851	M	325	0	1	calumenin	Reticulocalbin calumenin DNA supercoiling factor - signalP detected	st/secreted Reticulocalbin	KOG	2e-86	100.9	AGAP010392-PA	ef-hand - signalP detected	pe	CDD	0	101.5	2	SIG	21-22	38.721	4.63	36.35	4.61	ExpAA=4.74 First60=4.74 PredHel=0 Topology=o	0				N	0	9.5	3.4	2.8	.	AGAP010392-PA	0.0	XP_311555.3	100	100	100	Anopheles gambiae str. PEST	AGAP010392-PA
AGAP001905-PB	AGAP001905-PB;AGAP001905-PA	NaN	NaN	NaN	-0.342625	-0.700339	-0.187253	M	988	0	3	zinc finger RNA-binding protein	Transcription factor NFAT subunit NF90 - 16 OH-glycosylation sites - 16 NetOglyc sites	tf	KOG	0	105.6	AGAP001905-PB	zinc finger rna-binding protein isoform x1 - 16 OH-glycosylation sites - 16 NetOglyc sites	tm	REFSEQVERTEBRATE95	0	75.4		CYT		104.865	8.93			ExpAA=0.01 First60=0.01 PredHel=0 Topology=o	0				N	16	13.9	10.2	8	.	AGAP001905-PA	0.0	XP_321162.5	100	100	100	Anopheles gambiae str. PEST	AGAP001905-PB
AGAP001816-PA	AGAP001816-PA	NaN	NaN	NaN	-2.39262	-2.10242	NaN	M	263	0	2	homeobox prox 1	RNA transcription translation and transport factor protein	tm	SWISSP	1e-42	107.3	AGAP001816-PA	rna transcription	tm	REFSEQVERTEBRATE95	1e-55	107.8	1	CYT		29.367	6.25			ExpAA=0.00 First60=0.00 PredHel=0 Topology=o	0				N	5	11.4	5.7	5.7	.	AGAP001816-PA	1E-147	XP_001238453.1	100	100	100	Anopheles gambiae str. PEST	AGAP001816-PA
AGAP002895-PA	AGAP002895-PA	NaN	NaN	NaN	-2.78065	-2.5845	NaN	M	649	0	2	mRNA (2'-O-methyladenosine-N6-)-methyltransferase	N6-adenine RNA methylase	tm	KOG	0	111.3	AGAP002895-PA	protein	st	COG	1e-44	99.4	1	CYT		71.921	5.83			ExpAA=0.01 First60=0.01 PredHel=0 Topology=o	0				N	1	11.9	7.4	5.5	.	AGAP002895-PA	0.0	XP_312015.5	100	100	100	Anopheles gambiae str. PEST	AGAP002895-PA
AGAP003497-PA	AGAP003497-PA	NaN	NaN	NaN	-2.13198	-1.63189	-1.5524	M	569	0	2		RNA-binding protein musashi/mRNA cleavage and polyadenylation factor I complex	tm	KOG	2e-24	93.2	AGAP003497-PA	tar dna-binding protein 43	tm	UNIPROTKB	0	65.2	2	CYT		58.782	6.86			ExpAA=0.14 First60=0.00 PredHel=0 Topology=o	0				N	0	11.2	19.9	7	0.5	AGAP003497-PA	0.0	XP_309663.5	100	100	100	Anopheles gambiae str. PEST	AGAP003497-PA
AGAP004254-PA	AGAP004254-PA	NaN	NaN	NaN	-2.46555	NaN	-2.68065	M	741	0	1	transcription initiation factor TFIID subunit 6	Transcription initiation factor TFIID - 30 OH-glycosylation sites - 30 NetOglyc sites	tm	KOG	0	90.4	AGAP004254-PA	taf6 - 30 OH-glycosylation sites - 30 NetOglyc sites	tm	COG	4e-74	86.2		CYT		79.728	7.04			ExpAA=0.03 First60=0.00 PredHel=0 Topology=o	0				N	30	16.6	6.5	6.5	.	AGAP004254-PA	0.0	XP_313173.5	99	100	98	Anopheles gambiae str. PEST	AGAP004254-PA
AGAP007874-PA	AGAP007874-PA	NaN	NaN	NaN	-3.91027	-4.71459	NaN	M	989	0	3	CWC22 spliceosome-associated protein homolog	pre-mRNA-splicing factor CWC22 homolog - 22 OH-glycosylation sites - 22 NetOglyc sites	tm	REFSEQ-INVERTEBRATE	0	105.9	AGAP007874-PA	pre-mrna-splicing factor cwc22 - 22 OH-glycosylation sites - 22 NetOglyc sites	tm	REFSEQVERTEBRATE95	0	60.1	2	CYT		115.862	8.91			ExpAA=0.01 First60=0.00 PredHel=0 Topology=o	0				N	21	14.5	3.8	3.2	.	AGAP007874-PA, partial	0.0	XP_317618.4	100	100	100	Anopheles gambiae str. PEST	AGAP007874-PA, partial
AGAP011637-PA	AGAP011637-PA	NaN	NaN	NaN	-1.40668	-0.953383	NaN	M	216	0	0	snRNP-U1-A: U1 small nuclear ribonucleoprotein A	Spliceosomal protein snRNP-U1A/U2B	tm	KOG	2e-73	98.6	AGAP011637-PA	spliceosomal protein snrnp-u1a/u2b	tm	KOG	1e-74	101.3		CYT		24.694	9.82			ExpAA=0.98 First60=0.94 PredHel=0 Topology=o	0				N	0	11.1	4.2	5.6	.	AGAP011637-PA	1E-118	XP_320869.2	100	100	100	Anopheles gambiae str. PEST	AGAP011637-PA
AGAP002473-PA	AGAP002473-PA	NaN	NaN	NaN	-1.29442	-0.186473	NaN	M	127	0	0	VATF: V-type proton ATPase subunit F	vacuolar ATP synthase F subunit	tr	CDD	3e-61	100	AGAP002473-PA	v proton atpase subunit f	tr	UNIPROTKB	8e-91	100		CYT		14.278	5.76			ExpAA=0.01 First60=0.01 PredHel=0 Topology=o	0				N	1	8.7	6.3	4.7	.	AGAP002473-PA	2E-067	XP_312465.2	100	100	100	Anopheles gambiae str. PEST	AGAP002473-PA
AGAP002704-PA	AGAP002704-PA	NaN	NaN	NaN	-1.02662	NaN	-0.405219	M	432	0	0	solute carrier family 25	solute carrier family 25 member 46	tr	REFSEQ-INVERTEBRATE	0	99.7	AGAP002704-PA	mitochondrial carrier protein	met/energy	KOG	0	92.9	3	CYT		48.624	8.58			ExpAA=15.57 First60=0.00 PredHel=0 Topology=o	0				N	1	15	6	4.4	.	AGAP002704-PA	0.0	XP_312224.5	100	100	100	Anopheles gambiae str. PEST	AGAP002704-PA
AGAP004110-PA	AGAP004110-PA	NaN	NaN	NaN	-0.946337	-1.18965	-1.56468	M	213	0	1		AGAP004110-PA	uc	REFSEQ-INVERTEBRATE	0	100	AGAP004110-PA	os-coluzzii ox-834 pe-3 sv	uc	ARTHORPODA	0	1	1	CYT		24.185	9.5			ExpAA=0.00 First60=0.00 PredHel=0 Topology=o	0				N	0	7	0.9	5.6	.	AGAP004110-PA	1E-113	XP_312989.4	100	100	100	Anopheles gambiae str. PEST	AGAP004110-PA
AGAP006018-PA	AGAP006018-PA	NaN	NaN	NaN	-2.41316	-3.09561	-2.22698	M	1095	0	4		agap006018-pa - 35 OH-glycosylation sites - 35 NetOglyc sites	uc	REFSEQ-INVERTEBRATE	0	100	AGAP006018-PA	protein bric-a-brac 1 - 35 OH-glycosylation sites - 35 NetOglyc sites	tm	UNIPROTKB	1e-84	25		CYT		111.58	7.4			ExpAA=0.04 First60=0.00 PredHel=0 Topology=o	0				N	34	17.4	12.2	9.6	.	AGAP006018-PA	0.0	XP_316056.4	100	100	100	Anopheles gambiae str. PEST	AGAP006018-PA
AGAP006653-PB	AGAP006653-PB;AGAP006653-PA	NaN	NaN	NaN	-1.55547	NaN	-0.385802	M	265	0	0	Protein rogdi	AGAP006653-PB	uc	REFSEQ-INVERTEBRATE	0	100	AGAP006653-PB	protein	uc	FLYBASE	0	0.7		CYT		30.296	6.36			ExpAA=0.04 First60=0.00 PredHel=0 Topology=o	0				N	0	11.3	3	3.8	.	AGAP006653-PA	1E-150	XP_001688944.1	100	100	70	Anopheles gambiae str. PEST	AGAP006653-PB
AGAP007540-PA	AGAP007540-PA	NaN	NaN	NaN	-3.31455	-3.7859	NaN	M	622	0	1		AGAP007540-PA	uc	REFSEQ-INVERTEBRATE	0	100	AGAP007540-PA	integrator complex subunit 14willebrand factor a domain-containing protein 9	tm	UNIPROTKB	0	119		CYT		67.832	6.27			ExpAA=0.26 First60=0.00 PredHel=0 Topology=o	0				N	1	14.6	8.5	4.2	0.5	AGAP007540-PA	0.0	XP_564713.3	100	100	100	Anopheles gambiae str. PEST	AGAP007540-PA
AGAP029855-PA	AGAP029855-PA	NaN	NaN	NaN	-1.38106	NaN	-1.7469							uk				AGAP029855-PA	protein involved in ubiquinone biosynthesis	met/int	KOG	2e-95	86.5
AGAP029867-PA	AGAP029867-PA	NaN	NaN	NaN	NaN	-0.10953	0.959521							uk				AGAP029867-PA	Unknown product	uk
[truncated: 103 more columns]
