# Supplementary material for: High-resolution proteomics unveils salivary gland disruption and saliva-hemolymph protein exchange in Plasmodium-infected mosquitoes
Source: Nat Commun. 2025 Nov 20;16:10205. doi: 10.1038/s41467-025-64837-6 (PMC12635079; doi:10.1038/s41467-025-64837-6)
Supplement: Supplementary file 12 — Supplementary Data 9 [file 41467_2025_64837_MOESM12_ESM.xlsx]

## Sheet: Sheet1
Seq name	Protein group	LFQ intensity Blood 1	LFQ intensity Blood 2	LFQ intensity Blood 3	LFQ intensity Blood 4	LFQ intensity P. berghei 1	LFQ intensity P. berghei 2	LFQ intensity P. berghei 3	LFQ intensity P. berghei 4	First residue	Seq size	%X	DP's	Description	Comments	Class (updated)	DBase	Evalue	Cromosome	Gene access	Class	Species	Predicted Tyr-SO4 - Prosite rules	SigP Result	Cleavage Position	MW	pI	Mature MW	pI	TMHMM result	Predicted helices	% membrane	% outside	% inside	DGPI GPI anchor prediction	No. potential glyc sites	Percent Ser+Thr	Percent Gly	Percent Pro	Percent GGY	Contig name	% Coverage	Best match to NR-LIGHT protein database	E value	Match	% identity	% similarity	% Coverage	Species of best match
AGAP003250-PA	AGAP003249-PA	1.96056	1.85526	3.90029	2.22263	-1.00965	0.409624			M	360	0	0	CLIPB4: CLIP-domain serine protease	Trypsin-like serine protease - signalP detected	imm	CDD	3e-69	2R:34471993:34473530:-1	AGAP003250	protein_coding	Anopheles gambiae	1	SIG	24-25	39.418	6.39	36.974	6.2	ExpAA=10.69 First60=10.64 PredHel=0 Topology=o	0				N	0	13.1	9.4	5	.	AGAP003250-PA	109	AGAP003250-PA	0.0	XP_307755.1	100	100	100	Anopheles gambiae str. PEST
AGAP004977-PA		5.83657	4.97203	6.53815	4.99099	0.0697021	2.72651	-0.227722	-0.550771	M	687	0	3	PPO6: prophenoloxidase 6	prophenoloxidase	imm	REFSEQ-INVERTEBRATE	0	2L:7452452:7454889:-1	AGAP004977	protein_coding	Anopheles gambiae	1	CYT		79.122	6.69			ExpAA=0.00 First60=0.00 PredHel=0 Topology=o	0				N	1	11.2	5.5	6.4	0.4	AGAP004977-PA	99.7	AGAP004977-PA	0.0	XP_315075.1	100	100	100	Anopheles gambiae str. PEST
AGAP006258-PA	AGAP002825-PA	5.1396	3.99717	5.52186	3.17109	0.41951	1.46633	-2.05534	-1.04368	M	688	0	4	PPO2: prophenoloxidase 2	Hemocyanin	imm	PFAM	2e-88	2L:28702567:28705477:-1	AGAP006258	protein_coding	Anopheles gambiae	2	CYT		78.132	6.13			ExpAA=0.01 First60=0.00 PredHel=0 Topology=o	0				N	0	11.3	5.7	6.1	.	AGAP006258-PA	109	AGAP006258-PA	0.0	XP_316323.2	100	100	100	Anopheles gambiae str. PEST
AGAP010968-PA		2.56093	1.82221	3.70122	1.50414	-4.58479	-3.09083			M	362	0	0	CLIPA9: CLIP-domain serine protease	Trypsin-like serine protease - signalP detected	imm	CDD	8e-55	3L:14000012:14001312:1	AGAP010968	protein_coding	Anopheles gambiae	1	SIG	20-21	39.798	4.93	37.656	4.82	ExpAA=0.06 First60=0.05 PredHel=0 Topology=o	0				N	1	10.8	8	5.5	.	AGAP010968-PA	104.3	AGAP010968-PA	0.0	XP_309727.4	100	100	100	Anopheles gambiae str. PEST
AGAP011788-PA		-0.336576	-0.116436	2.24048	1.67042	-2.37617				M	427	0	1	CLIPA14: CLIP-domain serine protease	Trypsin-like serine protease - signalP detected	imm	CDD	4e-64	3L:33270973:33272638:-1	AGAP011788	protein_coding	Anopheles gambiae	2	SIG	21-22	46.352	5.25	44.331	5.17	ExpAA=6.72 First60=6.32 PredHel=0 Topology=o	0				N	6	10.1	7.7	8.2	.	AGAP011788-PA	106	CLIPA14	0.0	ART33387.1	99	99	100	Anopheles gambiae
AGAP011789-PA		1.43906	1.47174	3.49335	1.96144	-2.62149	-2.60843			M	427	0	0	CLIPA6: CLIP-domain serine protease	Trypsin-like serine protease - signalP detected	imm	CDD	4e-64	3L:33275117:33276554:-1	AGAP011789	protein_coding	Anopheles gambiae	1	SIG	24-25	45.77	5.7	43.258	5.48	ExpAA=5.72 First60=5.60 PredHel=0 Topology=o	0				N	7	10.1	10.5	11.5	.	AGAP011789-PA	106	AGAP011789-PA	0.0	XP_320728.3	100	100	100	Anopheles gambiae str. PEST
AGAP011792-PA		2.44325	1.37969	2.31381	2.3567		-2.37357			M	778	0	0	CLIPA7: CLIP-domain serine protease	Trypsin-like serine protease - 28 OH-glycosylation sites - signalP detected	imm	SMART	3e-56	3L:33286810:33289619:-1	AGAP011792	protein_coding	Anopheles gambiae	3	SIG	21-22	77.169	5.74	74.835	5.6	ExpAA=0.09 First60=0.06 PredHel=0 Topology=o	0				N	28	11.4	22.4	9.8	0.8	AGAP011792-PA	110	AGAP011792-PA	0.0	XP_320723.2	94	94	100	Anopheles gambiae str. PEST
AGAP012616-PA		2.28338	1.64706	3.30012	1.29839		-0.771059			M	684	0	3	PPO5: prophenoloxidase 5	prophenoloxidase (AGAP012616-PA)	imm	REFSEQ-INVERTEBRATE	0	UNKN:20920841:20923263:1	AGAP012616	protein_coding	Anopheles gambiae	3	CYT		78.81	6.36			ExpAA=0.00 First60=0.00 PredHel=0 Topology=o	0				N	1	11.4	5.7	6.1	.	AGAP012616-PA	100	prophenoloxidase (AGAP012616-PA)	0.0	XP_307623.1	100	100	100	Anopheles gambiae str. PEST
AGAP008364-PG		1.63248	1.98621	3.74338	2.24999	-5.4094	-3.13764			M	1481	0	4	TEP15: thioester-containing protein 15	Alpha-macroglobulin - GPI anchored	imm/gpi	KOG	0	3R:10061667:10075623:-1	AGAP008364	protein_coding	Anopheles gambiae	1	BL	42-43	164.42	5.93	159.991	5.76	ExpAA=25.28 First60=16.33 PredHel=0 Topology=o	0				Y	1	14.7	5.6	5	.	AGAP008364-PG	103.2	AGAP008364-PA	0.0	XP_317088.3	96	97	101	Anopheles gambiae str. PEST
AGAP004455-PA		2.04582	0.558239	2.2347	0.28965		-0.408239			M	395	0	0	GNBPB1: 3-glucan binding protein	beta-13-glucan-binding protein-like - signalP detected	imm/secreted beta-13-glucan-binding	REFSEQ-INVERTEBRATE	0	2R:56681185:56682596:-1	AGAP004455	protein_coding	Anopheles gambiae		SIG	24-25	44.105	5.25	41.5	5.23	ExpAA=0.22 First60=0.04 PredHel=0 Topology=o	0				N	2	14.9	9.6	4.8	.	AGAP004455-PA	86.8	AGAP004455-PA	0.0	XP_313747.1	100	100	100	Anopheles gambiae str. PEST
AGAP000376-PA		3.71073	2.65105	4.59829	2.81051	-2.84488	0	-2.59336	-1.48801	M	635	0	1	Tsf1: Transferrin	transferrin-like - signalP detected - GPI anchored	iron transport	REFSEQ-INVERTEBRATE	0	X:6869878:6872834:1	AGAP000376	protein_coding	Anopheles gambiae	2	SIG	18-19	69.236	6.09	67.62	6.1	ExpAA=15.82 First60=15.82 PredHel=0 Topology=o	0				Y	0	8.5	7.6	5.2	.	AGAP000376-PA	100	AGAP000376-PA	0.0	XP_310734.4	100	100	100	Anopheles gambiae str. PEST
AGAP001826-PA		6.19513	4.82816	6.63507	5.29347	0.115637	1.59863	-0.627035	-0.586314	M	3332	0	5	Lp: lipophorin	apolipophorins - signalP detected	lipid trans	REFSEQ-INVERTEBRATE	0	2R:11117036:11129147:-1	AGAP001826	protein_coding	Anopheles gambiae	10	SIG	25-26	366.585	8.02	364.104	7.91	ExpAA=0.60 First60=0.59 PredHel=0 Topology=o	0				N	0	14.2	7.1	3	0.1	AGAP001826-PA	100.1	AGAP001826-PA	0.0	XP_321226.5	100	100	98	Anopheles gambiae str. PEST
AGAP000162-PA		2.25459	0.232891	1.9649	-1.05311		-2.82698			M	537	0	2	Cystathionine beta-synthase	Cysteine synthase	met/aa	KOG	1e-66	X:2832497:2836070:-1	AGAP000162	protein_coding	Anopheles gambiae		CYT		58.893	6.13			ExpAA=0.06 First60=0.00 PredHel=0 Topology=o	0				N	3	11.5	8.2	5.8	.	AGAP000162-PA	87.7	AGAP000162-PA	0.0	XP_310977.5	100	100	100	Anopheles gambiae str. PEST
AGAP000679-PA		1.03647	0.531557	2.68513	0.606516		-1.35762			M	409	0	0	Aminoacylase	Aminoacylase ACY1	met/aa	KOG	0	X:12117667:12119325:1	AGAP000679	protein_coding	Anopheles gambiae	2	CYT		46.48	5.46			ExpAA=0.02 First60=0.00 PredHel=0 Topology=o	0				N	0	7.8	8.3	5.4	.	AGAP000679-PA	95	AGAP000679-PA	0.0	XP_311208.4	100	100	100	Anopheles gambiae str. PEST
AGAP009751-PA	AGAP009755-PA;AGAP009754-PA;AGAP028646-PA;AGAP009756-PA	2.37319	1.3831	2.57094	0.610214	0.856808	-1.57215			M	717	0	4	ANCE2: angiotensin-converting enzyme 2	Angiotensin I-converting enzymes - M2 family peptidases	met/aa	KOG	0	3R:42357715:42360377:1	AGAP009751	protein_coding	Anopheles gambiae	1	CYT		82.604	6			ExpAA=0.60 First60=0.01 PredHel=0 Topology=o	0				N	1	11	4.7	4.7	.	AGAP009751-PA	92.2	AGAP009751-PA, partial	0.0	XP_001238053.2	100	100	100	Anopheles gambiae str. PEST
AGAP008060-PA		0.576715	-0.111162	1.04337	1.0839		-2.04176			M	439	0	2	IDGF2: imaginal disc growth factor 2	Chitinase - signalP detected	met/carb	KOG	2e-76	3R:4934452:4937218:1	AGAP008060	protein_coding	Anopheles gambiae	2	SIG	22-23	48.152	8.08	45.748	7.74	ExpAA=0.11 First60=0.06 PredHel=0 Topology=o	0				N	2	12.3	9.1	6.2	0.7	AGAP008060-PA	100.9	AGAP008060-PA	0.0	XP_001237925.1	100	100	100	Anopheles gambiae str. PEST
AGAP005837-PA		1.48755	-1.34447	1.80338	-0.975079		-4.591			M	574	0	4	COEJHE5E: carboxylesterase	Esterases and lipases	met/lipd	CDD	0	2L:22316573:22318480:-1	AGAP005837	protein_coding	Anopheles gambiae	1	BL	16-17	63.426	5.45	61.829	5.38	ExpAA=0.62 First60=0.03 PredHel=0 Topology=o	0				N	1	13.8	7.5	6.1	0.5	AGAP005837-PA	101.6	AGAP005837-PA	0.0	XP_001237725.2	100	100	100	Anopheles gambiae str. PEST
AGAP003095-PA		2.84923	1.45309	2.73219	1.64813	-3.25493	-1.87802			M	462	0	4	Yellow protein (4324)	Major royal jelly protein - signalP detected	s/	PFAM	1e-80	2R:32419121:32421544:1	AGAP003095	protein_coding	Anopheles gambiae	1	SIG	21-22	52.648	6.47	50.624	6.11	ExpAA=7.94 First60=7.89 PredHel=0 Topology=o	0				N	0	9.7	6.7	6.7	.	AGAP003095-PA	101.7	AGAP003095-PA	0.0	XP_312784.2	100	100	100	Anopheles gambiae str. PEST
AGAP004324-PA	AGAP003097-PA	-0.682712	-1.64717	-0.140211	-1.09723	-2.54826				M	428	0	3	Yellow proteins (6278)	Major royal jelly protein - signalP detected	s/	PFAM	1e-78	2R:54489615:54491134:-1	AGAP004324	protein_coding	Anopheles gambiae		SIG	25-26	48.969	6.23	46.088	6.24	ExpAA=0.87 First60=0.86 PredHel=0 Topology=o	0				N	0	11.2	7	5.1	.	AGAP004324-PA	103.1	AGAP004324-PA	0.0	XP_313598.5	97	97	102	Anopheles gambiae str. PEST
AGAP002925-PC	AGAP002925-PB;AGAP002925-PA	1.91585	-0.339085	2.19276	1.1187		-2.06171			M	534	0	3	poly(U)-specific endoribonuclease	Poly(U)-specific endoribonuclease homolog - 69 OH-glycosylation sites - signalP detected	s/met/nuc Poly(U)-specific	SWISSP	0	2R:29677974:29680925:-1	AGAP002925	protein_coding	Anopheles gambiae		SIG	20-21	56.964	9.39	54.826	9.42	ExpAA=2.92 First60=2.90 PredHel=0 Topology=o	0				N	69	22.7	7.7	7.9	.	AGAP002925-PC	95.6	AGAP002925-PA	0.0	XP_311978.5	100	100	100	Anopheles gambiae str. PEST
AGAP001377-PA		-2.36965	-1.73872	1.69431	-0.129547	-4.00056				M	508	0	2	SRPN11: serine protease inhibitor (serpin) 11	SERine Proteinase INhibitors - signalP detected	serpin	CDD	3e-75	2R:4017866:4020078:1	AGAP001377	protein_coding	Anopheles gambiae		SIG	16-17	57.2	6.68	55.498	6.69	ExpAA=0.09 First60=0.01 PredHel=0 Topology=o	0				N	0	15.6	3.7	6.3	.	AGAP001377-PA	102	AGAP001377-PA	0.0	XP_321762.4	100	100	100	Anopheles gambiae str. PEST
AGAP010658-PA		1.65067	2.03862	3.12641	2.48084	-3.40893	-3.38326		-4.64469	M	698	0	4		hexamerin-1.1-like - signalP detected	storage/	REFSEQ-INVERTEBRATE	0	3L:8119337:8121573:-1	AGAP010658	protein_coding	Anopheles gambiae		SIG	20-21	81.709	6.2	79.538	6.06	ExpAA=17.55 First60=17.50 PredHel=1 Topology=i7-26o	1	2.7	96.3	1	N	0	10.7	7	5	.	AGAP010658-PA	94.9	hypothetical protein ZHAS_00014500	0.0	KFB46509.1	83	92	99	Anopheles sinensis
AGAP000651-PB	AGAP000651-PA	0.957755	0.788687	0.542995	0	3.09638	0.426292	-0.232845	-1.7318	M	376	0	0	Actin5C: Actin-5C	actin-2	cs	CDD	0	X:11656334:11657464:-1	AGAP000651	protein_coding	Anopheles gambiae	3	CYT		41.863	5.3			ExpAA=1.00 First60=0.00 PredHel=0 Topology=o	0				N	1	13.3	7.4	5.1	.	AGAP000651-PB	100	actin 5C, isoform B	0.0	NP_511052.1	100	100	100	Drosophila melanogaster
AGAP011369-PA		2.20092	2.05043	3.78446	2.41288	-0.850313	2.23933			M	388	0	1	gelsolin	Actin regulatory (gelsolin/villin family) - probable fragment - signalP detected	cs	KOG	0	3L:22039140:22040396:-1	AGAP011369	protein_coding	Anopheles gambiae		SIG	20-21	42.747	8.84	40.694	8.67	ExpAA=14.45 First60=14.45 PredHel=0 Topology=o	0				N	1	12.1	8	3.9	.	AGAP011369-PA	43.5	AGAP011369-PA, partial	0.0	XP_554876.3	99	100	49	Anopheles gambiae str. PEST
AGAP004904-PA		-1.35202	-2.17033	-2.97207		-0.215797				M	504	0	5	CAT1: Catalase	catalase isoform X2	detox/ox	REFSEQ-INVERTEBRATE	0	2L:5772129:5780988:1	AGAP004904	protein_coding	Anopheles gambiae	2	CYT		56.878	8.4			ExpAA=0.00 First60=0.00 PredHel=0 Topology=o	0				N	1	10.7	6.5	7.3	.	AGAP004904-PA	100	AGAP004904-PA	0.0	XP_314995.4	100	100	100	Anopheles gambiae str. PEST
AGAP029195-PA		2.40032	4.11543	-0.107468	3.85584	2.15556	3.69593	0.963377	1.00587	M	590	0	4	HPX12: Heme peroxidase 12	oxidase/peroxidase - signalP detected	detox/ox	NR-LIGHT	0	3L:9089962:9091874:-1	AGAP029195	protein_coding	Anopheles gambiae		SIG	21-22	66.55	8.68	64.161	8.58	ExpAA=0.44 First60=0.44 PredHel=0 Topology=o	0				Y	0	12.5	6.6	5.9	.	AGAP029195-PA	100.1	AGAP010735-PA, partial	0.0	XP_311449.4	99	99	48	Anopheles gambiae str. PEST
AGAP004775-PB	AGAP004775-PA	0.793384	-1.02199	0.555479	-1.69806	-0.9568				M	479	0	1	Xaa-Pro dipeptidase	proline aminopeptidase P II	met/aa	CDD	4e-66	2L:3401188:3415683:-1	AGAP004775	protein_coding	Anopheles gambiae	3	CYT		52.949	5.63			ExpAA=0.01 First60=0.00 PredHel=0 Topology=o	0				N	0	9.8	8.8	4.2	1.3	AGAP004775-PB	101.1	AGAP004775-PA	0.0	XP_001689084.1	100	100	100	Anopheles gambiae str. PEST
AGAP004802-PA		-0.712964	-1.90292	-3.07988		0				M	381	0	0	4-hydroxyphenylpyruvate dioxygenase	4-hydroxyphenylpyruvate dioxygenase	met/aa	KOG	0	2L:3746102:3747412:1	AGAP004802	protein_coding	Anopheles gambiae	1	CYT		43.968	6.32			ExpAA=0.03 First60=0.01 PredHel=0 Topology=o	0				N	1	9.4	7.6	3.1	.	AGAP004802-PA	100.2	AGAP004802-PA	0.0	XP_318007.3	100	100	100	Anopheles gambiae str. PEST
AGAP001200-PB	AGAP001200-PA		-2.29864	-1.51324	-2.17759	-1.57305				M	1532	0	4	glycogen debranching enzyme	Alpha amylase	met/carb	KOG	0	2R:1285928:1291040:1	AGAP001200	protein_coding	Anopheles gambiae	2	CYT		173.373	6.15			ExpAA=0.00 First60=0.00 PredHel=0 Topology=o	0				N	0	9.8	7.4	4.4	.	AGAP001200-PB	100.8	AGAP001200-PA	0.0	XP_321957.3	100	100	98	Anopheles gambiae str. PEST
AGAP004596-PA	AGAP029383-PA	1.79113	0.700607	-0.685307	-2.10433	2.19548	-0.813072			M	529	0	1	PyK: pyruvate kinase	Pyruvate kinase	met/carb	KOG	0	2R:58245995:58249228:-1	AGAP004596	protein_coding	Anopheles gambiae		CYT		57.77	7.15			ExpAA=0.14 First60=0.13 PredHel=0 Topology=o	0				N	1	11.5	8.1	4.7	.	AGAP004596-PA	101	AGAP004596-PA	0.0	XP_315228.5	99	100	100	Anopheles gambiae str. PEST
AGAP005865-PA		-0.819083	-1.10598	-1.52567		-1.28801				M	416	0	1	fumarylacetoacetase	Fumarylacetoacetase	met/carb	KOG	0	2L:22654743:22656341:1	AGAP005865	protein_coding	Anopheles gambiae		CYT		45.703	5.72			ExpAA=0.02 First60=0.01 PredHel=0 Topology=o	0				N	1	12.7	9.1	6.7	.	AGAP005865-PA	99.2	AGAP005865-PA	0.0	XP_315893.3	100	100	100	Anopheles gambiae str. PEST
AGAP007939-PA			-1.62191	-1.44987	-2.01666	0.671839	-4.07496			M	842	0	4	starch phosphorylase	Glycogen phosphorylase	met/carb	KOG	0	3R:3218295:3221971:-1	AGAP007939	protein_coding	Anopheles gambiae	1	CYT		96.879	6.06			ExpAA=0.13 First60=0.00 PredHel=0 Topology=o	0				N	0	8.6	6.1	4.5	.	AGAP007939-PA	99.5	AGAP007939-PA	0.0	XP_317541.3	100	100	100	Anopheles gambiae str. PEST
AGAP009623-PA		-1.28388	-0.889675	-2.88094	-1.00129	0.588568	-2.35378			M	332	0	2	GAPDH: glyceraldehyde 3-phosphate dehydrogenase	Glyceraldehyde 3-phosphate dehydrogenase	met/carb	KOG	0	3R:37154051:37155049:1	AGAP009623	protein_coding	Anopheles gambiae	1	CYT		35.521	8.49			ExpAA=0.94 First60=0.94 PredHel=0 Topology=o	0				N	0	13	9.3	4.2	.	AGAP009623-PA	112.2	AGAP009623-PA	0.0	XP_318655.2	100	100	100	Anopheles gambiae str. PEST
AGAP011161-PA			-7.09055	-6.95556	-7.52797	2.37806				M	627	0	2	transketolase	Transketolase	met/carb	KOG	0	3L:18115145:18118550:1	AGAP011161	protein_coding	Anopheles gambiae		CYT		68.063	6.37			ExpAA=0.22 First60=0.04 PredHel=0 Topology=o	0				N	2	10.8	7.8	4.9	.	AGAP011161-PA	99.6	AGAP011161-PA	0.0	XP_309488.4	100	100	100	Anopheles gambiae str. PEST
AGAP012167-PA	;CON__Q3ZBD7	-3.20081	-3.41868	-4.96329		0.647358				M	558	0	2	Pgi: phosphoglucose isomerase (glucose-6-phosphate isomerase)	Glucose-6-phosphate isomerase	met/carb	KOG	0	3L:38254197:38260323:1	AGAP012167	protein_coding	Anopheles gambiae		CYT		62.422	5.79			ExpAA=1.10 First60=0.00 PredHel=0 Topology=o	0				N	0	11.5	7	3.2	.	AGAP012167-PA	101.2	AGAP012167-PA	0.0	XP_320366.3	100	100	100	Anopheles gambiae str. PEST
AGAP002102-PA	AGAP012400-PA;AGAP008963-PA	4.74453	6.34701	1.83588	3.45557	3.17124	5.32871	1.76022	1.61391	M	593	0	4		Alpha-amylase - signalP detected	met/carb/secreted Alpha-amylase	KOG	0	2R:15435583:15437440:1	AGAP002102	protein_coding	Anopheles gambiae	5	SIG	19-20	67.356	5.64	65.385	5.59	ExpAA=0.02 First60=0.00 PredHel=0 Topology=o	0				N	0	11.8	7.1	6.1	.	AGAP002102-PA	96.1	AGAP002102-PA	0.0	XP_320938.3	100	100	100	Anopheles gambiae str. PEST
AGAP029820-PB	AGAP029820-PA;AGAP012924-PA	-0.160865	0.201015	-2.16431	-0.554018	0.753704	-3.46841			M	355	0	2		Creatine kinases	met/energy	KOG	0	2L:17998018:17999179:1	AGAP029820	protein_coding	Anopheles gambiae	3	CYT		39.819	6.04			ExpAA=0.02 First60=0.00 PredHel=0 Topology=o	0				N	0	11.3	8.5	3.4	.	AGAP029820-PB	96.4	AGAP005627-PD	0.0	XP_001688696.1	100	100	100	Anopheles gambiae str. PEST
AGAP006220-PA	AGAP006225-PA	-1.06569	0.328808	-1.01149	-0.50692	-2.87096	-0.733755			M	1175	0	1	aldehyde oxidase	Xanthine dehydrogenase - probable fragment	met/nuc	KOG	0	2L:28512830:28517680:1	AGAP006220	protein_coding	Anopheles gambiae		CYT		128.864	6.16			ExpAA=0.17 First60=0.00 PredHel=0 Topology=o	0				N	0	13.4	7.4	4.9	.	AGAP006220-PA	60.6	AGAP006220-PA	0.0	XP_001688830.1	97	97	102	Anopheles gambiae str. PEST
AGAP012885-PA	AGAP012586-PA;AGAP012574-PA;AGAP012558-PA;AGAP010724-PA;AGAP005026-PA;AGAP005023-PA;AGAP003909-PA;PBANKA_0941900.1-p1	-0.669204	-1.79281			-1.27597	-1.64147		-2.97157	M	103	0	0	Histone H4	Histone H4	nr	KOG	8e-41	UNKN:36520486:36520797:-1	AGAP012885	protein_coding	Anopheles gambiae		CYT		11.42	11.36			ExpAA=0.00 First60=0.00 PredHel=0 Topology=o	0				N	0	8.7	16.5	1	.	AGAP012885-PA	100	uncharacterized protein LOC110678230	4E-052	XP_021706541.1	100	100	48	Aedes aegypti
AGAP002076-PA	AGAP004944-PB;AGAP004944-PA		-5.86733	-6.15408	-6.03171	3.04865	-6.75331			M	656	0	1	heat shock 70kDa protein 1/8	heat shock 70 kDa protein cognate 4	pm	REFSEQ-INVERTEBRATE	0	2R:14828744:14830714:1	AGAP002076	protein_coding	Anopheles gambiae		CYT		71.447	5.32			ExpAA=0.07 First60=0.02 PredHel=0 Topology=o	0				N	1	13.1	8.4	3.8	.	AGAP002076-PA	100.3	AGAP002076-PA	0.0	XP_001689308.2	100	100	100	Anopheles gambiae str. PEST
AGAP007406-PA	AGAP003541-PC;AGAP003541-PB;AGAP003541-PA	-4.48805	-3.79051	-4.12811		4.0672	-4.04668			M	463	0	0	Elongation factor 1-alpha	elongation factor 1-alpha 1	ps	REFSEQ-INVERTEBRATE	0	2L:46338841:46340232:1	AGAP007406	protein_coding	Anopheles gambiae		CYT		50.399	9.16			ExpAA=0.18 First60=0.02 PredHel=0 Topology=o	0				N	1	11	9.3	5.4	.	AGAP007406-PA	96	AGAP007406-PA	0.0	XP_308429.3	100	100	100	Anopheles gambiae str. PEST
AGAP009917-PA		4.99461	7.33961	3.07875	7.49356	4.80995	6.81184	3.65649	3.80458	M	3398	0	11	SGS4	RHS repeat-associated core domain - 7 predicted membrane helices	ps membrane	CDD	3e-21	3R:45280122:45290318:-1	AGAP009917	protein_coding	Anopheles gambiae	11	CYT		389.369	7.65			ExpAA=129.54 First60=0.00 PredHel=6 Topology=o2736-2758i2770-2792o2807-2829i2878-2900o2915-2937i2997-3014o	6	3.7	92.7	3.6	N	0	13.4	5.4	4	.	AGAP009917-PA	102	SGS4	0.0	AAV28544.1	100	100	100	Anopheles gambiae
AGAP009918-PA		3.39885	6.46157	2.877	7.10291	3.48266	5.87076	3.12652	2.96646	M	3361	0	10	SGS5	RHS repeat-associated core domain - 5 predicted membrane helices	ps membrane	CDD	5e-21	3R:45291119:45301204:1	AGAP009918	protein_coding	Anopheles gambiae	12	CYT		385.059	6.35			ExpAA=127.77 First60=0.00 PredHel=4 Topology=o2726-2748i2761-2783o2793-2815i2865-2887o	4	2.6	95.5	1.9	N	0	14	5.6	3.9	.	AGAP009918-PA	102	SGS5	0.0	AAV28545.1	100	100	100	Anopheles gambiae
AGAP008278-PA		0.0858202	4.50752	-2.18551	4.78093	-0.113813	4.08049	-0.134329	0.767768	M	311	0	1	D7L1: D7 long form salivary protein	D7 protein long form - signalP detected	s/	NR-LIGHT	0	3R:8544054:8545174:1	AGAP008278	protein_coding	Anopheles gambiae		SIG	21-22	35.602	5.64	33.365	5.76	ExpAA=0.15 First60=0.15 PredHel=0 Topology=o	0				N	0	10.6	5.5	3.5	.	AGAP008278-PA	100	AGAP008278-PA	0.0	XP_317191.1	100	100	100	Anopheles gambiae str. PEST
AGAP008279-PA		-1.55916	4.41921	-0.0950203	5.07201	0.121454	4.69932	2.58795	2.30327	M	315	0	1	D7L2: D7 long form salivary protein	long form D7 salivary protein - signalP detected	s/	NR-LIGHT	0	3R:8545938:8547063:1	AGAP008279	protein_coding	Anopheles gambiae		SIG	18-19	36.138	7.99	34.171	8.04	ExpAA=0.33 First60=0.33 PredHel=0 Topology=o	0				N	0	9.2	5.1	3.5	1	AGAP008279-PA	100	long form D7 salivary protein	1E-143	ABI83760.1	75	87	100	Anopheles funestus
AGAP008281-PA		-1.45291	3.18493	-1.6857	4.08648	-1.83267	1.1789	-0.519939	0.399186	M	165	0	1	D7r4: D7 short form salivary protein	short form D7 salivary protein D7r4 - signalP detected	s/	NR-LIGHT	8e-63	3R:8558236:8558864:-1	AGAP008281	protein_coding	Anopheles gambiae	1	SIG	21-22	19.31	6.99	16.962	6.67	ExpAA=1.40 First60=1.40 PredHel=0 Topology=o	0				N	0	8.5	4.2	3	.	AGAP008281-PA	99.3	AGAP008281-PA	4E-093	XP_317185.1	100	100	100	Anopheles gambiae str. PEST
AGAP008284-PA			0.863159	-1.79186	4.06407		-0.150583	-1.87556	-3.24546	M	165	0	0	D7r1: D7 short form salivary protein	D7-related 1 protein - signalP detected	s/	NR-LIGHT	1e-90	3R:8562844:8563492:-1	AGAP008284	protein_coding	Anopheles gambiae		SIG	21-22	18.748	9.24	16.446	9.22	ExpAA=12.39 First60=12.39 PredHel=0 Topology=o	0				N	0	8.5	4.2	3.6	.	AGAP008284-PA	100	AGAP008284-PA	5E-092	XP_317182.2	100	100	100	Anopheles gambiae str. PEST
AGAP009974-PA		0.830867	4.04848	-0.00167656	4.53169	0.67281	3.84709	2.17495	0.370759	M	252	0	0	AAPP: Anopheline antiplatelet protein	30 kDa salivary gland allergen Aed a 3-like - signalP detected	s/	REFSEQ-INVERTEBRATE	2e-33	3R:46978500:46979463:-1	AGAP009974	protein_coding	Anopheles gambiae		SIG	19-20	26.989	4.12	24.916	4.09	ExpAA=1.26 First60=1.26 PredHel=0 Topology=o	0				N	5	15.9	9.9	1.2	.	AGAP009974-PA	100	anti-platelet protein	1E-138	ACE79173.1	100	100	100	Anopheles gambiae
AGAP006421-PA		7.46526	10.0523	5.98308	10.2842	7.30848	9.94295	6.35342	6.90882	M	260	0	2	A5R1: antigen 5 related protein 1	SCP-like extracellular protein domain - signalP detected	s/antigen5	CDD	1e-38	2L:31693764:31694704:1	AGAP006421	protein_coding	Anopheles gambiae		SIG	22-23	28.984	9.08	26.814	9.12	ExpAA=14.49 First60=14.48 PredHel=1 Topology=i2-24o	1	8.5	90.8	0.8	N	1	15.8	7.3	6.9	.	AGAP006421-PA	105.5	AGAP006421-PA	1E-156	XP_316459.3	100	100	100	Anopheles gambiae str. PEST
AGAP011026-PA		5.62514	7.71454	4.76652	8.21007	5.53439	6.93779	5.49569	4.64213	M	570	0	0	5' nucleotidase, ecto	CD73 ecto-5'-nucleotidase and related protein - signalP detected	s/met/nuc CD73	CDD	0	3L:14583939:14586101:-1	AGAP011026	protein_coding	Anopheles gambiae	1	SIG	23-24	63.521	6.56	61.128	6.55	ExpAA=0.25 First60=0.25 PredHel=0 Topology=o	0				N	0	11.8	6.5	3.7	.	AGAP011026-PA	104	AGAP011026-PA	0.0	XP_309695.2	100	100	100	Anopheles gambiae str. PEST
AGAP011971-PA		3.8511	6.51462	1.52572	5.30397	4.16795	5.95159	2.19263	2.35394	M	558	0	1	Ser/Thr protein phosphatase/nucleotidase	CD73 ecto-5'-nucleotidase and related protein - signalP detected	s/met/nuc CD73	CDD	0	3L:35698416:35700459:1	AGAP011971	protein_coding	Anopheles gambiae		SIG	22-23	61.839	8.66	59.515	8.37	ExpAA=0.03 First60=0.01 PredHel=0 Topology=o	0				N	0	11.8	6.6	3.9	.	AGAP011971-PA	103.5	AGAP011971-PA	0.0	XP_320561.2	100	100	100	Anopheles gambiae str. PEST
AGAP007737-PA		0.912793	0.692112	0.99157	-0.271709	-1.51852	-0.673449			M	404	0	0	deoxyribonuclease I	deoxyribonuclease I - probable fragment - signalP detected	s/met/nuc deoxyribonuclease	NR-LIGHT	0	3R:150177:153466:1	AGAP007737	protein_coding	Anopheles gambiae	1	SIG	20-21	46.379	8.42	44.073	8.02	ExpAA=0.02 First60=0.02 PredHel=0 Topology=o	0				N	0	10.4	4	4.2	.	AGAP007737-PA	66	AGAP007737-PA	0.0	XP_317782.3	100	100	100	Anopheles gambiae str. PEST
AGAP008282-PA		-0.723454	2.00019	-2.56093	2.16004	-1.03851	1.53371	-0.494963	-0.403838	M	168	0	1	D7r2: D7 short form salivary protein	Insect pheromone/odorant binding protein - signalP detected OBP	s/OBP	SMART	1e-11	3R:8559769:8560424:-1	AGAP008282	protein_coding	Anopheles gambiae		SIG	21-22	18.486	5.11	16.186	4.86	ExpAA=0.13 First60=0.11 PredHel=0 Topology=o	0				N	0	13.1	7.1	1.2	.	AGAP008282-PA	100	AGAP008282-PA	1E-091	XP_317184.2	100	100	100	Anopheles gambiae str. PEST
AGAP012577-PA	AGAP012900-PA;AGAP010645-PA		-5.0199	-3.06851	-3.62219	3.00248				M	547	0	2	cathepsin l - signalP detected	cathepsin l - signalP detected	s/protease	REFSEQ-INVERTEBRATE	0	UNKN:17207134:17209452:-1	AGAP012577	protein_coding	Anopheles gambiae	2	SIG	17-18	62.055	6.14	60.323	6.06	ExpAA=0.15 First60=0.15 PredHel=0 Topology=o	0				N	0	10.4	9.9	5.1	1.1	AGAP012577-PA	100	AGAP012577-PA	0.0	XP_307325.4	100	100	100	Anopheles gambiae str. PEST
AGAP000150-PA		-1.37653	3.80426	-3.31279	5.14315	-1.93113	4.64644			M	115	0	0	SG6: salivary gland protein 6	Conserved secreted protein precursor	s/ucs	REFSEQ-INVERTEBRATE	3e-64	X:2405694:2406041:-1	AGAP000150	protein_coding	Anopheles gambiae		SIG	28-29	13.148	5.27	10.09	5.24	ExpAA=9.71 First60=9.71 PredHel=0 Topology=o	0				N	0	10.4	3.5	5.2	.	AGAP000150-PA		AGAP000150-PA	4E-064	XP_310990.1	100	100	100	Anopheles gambiae str. PEST
AGAP000548-PA		-3.4365	2.10489	-2.19839	4.27436	-3.45173	0.650839	-0.746666	-1.63841	M	385	0	1	SG1b: salivary gland protein 1-like 2	Conserved secreted protein precursor	s/ucs	REFSEQ-INVERTEBRATE	0	X:9838307:9839464:1	AGAP000548	protein_coding	Anopheles gambiae	1	SIG	20-21	43.66	6.87	41.401	6.68	ExpAA=0.94 First60=0.94 PredHel=0 Topology=o	0				N	0	8.3	5.2	3.9	.	AGAP000548-PA		AGAP000548-PA	0.0	XP_310536.2	100	100	100	Anopheles gambiae str. PEST
AGAP000607-PA		0.788611	4.37626	1.37025	6.56241	-0.0706654	2.94924	2.74066	2.04922	M	392	0	0	SG1c: salivary gland protein 1-like 3	Conserved secreted protein precursor	s/ucs	REFSEQ-INVERTEBRATE	0	X:11074262:11075440:-1	AGAP000607	protein_coding	Anopheles gambiae	2	SIG	20-21	44.612	5.86	42.58	5.81	ExpAA=0.09 First60=0.08 PredHel=0 Topology=o	0				N	0	8.7	5.1	3.1	.	AGAP000607-PA		AGAP000607-PA	0.0	XP_565733.2	100	100	100	Anopheles gambiae str. PEST
AGAP000609-PA		0.883813	5.04757	0.857077	6.21041	0.751102	3.81359	1.01509	0.231494	M	401	0	0	SG1e: salivary gland protein 1-like 5	Conserved secreted protein precursor	s/ucs	REFSEQ-INVERTEBRATE	0	X:11075771:11076976:1	AGAP000609	protein_coding	Anopheles gambiae		SIG	21-22	46.557	9.44	44.405	9.38	ExpAA=0.30 First60=0.07 PredHel=0 Topology=o	0				N	1	9.5	4.2	4.2	.	AGAP000609-PA		AGAP000609-PA	0.0	XP_310472.1	100	100	100	Anopheles gambiae str. PEST
AGAP000610-PA		-0.139823	3.83632	1.26441	5.73622	0.366505	2.92657	1.59114	1.01224	M	431	0	2	SG1f: salivary gland protein 1-like 6	Conserved secreted protein precursor	s/ucs	REFSEQ-INVERTEBRATE	0	X:11077270:11078565:1	AGAP000610	protein_coding	Anopheles gambiae		SIG	37-38	49.295	8.77	45.362	7.28	ExpAA=10.58 First60=10.58 PredHel=0 Topology=o	0				N	0	10.7	3.9	3.5	.	AGAP000610-PA		AGAP000610-PA	0.0	XP_001237248.3	100	100	100	Anopheles gambiae str. PEST
AGAP000612-PA		-1.65145	2.08903	-0.651865	2.58842	-0.833494	1.43023	0.0190468	-0.231494	M	401	0	0	SG1: salivary gland protein 1	Conserved secreted protein precursor	s/ucs	REFSEQ-INVERTEBRATE	0	X:11082881:11084086:1	AGAP000612	protein_coding	Anopheles gambiae	2	SIG	18-19	46.162	8.4	44.231	8.22	ExpAA=1.86 First60=1.85 PredHel=0 Topology=o	0				N	0	10	3.5	3.5	.	AGAP000612-PA		AGAP000612-PA	0.0	XP_310469.1	100	100	100	Anopheles gambiae str. PEST
AGAP001374-PA		-1.93369	1.80346	-1.29635	4.07645	-2.76412	0.574465	0	-0.775735	M	391	0	1	trio: TRIO salivary gland protein	Conserved secreted protein precursor	s/ucs	REFSEQ-INVERTEBRATE	0	2R:4001237:4002412:1	AGAP001374	protein_coding	Anopheles gambiae		SIG	24-25	43.841	6.03	41.366	5.8	ExpAA=3.48 First60=3.48 PredHel=0 Topology=o	0				N	2	11.8	4.1	5.6	.	AGAP001374-PA		AGAP001374-PA	0.0	XP_321765.2	100	100	100	Anopheles gambiae str. PEST
AGAP005822-PA		1.31878	2.23335	-1.177	1.19163	-0.641216	1.44141	-1.00484	-0.689816	M	513	0	0	Conserved secreted protein precursor	Conserved secreted protein precursor	s/ucs	REFSEQ-INVERTEBRATE	0	2L:21865535:21867076:1	AGAP005822	protein_coding	Anopheles gambiae		SIG	21-22	55.249	9.13	52.999	8.73	ExpAA=1.19 First60=1.12 PredHel=0 Topology=o	0				N	0	14.2	8.4	2.5	.	AGAP005822-PA		AGAP005822-PA	0.0	XP_315844.3	100	100	100	Anopheles gambiae str. PEST
AGAP000611-PA		-3.54681	2.37582	-0.997988	4.02816	-1.17545	2.38024	-0.326759	-2.16584	M	415	0	0	SG1d: salivary gland protein 1-like 4	AGAP000611-PA	saliva	REFSEQ-INVERTEBRATE	0	X:11079041:11080288:1	AGAP000611	protein_coding	Anopheles gambiae		CYT		48.342	9.73			ExpAA=0.01 First60=0.00 PredHel=0 Topology=o	0				N	0	7.2	3.9	4.3	.	AGAP000611-PA	100	AGAP000611-PA	0.0	XP_310470.5	100	100	100	Anopheles gambiae str. PEST
AGAP003139-PA		3.21551	2.67321	2.59419	1.42316	0.509823	1.35184			M	446	0	1	SRPN9: serine protease inhibitor (serpin) 9	SERine Proteinase INhibitors - signalP detected	serpin	CDD	2e-97	2R:33148775:33150321:-1	AGAP003139	protein_coding	Anopheles gambiae	1	SIG	28-29	49.868	5.81	46.854	5.48	ExpAA=6.29 First60=4.02 PredHel=0 Topology=o	0				N	0	13.2	6.1	4.9	.	AGAP003139-PA	106.8	serpin 9	0.0	ABJ52808.1	99	99	100	Anopheles gambiae
AGAP009502-PA		0.467233	2.96216		2.85636	0.438374	2.81344	-0.928854		M	186	0	0		AGAP009502-PA	uc	REFSEQ-INVERTEBRATE	0	3R:34805842:34806467:1	AGAP009502	protein_coding	Anopheles gambiae		CYT		21.16	8.87			ExpAA=0.02 First60=0.00 PredHel=0 Topology=o	0				N	0	16.7	4.3	2.2	.	AGAP009502-PA	100	AGAP009502-PA	1E-104	XP_001230733.1	100	100	100	Anopheles gambiae str. PEST
AGAP003251-PA		-0.281014	-0.208647	0.00773811	-1.39653					M	372	0	1	CLIPB1: CLIP-domain serine protease	Trypsin-like serine protease - signalP detected	imm	SMART	4e-62	2R:34475867:34477216:1	AGAP003251	protein_coding	Anopheles gambiae		SIG	25-26	40.924	5.12	38.336	5.12	ExpAA=9.67 First60=9.55 PredHel=0 Topology=o	0				N	1	13.4	9.9	5.1	.	AGAP003251-PA	112.2	AGAP003251-PA	0.0	XP_307756.2	100	100	100	Anopheles gambiae str. PEST
AGAP003691-PA		1.95825	-0.209332	0.780527	-1.15555					M	863	0	1		Trypsin-like serine protease - signalP detected	imm	SMART	7e-24	2R:42045742:42049107:1	AGAP003691	protein_coding	Anopheles gambiae	1	SIG	25-26	97.922	5.49	95.349	5.42	ExpAA=16.84 First60=16.78 PredHel=1 Topology=i9-28o	1	2.2	96.8	1	N	0	13.7	5.1	4.3	.	AGAP003691-PA	96.5	AGAP003691-PA	0.0	XP_313476.4	96	96	104	Anopheles gambiae str. PEST
AGAP004855-PA		-1.19921	-1.42557	-0.289179	-1.55888					M	410	0	2	CLIPB13: CLIP-domain serine protease	Trypsin-like serine protease - 17 OH-glycosylation sites - signalP detected	imm	SMART	6e-54	2L:4492324:4493945:1	AGAP004855	protein_coding	Anopheles gambiae	1	SIG	22-23	44.971	6.4	42.575	6.02	ExpAA=0.12 First60=0.11 PredHel=0 Topology=o	0				N	17	15.9	6.6	6.3	.	AGAP004855-PA	112.6	AGAP004855-PA	0.0	XP_314336.2	100	100	100	Anopheles gambiae str. PEST
AGAP004975-PA		4.28796		2.20523	3.08106					M	686	0	3	PPO3: prophenoloxidase 3	prophenoloxidase	imm	REFSEQ-INVERTEBRATE	0	2L:7441665:7444057:-1	AGAP004975	protein_coding	Anopheles gambiae		CYT		78.615	6.65			ExpAA=0.00 First60=0.00 PredHel=0 Topology=o	0				N	0	11.4	5.8	6.9	0.4	AGAP004975-PA	99.8	AGAP004975-PA	0.0	XP_315073.2	100	100	100	Anopheles gambiae str. PEST
AGAP004976-PA		-1.57021	-1.0622	3.44836	-0.0509529					M	700	0	3	PPO8: prophenoloxidase 8	prophenoloxidase 7	imm	NR-LIGHT	0	2L:7448120:7450491:-1	AGAP004976	protein_coding	Anopheles gambiae	1	CYT		79.371	7.71			ExpAA=0.09 First60=0.00 PredHel=0 Topology=o	0				N	1	10.9	5.6	6.4	.	AGAP004976-PA	100.2	AGAP004976-PA	0.0	XP_315074.1	100	100	100	Anopheles gambiae str. PEST
AGAP004981-PA	AGAP012617-PA	-1.17269		-1.08738	-1.47512					M	684	0	3	PPO4: prophenoloxidase 4	prophenoloxidase (AGAP012616-PA)	imm	REFSEQ-INVERTEBRATE	0	2L:7503467:7505872:-1	AGAP004981	protein_coding	Anopheles gambiae	1	CYT		78.555	6.22			ExpAA=0.04 First60=0.00 PredHel=0 Topology=o	0				N	0	11.1	6	6.1	.	AGAP004981-PA	99.8	AGAP004981-PA	0.0	XP_315084.2	100	100	100	Anopheles gambiae str. PEST
AGAP007033-PA		-1.7441		0.36809	-0.983078					M	730	0	0	APL1C: Anopheles Plasmodium-responsive Leucine-Rich Repeat 1C	Conserved secreted protein precursor	imm	CDD	0	2L:41257877:41260152:-1	AGAP007033	protein_coding	Anopheles gambiae	1	SIG	22-23	82.629	7.13	80.149	7.17	ExpAA=18.47 First60=18.20 PredHel=1 Topology=i7-29o	1	3	96	1	N	1	11.5	5.6	4.5	.	AGAP007033-PA	100	AGAP007033-PA	0.0	XP_001688069.1	100	100	100	Anopheles gambiae str. PEST
AGAP009251-PA	AGAP009252-PA	-1.23453		-1.88442	-1.99169					M	881	0	1		Serine protease snake - probable fragment - signalP detected	imm	SWISSP	1e-21	3R:29835674:29838977:1	AGAP009251	protein_coding	Anopheles gambiae	1	SIG	22-23	98.808	5.93	96.437	5.83	ExpAA=0.16 First60=0.15 PredHel=0 Topology=o	0				N	0	13.6	6.8	4	.	AGAP009251-PA	53.5	hypothetical protein AND_006210, partial	0.0	ETN62107.1	50	66	100	Anopheles darlingi
AGAP009556-PA		-0.184867	-0.243662	-0.640703	-0.935526					M	190	0	0	FBN8	Ficolin - probable fragment - signalP detected	imm	KOG	2e-22	3R:36127568:36145659:1	AGAP009556	protein_coding	Anopheles gambiae		SIG	18-19	24.244	6.23	20.256	6.25	ExpAA=0.02 First60=0.02 PredHel=0 Topology=o	0				N						AGAP009556-PA	40.5	AGAP009556-PA, partial	1E-115	XP_559684.2	100	100	100	Anopheles gambiae str. PEST
AGAP011780-PA			-1.49758	0.299967	-0.606636					M	422	0	1	CLIPA4: CLIP-domain serine protease	Trypsin-like serine protease - signalP detected	imm	SMART	6e-58	3L:33242115:33244458:-1	AGAP011780	protein_coding	Anopheles gambiae		SIG	20-21	45.96	5.36	43.893	5.26	ExpAA=1.26 First60=1.16 PredHel=0 Topology=o	0				N	1	12.3	8.8	7.6	.	AGAP011780-PA	104.3	AGAP011780-PA	0.0	XP_552464.1	100	100	100	Anopheles gambiae str. PEST
AGAP028728-PA			-3.04916	0.143658	-2.25442					M	894	0	4	CLIPE5: CLIP-domain serine protease	Trypsin-like serine protease - signalP detected	imm	SMART	1e-49	3L:6061444:6065467:1	AGAP028728	protein_coding	Anopheles gambiae	2	SIG	21-22	100.65	6.07	98.453	6.13	ExpAA=20.38 First60=20.35 PredHel=1 Topology=i5-27o	1	2.5	97	0.6	N	1	11	7	5.9	.	AGAP028728-PA	106.1	hypothetical protein ZHAS_00015360	0.0	KFB47332.1	65	76	60	Anopheles sinensis
AGAP008364-PD	AGAP008364-PA;AGAP008364-PH;AGAP008364-PC;AGAP008364-PE;AGAP008364-PI;AGAP008364-PB	0.63556	0.575228	1.4008	1.04942					M	1482	0	4	TEP15: thioester-containing protein 15	Alpha-macroglobulin - GPI anchored	imm/gpi	KOG	0	3R:10061667:10075623:-1	AGAP008364	protein_coding	Anopheles gambiae	1	BL	42-43	164.607	6	160.18	5.82	ExpAA=25.09 First60=16.33 PredHel=0 Topology=o	0				Y	1	15	5.6	5.1	.	AGAP008364-PD	102.7	AGAP008364-PA	0.0	XP_317088.3	96	97	100	Anopheles gambiae str. PEST
AGAP010815-PA	AGAP010818-PA	1.21042	-0.796467	0.61953	0.162708					M	1340	0	2	TEP1: Thioester-containing protein 1	Alpha-macroglobulin - probable fragment - signalP detected	imm/secreted Alpha-macroglobulin	KOG	0	3L:11202091:11206882:-1	AGAP010815	protein_coding	Anopheles gambiae		SIG	21-22	152.282	6.42	149.874	6.25	ExpAA=18.67 First60=18.49 PredHel=1 Topology=i7-26o	1	1.4	98.1	0.5	N	1	11.9	5.8	3.8	.	AGAP010815-PA	51.9	thioester-containing protein 1, partial	0.0	CBA02654.1	100	100	100	Anopheles gambiae
AGAP008369-PA		-3.78444	0.310892	1.82418	-2.72398					M	1465	0	3		Lipoprotein amino terminal region - signalP detected	lipid transp	PFAM	5e-38	3R:10088633:10093463:1	AGAP008369	protein_coding	Anopheles gambiae	4	SIG	19-20	170.576	5.97	168.553	5.95	ExpAA=1.18 First60=0.29 PredHel=0 Topology=o	0				N	2	13.1	3.3	5.6	.	AGAP008369-PA	105.1	AGAP008369-PA, partial	0.0	XP_317084.4	100	100	100	Anopheles gambiae str. PEST
AGAP002032-PA		1.24639	0.0782108	2.25268	0.481064					M	1432	0	2		lipoprotein - probable fragment - signalP detected	lipid transport	KOG	7e-46	2R:14098771:14109190:-1	AGAP002032	protein_coding	Anopheles gambiae	1	SIG	32-33	164.066	6.67	160.584	6.54	ExpAA=5.59 First60=5.54 PredHel=0 Topology=o	0				N	1	13.1	4.5	5.5	.	AGAP002032-PA	34.5	AGAP002032-PA	0.0	XP_321018.5	100	100	100	Anopheles gambiae str. PEST
AGAP008807-PA	AGAP008810-PA	-2.19792		0.0471153	-1.11462					M	4329	0	7		lipoprotein - signalP detected	lipid transport	KOG	0	3R:18088477:18104026:1	AGAP008807	protein_coding	Anopheles gambiae	8	SIG	23-24	495.823	5.87	493.679	5.86	ExpAA=17.53 First60=17.52 PredHel=1 Topology=i7-24o	1	0.4	99.4	0.2	N	3	13.7	5.3	3.3	.	AGAP008807-PA	102.2	AGAP008807-PA, partial	0.0	XP_001237622.2	98	98	101	Anopheles gambiae str. PEST
AGAP002414-PA		-0.12177	-1.13281	0.159439	-0.872299					M	1457	0	4	carboxypeptidase D	carboxypeptidase D isoform X1 - signalP detected	met/aa	REFSEQ-INVERTEBRATE	0	2R:21033576:21044645:-1	AGAP002414	protein_coding	Anopheles gambiae	6	SIG	15-16	164.422	5.56	163.057	5.52	ExpAA=38.60 First60=15.29 PredHel=1 Topology=o1356-1378i	1	1.5	93.1	5.4	N	1	10.8	6.1	5.8	.	AGAP002414-PA	99.8	AGAP002414-PA	0.0	XP_312538.5	100	100	100	Anopheles gambiae str. PEST
AGAP005381-PC	AGAP005381-PB;AGAP005381-PA	-1.64476	-2.26008	-1.53368						M	612	0	2	hexosaminidase	Beta-N-acetylhexosaminidase	met/carb	KOG	0	2L:14832803:14835006:-1	AGAP005381	protein_coding	Anopheles gambiae	3	BL	24-25	69.258	5.25	66.709	5.25	ExpAA=8.87 First60=8.86 PredHel=0 Topology=o	0				N	0	10	7.7	4.2	.	AGAP005381-PC	104.9	AGAP005381-PC	0.0	XP_315391.4	100	100	100	Anopheles gambiae str. PEST
AGAP008061-PA		-1.0177	-1.32157	0.682793	-0.320072					M	447	0	3	IDGF4: imaginal disc growth factor 4	catalytically inactive chitinase-like lectins - signalP detected	met/carb	CDD	8e-64	3R:4938228:4939925:1	AGAP008061	protein_coding	Anopheles gambiae	1	SIG	24-25	49.677	6.73	47.067	6.79	ExpAA=1.28 First60=1.26 PredHel=0 Topology=o	0				N	2	10.3	10.1	6.5	.	AGAP008061-PA	120.7	AGAP008061-PA	0.0	XP_317398.3	100	100	100	Anopheles gambiae str. PEST
AGAP002317-PA		-2.85396	-4.25157	0.0288868	-3.00236					M	496	0	1	Alpha_amylase: amylase	Alpha-amylase - signalP detected	met/carb/secreted Alpha-amylase	KOG	0	2R:19444433:19446002:1	AGAP002317	protein_coding	Anopheles gambiae		SIG	18-19	54.25	6.06	52.396	5.95	ExpAA=0.26 First60=0.22 PredHel=0 Topology=o	0				N	1	10.5	11.1	5.2	.	AGAP002317-PA	100	AGAP002317-PA	0.0	XP_312655.5	100	100	100	Anopheles gambiae str. PEST
AGAP002557-PA		0.266702	-0.688126	-0.328253	-0.552015					M	607	0	4	glucose dehydrogenase (acceptor)	glucose dehydrogenase (FAD quinone)	met/energy	REFSEQ-INVERTEBRATE	0	2R:22797189:22803230:-1	AGAP002557	protein_coding	Anopheles gambiae	1	CYT		66.758	6.36			ExpAA=13.02 First60=12.72 PredHel=0 Topology=o	0				N	2	11	9.4	5.6	.	AGAP002557-PA	100	AGAP002557-PA	0.0	XP_312382.3	100	100	100	Anopheles gambiae str. PEST
AGAP010733-PA		-1.45784		-0.896608	-2.21152					M	530	0	1	Vanin-like protein 1	biotinidase and vanins - signalP detected - GPI anchored	met/int/gpi	CDD	5e-99	3L:9021724:9023664:-1	AGAP010733	protein_coding	Anopheles gambiae	1	SIG	20-21	58.425	5.49	56.209	5.4	ExpAA=22.34 First60=4.37 PredHel=0 Topology=o	0				Y	1	14.2	5.3	5.7	.	AGAP010733-PA	100.6	AGAP010733-PA, partial	0.0	XP_311447.4	100	100	100	Anopheles gambiae str. PEST
AGAP006278-PA			-1.34681	-0.8974	-0.752504					M	320	0	2	D7 protein - signalP detected	D7 protein - signalP detected	s/	NR-LIGHT	0	2L:29235353:29236413:1	AGAP006278	protein_coding	Anopheles gambiae		SIG	31-32	36.133	5.04	33.26	5.1	ExpAA=20.50 First60=20.50 PredHel=1 Topology=i5-27o	1	6.9	91.6	1.6	N	4	11.3	5	5.6	.	AGAP006278-PA	83.5	AGAP006278-PA	0.0	XP_316342.3	100	100	100	Anopheles gambiae str. PEST
AGAP009922-PA			-2.38106	-0.713333	-2.17756					M	338	0	1	salivary purine nucleosidase	Nucleoside hydrolases similar to the inosine-adenosine-guanosine-preferring nucleoside hydrolase from Caenorhabditis elegans - signalP detected	s/	CDD	3e-87	3R:45326024:45327172:-1	AGAP009922	protein_coding	Anopheles gambiae	2	SIG	22-23	37.92	4.94	35.452	4.99	ExpAA=0.05 First60=0.01 PredHel=0 Topology=o	0				N	0	10.1	5	4.7	.	AGAP009922-PA	101.3	AGAP009922-PA	0.0	XP_319041.4	100	100	100	Anopheles gambiae str. PEST
AGAP001662-PA	AGAP001662-PB	0.327466	-1.25144	0.00167656	-0.972891					M	2536	0	5	Disintegrin metalloproteinases with thrombospondin repeats - probable fragment - 45 OH-glycosylation sites - signalP detected	Disintegrin metalloproteinases with thrombospondin repeats - probable fragment - 45 OH-glycosylation sites - signalP detected	s/reprolysin	KOG	2e-62	2R:7610843:7631264:-1	AGAP001662	protein_coding	Anopheles gambiae	5	SIG	20-21	272.434	4.6	270.332	4.59	ExpAA=0.01 First60=0.01 PredHel=0 Topology=o	0				N	45	15.9	10.1	7.1	0.1	AGAP001662-PA	47.8	AGAP001662-PA	0.0	XP_001689334.2	82	84	95	Anopheles gambiae str. PEST
AGAP009670-PB	AGAP009670-PA		-1.78054	-1.23924	-0.543091					M	623	0	1	SRPN4: serine protease inhibitor (serpin) 4	SERine Proteinase INhibitors - signalP detected	serpin	CDD	1e-69	3R:38145302:38151507:1	AGAP009670	protein_coding	Anopheles gambiae		SIG	25-26	68.957	7.74	66.306	7.32	ExpAA=27.13 First60=20.12 PredHel=1 Topology=i7-26o	1	3	95.8	1.1	N	5	16.5	4.8	6.3	.	AGAP009670-PB	99.7	AGAP009670-PA	0.0	XP_001689142.1	100	100	100	Anopheles gambiae str. PEST
		91
[truncated: 56 more columns]
