# Supplementary material for: High-resolution proteomics unveils salivary gland disruption and saliva-hemolymph protein exchange in Plasmodium-infected mosquitoes
Source: Nat Commun. 2025 Nov 20;16:10205. doi: 10.1038/s41467-025-64837-6 (PMC12635079; doi:10.1038/s41467-025-64837-6)
Supplement: Supplementary file 13 — Supplementary Data 10 [file 41467_2025_64837_MOESM13_ESM.xlsx]

## Sheet: Sheet1
Seq name		LFQ intensity Blood 1	LFQ intensity Blood 2	LFQ intensity Blood 3	LFQ intensity Blood 4	LFQ intensity P. falciparum 1	LFQ intensity P. falciparum 2	LFQ intensity P. falciparum 3	Description	Comments	Class	DBase	Evalue	% Coverage	SigP Result	Cleavage Position	MW	pI	Mature MW	pI	TMHMM result	Predicted helices	% membrane	% outside	% inside	DGPI GPI anchor prediction	No. potential glyc sites	Percent Ser+Thr	Percent Gly	Percent Pro	Percent GGY	Contig name	Best match to NR-LIGHT protein database	E value	Match	% identity	% similarity	% Coverage	Species of best match	Best match to REFSEQ-INVERTEBRATE protein database	E value	Match	% identity	% similarity	% Coverage	Species of best match	Best match to REFSEQ-PROTOZOA protein database	E value	Match
AGAP000651-PB	AGAP000651-PA	1.42457	0.551665	1.43157	2.20563	0.02845	3.38883	2.45594	Actin5C: Actin-5C	actin-2	cs	CDD	0	100	CYT		41.863	5.3			ExpAA=1.00 First60=0.00 PredHel=0 Topology=o	0				N	1	13.3	7.4	5.1	.	AGAP000651-PB	actin 5C, isoform B	0.0	NP_511052.1	100	100	100	Drosophila melanogaster	actin-5C	0.0	XP_021193418.1	100	100	100	Helicoverpa armigera	actin	0.0	XP_004345608.1
AGAP011369-PA		1.16047	2.37512	3.96592	1.95781	-2.35079	1.76814	0.715246	gelsolin	Actin regulatory (gelsolin/villin family) - probable fragment - signalP detected	cs	KOG	0	43.5	SIG	20-21	42.747	8.84	40.694	8.67	ExpAA=14.45 First60=14.45 PredHel=0 Topology=o	0				N	1	12.1	8	3.9	.	AGAP011369-PA	AGAP011369-PA, partial	0.0	XP_554876.3	99	100	49	Anopheles gambiae str. PEST	AGAP011369-PA, partial	0.0	XP_554876.3	99	100	49	Anopheles gambiae str. PEST	scinderin isoform 2	5E-079	XP_004995836.1
AGAP009033-PA		-2.63486	-3.63996	-2.31311	-2.60746		-2.20815		HPX2: heme peroxidase 2	peroxidase - signalP detected	detox/ox	REFSEQ-INVERTEBRATE	0	98.6	SIG	18-19	74.448	6.58	72.605	6.48	ExpAA=1.34 First60=1.33 PredHel=0 Topology=o	0				N	1	11.6	6.8	5.4	.	AGAP009033-PA	AGAP009033-PA	0.0	XP_319784.4	100	100	100	Anopheles gambiae str. PEST	AGAP009033-PA	0.0	XP_319784.4	100	100	100	Anopheles gambiae str. PEST	Animal heme peroxidase homologue	7E-034	XP_005718460.1
AGAP029195-PA		1.33632	1.20679	-0.0868759	1.37309	0.255331	3.26705	0.633181	HPX12: Heme peroxidase 12	oxidase/peroxidase - signalP detected	detox/ox	NR-LIGHT	0	100.1	SIG	21-22	66.55	8.68	64.161	8.58	ExpAA=0.44 First60=0.44 PredHel=0 Topology=o	0				Y	0	12.5	6.6	5.9	.	AGAP029195-PA	AGAP010735-PA, partial	0.0	XP_311449.4	99	99	48	Anopheles gambiae str. PEST	AGAP010735-PA, partial	0.0	XP_311449.4	99	99	48	Anopheles gambiae str. PEST	hypothetical protein DDB_G0277275	1E-055	XP_642775.1
AGAP003057-PA		-1.57848	-1.9288	-0.170805	-0.9531		-2.15767	-2.22784	CLIPB8: CLIP-domain serine protease	Trypsin-like serine protease - signalP detected	imm	SMART	1e-53	115.7	SIG	24-25	44.796	5.38	42.475	5.39	ExpAA=23.47 First60=20.07 PredHel=1 Topology=i5-27o	1	5.4	93.3	1.2	N	0	12.3	7.4	6.9	.	AGAP003057-PA	AGAP003057-PA	0.0	XP_312743.1	100	100	100	Anopheles gambiae str. PEST	AGAP003057-PA	0.0	XP_312743.1	100	100	100	Anopheles gambiae str. PEST	transmembrane protease, serine 2	3E-020	XP_005853973.1
AGAP003250-PA	AGAP003249-PA	1.74798	1.37778	4.20438	2.07312	-1.8349		0.858261	CLIPB4: CLIP-domain serine protease	Trypsin-like serine protease - signalP detected	imm	CDD	3e-69	109	SIG	24-25	39.418	6.39	36.974	6.2	ExpAA=10.69 First60=10.64 PredHel=0 Topology=o	0				N	0	13.1	9.4	5	.	AGAP003250-PA	AGAP003250-PA	0.0	XP_307755.1	100	100	100	Anopheles gambiae str. PEST	AGAP003250-PA	0.0	XP_307755.1	100	100	100	Anopheles gambiae str. PEST	predicted protein	2E-026	XP_002669450.1
AGAP003691-PA		-1.9322	-2.12868	-1.92283	-2.74648					Trypsin-like serine protease - signalP detected	imm	SMART	7e-24	96.5	SIG	25-26	97.922	5.49	95.349	5.42	ExpAA=16.84 First60=16.78 PredHel=1 Topology=i9-28o	1	2.2	96.8	1	N	0	13.7	5.1	4.3	.	AGAP003691-PA	AGAP003691-PA	0.0	XP_313476.4	96	96	104	Anopheles gambiae str. PEST	AGAP003691-PA	0.0	XP_313476.4	96	96	104	Anopheles gambiae str. PEST	hypothetical protein NAEGRDRAFT_67046	3E-008	XP_002677803.1
AGAP004855-PA		-1.49623	-1.90741	-1.16601	-1.97321				CLIPB13: CLIP-domain serine protease	Trypsin-like serine protease - 17 OH-glycosylation sites - signalP detected	imm	SMART	6e-54	112.6	SIG	22-23	44.971	6.4	42.575	6.02	ExpAA=0.12 First60=0.11 PredHel=0 Topology=o	0				N	17	15.9	6.6	6.3	.	AGAP004855-PA	AGAP004855-PA	0.0	XP_314336.2	100	100	100	Anopheles gambiae str. PEST	AGAP004855-PA	0.0	XP_314336.2	100	100	100	Anopheles gambiae str. PEST	hypothetical protein NAEGRDRAFT_71996	4E-021	XP_002672895.1
AGAP004975-PA			-0.673757	0	-0.435846				PPO3: prophenoloxidase 3	prophenoloxidase	imm	REFSEQ-INVERTEBRATE	0	99.8	CYT		78.615	6.65			ExpAA=0.00 First60=0.00 PredHel=0 Topology=o	0				N	0	11.4	5.8	6.9	0.4	AGAP004975-PA	AGAP004975-PA	0.0	XP_315073.2	100	100	100	Anopheles gambiae str. PEST	AGAP004975-PA	0.0	XP_315073.2	100	100	100	Anopheles gambiae str. PEST	hypothetical protein SAMD00019534_042150	1E-049	XP_012756174.1
AGAP004977-PA		3.64122	3.4038	3.53163	5.50511	-0.271235	2.05315	1.59764	PPO6: prophenoloxidase 6	prophenoloxidase	imm	REFSEQ-INVERTEBRATE	0	99.7	CYT		79.122	6.69			ExpAA=0.00 First60=0.00 PredHel=0 Topology=o	0				N	1	11.2	5.5	6.4	0.4	AGAP004977-PA	AGAP004977-PA	0.0	XP_315075.1	100	100	100	Anopheles gambiae str. PEST	AGAP004977-PA	0.0	XP_315075.1	100	100	100	Anopheles gambiae str. PEST	hypothetical protein SAMD00019534_042150	2E-055	XP_012756174.1
AGAP004981-PA	AGAP012617-PA		-4.03431	-3.78498	-1.80108				PPO4: prophenoloxidase 4	prophenoloxidase (AGAP012616-PA)	imm	REFSEQ-INVERTEBRATE	0	99.8	CYT		78.555	6.22			ExpAA=0.04 First60=0.00 PredHel=0 Topology=o	0				N	0	11.1	6	6.1	.	AGAP004981-PA	AGAP004981-PA	0.0	XP_315084.2	100	100	100	Anopheles gambiae str. PEST	AGAP004981-PA	0.0	XP_315084.2	100	100	100	Anopheles gambiae str. PEST	hypothetical protein SAMD00019534_042150	2E-057	XP_012756174.1
AGAP006258-PA	AGAP004978-PA	2.34867	1.23734	3.11604	4.55449	0.290497	0.770397	1.6039	PPO2: prophenoloxidase 2	Hemocyanin	imm	PFAM	2e-88	109	CYT		78.132	6.13			ExpAA=0.01 First60=0.00 PredHel=0 Topology=o	0				N	0	11.3	5.7	6.1	.	AGAP006258-PA	AGAP006258-PA	0.0	XP_316323.2	100	100	100	Anopheles gambiae str. PEST	AGAP006258-PA	0.0	XP_316323.2	100	100	100	Anopheles gambiae str. PEST	hypothetical protein SAMD00019534_042150	9E-059	XP_012756174.1
AGAP006348-PA			-1.70863	-1.47824	-1.57311				LRIM1: leucine-rich immune protein (Long)	leucine-rich repeats - signalP detected	imm	CDD	6e-17	95	SIG	22-23	57.452	6.19	55.084	6.15	ExpAA=7.33 First60=7.33 PredHel=0 Topology=o	0				N	0	11.6	4.5	1.6	.	AGAP006348-PA	AGAP006348-PA	0.0	XP_316370.4	100	100	100	Anopheles gambiae str. PEST	AGAP006348-PA	0.0	XP_316370.4	100	100	100	Anopheles gambiae str. PEST	hypothetical protein SAMD00019534_090020	2E-011	XP_012751345.1
AGAP009556-PA		-0.536094	0.112269	1.10194	-0.0409241	-1.64707		0.14889	FBN8	Ficolin - probable fragment - signalP detected	imm	KOG	2e-22	40.5	SIG	18-19	24.244	6.23	20.256	6.25	ExpAA=0.02 First60=0.02 PredHel=0 Topology=o	0				N						AGAP009556-PA	AGAP009556-PA, partial	1E-115	XP_559684.2	100	100	100	Anopheles gambiae str. PEST	AGAP009556-PA, partial	1E-115	XP_559684.2	100	100	100	Anopheles gambiae str. PEST	protocadherin-like protein	7E-005	XP_002902518.1
AGAP010730-PA		-2.14998	-2.19237	-1.15927					prophenoloxidase activating factor	Trypsin-like serine protease - signalP detected	imm	CDD	3e-55	101.7	SIG	19-20	41.061	4.73	39.07	4.68	ExpAA=3.71 First60=0.39 PredHel=0 Topology=o	0				N	6	10.9	9	5.3	0.8	AGAP010730-PA	AGAP010730-PA, partial	1E-144	XP_311444.4	97	97	100	Anopheles gambiae str. PEST	AGAP010730-PA, partial	1E-144	XP_311444.4	97	97	100	Anopheles gambiae str. PEST	hypothetical protein EMIHUDRAFT_444563	1E-022	XP_005773594.1
AGAP010968-PA		1.14608	1.46116	3.22734	2.0111	-2.56536	-0.617708	-0.0317726	CLIPA9: CLIP-domain serine protease	Trypsin-like serine protease - signalP detected	imm	CDD	8e-55	104.3	SIG	20-21	39.798	4.93	37.656	4.82	ExpAA=0.06 First60=0.05 PredHel=0 Topology=o	0				N	1	10.8	8	5.5	.	AGAP010968-PA	AGAP010968-PA	0.0	XP_309727.4	100	100	100	Anopheles gambiae str. PEST	AGAP010968-PA	0.0	XP_309727.4	100	100	100	Anopheles gambiae str. PEST	hypothetical protein H257_18319	1E-018	XP_009845657.1
AGAP011780-PA		0.216371	-0.900725	2.19649	0.578848		-0.736469		CLIPA4: CLIP-domain serine protease	Trypsin-like serine protease - signalP detected	imm	SMART	6e-58	104.3	SIG	20-21	45.96	5.36	43.893	5.26	ExpAA=1.26 First60=1.16 PredHel=0 Topology=o	0				N	1	12.3	8.8	7.6	.	AGAP011780-PA	AGAP011780-PA	0.0	XP_552464.1	100	100	100	Anopheles gambiae str. PEST	AGAP011780-PA	0.0	XP_552464.1	100	100	100	Anopheles gambiae str. PEST	trypsin alpha	8E-025	XP_005794039.1
AGAP011788-PA		0.0755091	0.173158	1.45989	1.07909	-2.79593	-0.907131	-1.22083	CLIPA14: CLIP-domain serine protease	Trypsin-like serine protease - signalP detected	imm	CDD	4e-64	106	SIG	21-22	46.352	5.25	44.331	5.17	ExpAA=6.72 First60=6.32 PredHel=0 Topology=o	0				N	6	10.1	7.7	8.2	.	AGAP011788-PA	CLIPA14	0.0	ART33387.1	99	99	100	Anopheles gambiae	tryptase-2	1E-172	XP_021705368.1	67	77	101	Aedes aegypti	hypothetical protein EMIHUDRAFT_238496	5E-025	XP_005776880.1
AGAP011789-PA		1.73042	1.89014	2.94712	2.60567	-1.42402	0.206888	-0.731329	CLIPA6: CLIP-domain serine protease	Trypsin-like serine protease - signalP detected	imm	CDD	4e-64	106	SIG	24-25	45.77	5.7	43.258	5.48	ExpAA=5.72 First60=5.60 PredHel=0 Topology=o	0				N	7	10.1	10.5	11.5	.	AGAP011789-PA	AGAP011789-PA	0.0	XP_320728.3	100	100	100	Anopheles gambiae str. PEST	AGAP011789-PA	0.0	XP_320728.3	100	100	100	Anopheles gambiae str. PEST	trypsin-like serine protease, partial	1E-023	XP_002292122.1
AGAP011792-PA		-0.863214	0.046155	0.793802	-0.535246		-1.52187		CLIPA7: CLIP-domain serine protease	Trypsin-like serine protease - 28 OH-glycosylation sites - signalP detected	imm	SMART	3e-56	110	SIG	21-22	77.169	5.74	74.835	5.6	ExpAA=0.09 First60=0.06 PredHel=0 Topology=o	0				N	28	11.4	22.4	9.8	0.8	AGAP011792-PA	AGAP011792-PA	0.0	XP_320723.2	94	94	100	Anopheles gambiae str. PEST	AGAP011792-PA	0.0	XP_320723.2	94	94	100	Anopheles gambiae str. PEST	hypothetical protein EMIHUDRAFT_124537, partial	1E-042	XP_005765187.1
AGAP012616-PA		-0.0158567	-0.399692	-0.66003	2.01059	-3.05125	-2.11378	-2.0791	PPO5: prophenoloxidase 5	prophenoloxidase (AGAP012616-PA)	imm	REFSEQ-INVERTEBRATE	0	100	CYT		78.81	6.36			ExpAA=0.00 First60=0.00 PredHel=0 Topology=o	0				N	1	11.4	5.7	6.1	.	AGAP012616-PA	prophenoloxidase (AGAP012616-PA)	0.0	XP_307623.1	100	100	100	Anopheles gambiae str. PEST	prophenoloxidase (AGAP012616-PA)	0.0	XP_307623.1	100	100	100	Anopheles gambiae str. PEST	hypothetical protein SAMD00019534_042150	1E-057	XP_012756174.1
AGAP028728-PA		-0.889459		-2.03649	-0.670719				CLIPE5: CLIP-domain serine protease	Trypsin-like serine protease - signalP detected	imm	SMART	1e-49	106.1	SIG	21-22	100.65	6.07	98.453	6.13	ExpAA=20.38 First60=20.35 PredHel=1 Topology=i5-27o	1	2.5	97	0.6	N	1	11	7	5.9	.	AGAP028728-PA	hypothetical protein ZHAS_00015360	0.0	KFB47332.1	65	76	60	Anopheles sinensis	AGAP010547-PA	0.0	XP_314516.3	100	100	100	Anopheles gambiae str. PEST	hypothetical protein PPTG_00338	6E-023	XP_008889972.1
AGAP008364-PF		1.71727	1.59635	1.90767	2.01296	-1.84774	1.48526	0	TEP15: thioester-containing protein 15	Alpha-macroglobulin - GPI anchored	imm/gpi	KOG	0	102.9	BL	42-43	164.526	5.65	160.098	5.51	ExpAA=25.07 First60=16.33 PredHel=0 Topology=o	0				Y	1	14.9	5.5	4.7	.	AGAP008364-PF	AGAP008364-PA	0.0	XP_317088.3	96	97	100	Anopheles gambiae str. PEST	AGAP008364-PA	0.0	XP_317088.3	96	97	100	Anopheles gambiae str. PEST	SPRY domain containing protein	1E-019	XP_004341470.1
AGAP010815-PA	AGAP010818-PA	-1.36399	-0.499579	0.48341	-2.40264			-3.29898	TEP1: Thioester-containing protein 1	Alpha-macroglobulin - probable fragment - signalP detected	imm/secreted Alpha-macroglobulin	KOG	0	51.9	SIG	21-22	152.282	6.42	149.874	6.25	ExpAA=18.67 First60=18.49 PredHel=1 Topology=i7-26o	1	1.4	98.1	0.5	N	1	11.9	5.8	3.8	.	AGAP010815-PA	thioester-containing protein 1, partial	0.0	CBA02654.1	100	100	100	Anopheles gambiae	AGAP010815-PA, partial	0.0	XP_024667078.1	100	100	100	Anopheles gambiae str. PEST	SPRY domain containing protein	1E-006	XP_004341470.1
AGAP004455-PA		2.13246	-0.756671	2.56974	1.49652	-2.59826	0.23164	0.25032	GNBPB1: 3-glucan binding protein	beta-13-glucan-binding protein-like - signalP detected	imm/secreted beta-13-glucan-binding	REFSEQ-INVERTEBRATE	0	86.8	SIG	24-25	44.105	5.25	41.5	5.23	ExpAA=0.22 First60=0.04 PredHel=0 Topology=o	0				N	2	14.9	9.6	4.8	.	AGAP004455-PA	AGAP004455-PA	0.0	XP_313747.1	100	100	100	Anopheles gambiae str. PEST	AGAP004455-PA	0.0	XP_313747.1	100	100	100	Anopheles gambiae str. PEST	hypothetical protein H257_15932	1E-074	XP_009842520.1
AGAP007347-PA		1.27948	0.216609	0.915009	0.208767	0	2.35331	1.14616	LYSC1: C-type lysozyme	Lysozyme c-1 - signalP detected	imm/secreted Lysozyme	SWISSP	5e-82	100	SIG	20-21	15.352	8.8	13.331	8.91	ExpAA=0.64 First60=0.64 PredHel=0 Topology=o	0				N	0	11.4	6.4	1.4	.	AGAP007347-PA	AGAP007347-PA	6E-081	XP_308481.1	100	100	100	Anopheles gambiae str. PEST	AGAP007347-PA	5E-081	XP_308481.1	100	100	100	Anopheles gambiae str. PEST	hypothetical protein CAOG_01707	1E-007	XP_004364575.1
AGAP005693-PA			-3.34421	-0.355419	-3.28887		-1.20743	-2.47067	LRIM17: leucine-rich immune protein (Coil-less)	membrane glycoprotein LIG-1 - signalP detected	imm/secreted membrane	NR-LIGHT	0	100.4	SIG	21-22	48.788	8.61	46.492	8.16	ExpAA=4.28 First60=4.25 PredHel=0 Topology=o	0				N	2	16	4.1	3.4	.	AGAP005693-PA	AGAP005693-PA	0.0	XP_315704.4	100	100	100	Anopheles gambiae str. PEST	AGAP005693-PA	0.0	XP_315704.4	100	100	100	Anopheles gambiae str. PEST	hypothetical protein GUITHDRAFT_121393	1E-031	XP_005819407.1
AGAP007454-PA		-2.73707	-3.45921	-2.37603	-1.96111			-3.24812	LRIM8A: leucine-rich immune protein (Short)	membrane glycoprotein LIG-1 - signalP detected	imm/secreted membrane	REFSEQ-INVERTEBRATE	4e-55	96.9	SIG	20-21	58.61	5.35	56.383	5.35	ExpAA=0.54 First60=0.54 PredHel=0 Topology=o	0				N	1	15.6	5	3.1	.	AGAP007454-PA	AGAP007454-PA	0.0	XP_001687924.1	100	100	100	Anopheles gambiae str. PEST	AGAP007454-PA	0.0	XP_001687924.1	100	100	100	Anopheles gambiae str. PEST	hypothetical protein	4E-010	XP_001608816.1
AGAP000376-PA		1.21875	2.44051	3.32541	1.71018	-1.0743	3.92821	1.05705	Tsf1: Transferrin	transferrin-like - signalP detected - GPI anchored	iron transport	REFSEQ-INVERTEBRATE	0	100	SIG	18-19	69.236	6.09	67.62	6.1	ExpAA=15.82 First60=15.82 PredHel=0 Topology=o	0				Y	0	8.5	7.6	5.2	.	AGAP000376-PA	AGAP000376-PA	0.0	XP_310734.4	100	100	100	Anopheles gambiae str. PEST	AGAP000376-PA	0.0	XP_310734.4	100	100	100	Anopheles gambiae str. PEST	hypothetical protein SARC_07783	4E-009	XP_014153737.1
AGAP002464-PA		1.59792	0.0523424	3.04886	4.22962	-0.503283	-1.08329	0.589581	secreted ferritin G subunit	ferritin light chain-like protein precursor - signalP detected	iron transport	NR-LIGHT	8e-88	101.6	SIG	21-22	26.255	6.1	24.018	5.98	ExpAA=15.02 First60=15.02 PredHel=1 Topology=i7-26o	1	8.2	88.8	3	N	0	12.4	5.2	1.7	.	AGAP002464-PA	AGAP002464-PA	1E-131	XP_001237468.3	100	100	100	Anopheles gambiae str. PEST	AGAP002464-PA	1E-131	XP_001237468.3	100	100	100	Anopheles gambiae str. PEST	hypothetical protein SARC_13492	0.012	XP_014147852.1
AGAP002465-PA		1.59918	0.73306	3.47424	4.92541	0.579609	-0.405361	0.849556	ferritin heavy chain	ferritin heavy chain-like protein - signalP detected	iron transport	NR-LIGHT	1e-80	100	SIG	26-27	24.67	5.07	21.853	5.06	ExpAA=2.87 First60=2.71 PredHel=0 Topology=o	0				N	0	9.3	4.6	2.3	.	AGAP002465-PA	AGAP002465-PA	1E-119	XP_312474.4	100	100	100	Anopheles gambiae str. PEST	AGAP002465-PA	1E-119	XP_312474.4	100	100	100	Anopheles gambiae str. PEST	hypothetical protein SARC_13492	8E-017	XP_014147852.1
AGAP001826-PA		5.61532	5.69737	5.17276	6.21132	2.40407	4.07816	4.56821	Lp: lipophorin	apolipophorins - signalP detected	lipid trans	REFSEQ-INVERTEBRATE	0	100.1	SIG	25-26	366.585	8.02	364.104	7.91	ExpAA=0.60 First60=0.59 PredHel=0 Topology=o	0				N	0	14.2	7.1	3	0.1	AGAP001826-PA	AGAP001826-PA	0.0	XP_321226.5	100	100	98	Anopheles gambiae str. PEST	AGAP001826-PA	0.0	XP_321226.5	100	100	98	Anopheles gambiae str. PEST	hypothetical protein YYE_02880	1E-006	XP_008624754.1
AGAP002032-PA		0.955787	0.0768938	0.8755	0.965374	-3.68539	-0.381594	-0.556986		lipoprotein - probable fragment - signalP detected	lipid transp	KOG	7e-46	34.5	SIG	32-33	164.066	6.67	160.584	6.54	ExpAA=5.59 First60=5.54 PredHel=0 Topology=o	0				N	1	13.1	4.5	5.5	.	AGAP002032-PA	AGAP002032-PA	0.0	XP_321018.5	100	100	100	Anopheles gambiae str. PEST	AGAP002032-PA	0.0	XP_321018.5	100	100	100	Anopheles gambiae str. PEST	hypothetical protein, conserved	0.10	XP_012767672.1
AGAP008369-PA		-0.395875	-1.18574	-0.773664	-1.16808		-1.43464	-3.03628		Lipoprotein amino terminal region - signalP detected	lipid transp	PFAM	5e-38	105.1	SIG	19-20	170.576	5.97	168.553	5.95	ExpAA=1.18 First60=0.29 PredHel=0 Topology=o	0				N	2	13.1	3.3	5.6	.	AGAP008369-PA	AGAP008369-PA, partial	0.0	XP_317084.4	100	100	100	Anopheles gambiae str. PEST	AGAP008369-PA, partial	0.0	XP_317084.4	100	100	100	Anopheles gambiae str. PEST	conserved Plasmodium protein, unknown function	0.047	XP_022813239.1
AGAP008807-PA	AGAP008810-PA	-2.7743	-2.09017		-2.43985					lipoprotein - signalP detected	lipid transp	KOG	0	102.2	SIG	23-24	495.823	5.87	493.679	5.86	ExpAA=17.53 First60=17.52 PredHel=1 Topology=i7-24o	1	0.4	99.4	0.2	N	3	13.7	5.3	3.3	.	AGAP008807-PA	AGAP008807-PA, partial	0.0	XP_001237622.2	98	98	101	Anopheles gambiae str. PEST	AGAP008807-PA, partial	0.0	XP_001237622.2	98	98	101	Anopheles gambiae str. PEST	hypothetical protein	0.006	XP_001328073.1
AGAP029385-PA		-0.957772	-2.03721	-0.369469	-0.182024			-1.78588		Lipocalin-like domain - signalP detected lipocalin	lipid transp	PFAM	3e-14	110	SIG	19-20	22.198	4.77	20.439	4.77	ExpAA=3.81 First60=3.81 PredHel=0 Topology=o	0				N	0	14.1	4.5	4	.	AGAP029385-PA	hypothetical protein ZHAS_00021950	3E-088	KFB53445.1	78	86	100	Anopheles sinensis	apolipoprotein D-like	1E-048	XP_019931866.1	51	66	97	Aedes albopictus	predicted protein	4E-011	XP_002677621.1
AGAP000162-PA		-1.50758	-2.50886	-1.47824	-0.238617			-3.24454	Cystathionine beta-synthase	Cysteine synthase	met/aa	KOG	1e-66	87.7	CYT		58.893	6.13			ExpAA=0.06 First60=0.00 PredHel=0 Topology=o	0				N	3	11.5	8.2	5.8	.	AGAP000162-PA	AGAP000162-PA	0.0	XP_310977.5	100	100	100	Anopheles gambiae str. PEST	AGAP000162-PA	0.0	XP_310977.5	100	100	100	Anopheles gambiae str. PEST	cystathionine-beta-synthase	1E-146	XP_004346319.1
AGAP000679-PA		1.27854	0.898971	1.4926	3.06613			-0.800322	Aminoacylase	Aminoacylase ACY1	met/aa	KOG	0	95	CYT		46.48	5.46			ExpAA=0.02 First60=0.00 PredHel=0 Topology=o	0				N	0	7.8	8.3	5.4	.	AGAP000679-PA	AGAP000679-PA	0.0	XP_311208.4	100	100	100	Anopheles gambiae str. PEST	AGAP000679-PA	0.0	XP_311208.4	100	100	100	Anopheles gambiae str. PEST	aminoacylase-1A	1E-105	XP_004345032.2
AGAP002414-PA		-1.61045		-0.695204	-1.38634				carboxypeptidase D	carboxypeptidase D isoform X1 - signalP detected	met/aa	REFSEQ-INVERTEBRATE	0	99.8	SIG	15-16	164.422	5.56	163.057	5.52	ExpAA=38.60 First60=15.29 PredHel=1 Topology=o1356-1378i	1	1.5	93.1	5.4	N	1	10.8	6.1	5.8	.	AGAP002414-PA	AGAP002414-PA	0.0	XP_312538.5	100	100	100	Anopheles gambiae str. PEST	AGAP002414-PA	0.0	XP_312538.5	100	100	100	Anopheles gambiae str. PEST	hypothetical protein SARC_00051	1E-149	XP_014161695.1
AGAP004775-PB	AGAP004775-PA		-2.40639	-0.890043	-1.34995				Xaa-Pro dipeptidase	proline aminopeptidase P II	met/aa	CDD	4e-66	101.1	CYT		52.949	5.63			ExpAA=0.01 First60=0.00 PredHel=0 Topology=o	0				N	0	9.8	8.8	4.2	1.3	AGAP004775-PB	AGAP004775-PA	0.0	XP_001689084.1	100	100	100	Anopheles gambiae str. PEST	AGAP004775-PB	0.0	XP_318039.3	100	100	100	Anopheles gambiae str. PEST	peptidase D, putative	1E-149	XP_004339260.1
AGAP007643-PD	AGAP007643-PC;AGAP007643-PB;AGAP007643-PA;AGAP001151-PA;PF3D7_0818200.1-p1	-2.64696		-1.79159	-1.23602		-1.2758	-2.74599	Tyrosine 3-monooxygenase/tryptophan 5-monooxygenase activation protein, beta polypeptide 2	Multifunctional chaperone (14-3-3 family)	met/aa	KOG	0	100	CYT		28.373	5.01			ExpAA=0.15 First60=0.00 PredHel=0 Topology=o	0				N	0	13.7	4	2.4	.	AGAP007643-PD	AGAP007643-PC	1E-136	XP_001687869.1	100	100	100	Anopheles gambiae str. PEST	AGAP007643-PD	1E-136	XP_001687870.1	100	100	100	Anopheles gambiae str. PEST	hypothetical protein	1E-100	XP_001748181.1
AGAP009751-PA	AGAP009755-PA;AGAP009754-PA;AGAP028646-PA;AGAP009756-PA	0.711225	0.122861	2.31402	1.56069	-3.00458	-0.956301	-0.106819	ANCE2: angiotensin-converting enzyme 2	Angiotensin I-converting enzymes - M2 family peptidases	met/aa	KOG	0	92.2	CYT		82.604	6			ExpAA=0.60 First60=0.01 PredHel=0 Topology=o	0				N	1	11	4.7	4.7	.	AGAP009751-PA	AGAP009751-PA, partial	0.0	XP_001238053.2	100	100	100	Anopheles gambiae str. PEST	AGAP009751-PA, partial	0.0	XP_001238053.2	100	100	100	Anopheles gambiae str. PEST	zinc-dependent metallopeptidase	1E-118	XP_004344300.1
AGAP002564-PE	AGAP002564-PD;AGAP002564-PC;AGAP002564-PB;AGAP002564-PA	0.0158567		-0.775574	0.788971	-2.00533	-1.00883		Aldo: fructose biphosphate aldolase	Fructose-biphosphate aldolase	met/carb	KOG	0	100.2	CYT		39.229	7.55			ExpAA=0.09 First60=0.00 PredHel=0 Topology=o	0				N	0	10.2	8.5	3.9	.	AGAP002564-PE	AGAP002564-PB	0.0	XP_003436155.1	100	100	100	Anopheles gambiae str. PEST	AGAP002564-PE	0.0	XP_003436158.1	100	100	100	Anopheles gambiae str. PEST	fructose-1,6-bisphosphate aldolase, putative	1E-114	XP_002787708.1
AGAP004596-PA	AGAP029383-PA	-0.955562	-3.07221	-0.720627	0.997835		-0.980551	-2.59713	PyK: pyruvate kinase	Pyruvate kinase	met/carb	KOG	0	101	CYT		57.77	7.15			ExpAA=0.14 First60=0.13 PredHel=0 Topology=o	0				N	1	11.5	8.1	4.7	.	AGAP004596-PA	AGAP004596-PA	0.0	XP_315228.5	99	100	100	Anopheles gambiae str. PEST	AGAP004596-PA	0.0	XP_315228.5	99	100	100	Anopheles gambiae str. PEST	hypothetical protein	1E-165	XP_001743459.1
AGAP007827-PB	AGAP007827-PA	-1.9528		-1.75722	0	-2.88009	-1.77584		Eno: Enolase	Enolase	met/carb	KOG	0	98.8	CYT		46.675	6.43			ExpAA=0.15 First60=0.00 PredHel=0 Topology=o	0				N	0	10.6	8.8	3.9	.	AGAP007827-PB	AGAP007827-PA	0.0	XP_317672.2	100	100	100	Anopheles gambiae str. PEST	AGAP007827-PA	0.0	XP_317672.2	100	100	100	Anopheles gambiae str. PEST	enolase 3	1E-178	XP_004994770.1
AGAP007939-PA		-0.164718		-0.386927	3.04688		-0.564413	-2.62044	starch phosphorylase	Glycogen phosphorylase	met/carb	KOG	0	99.5	CYT		96.879	6.06			ExpAA=0.13 First60=0.00 PredHel=0 Topology=o	0				N	0	8.6	6.1	4.5	.	AGAP007939-PA	AGAP007939-PA	0.0	XP_317541.3	100	100	100	Anopheles gambiae str. PEST	AGAP007939-PA	0.0	XP_317541.3	100	100	100	Anopheles gambiae str. PEST	glycogen phosphorylase	0.0	XP_004990322.1
AGAP008060-PA		1.34453	1.52999	2.46407	2.2113	-0.827351	0.659235	0.272413	IDGF2: imaginal disc growth factor 2	Chitinase - signalP detected	met/carb	KOG	2e-76	100.9	SIG	22-23	48.152	8.08	45.748	7.74	ExpAA=0.11 First60=0.06 PredHel=0 Topology=o	0				N	2	12.3	9.1	6.2	0.7	AGAP008060-PA	AGAP008060-PA	0.0	XP_001237925.1	100	100	100	Anopheles gambiae str. PEST	AGAP008060-PA	0.0	XP_001237925.1	100	100	100	Anopheles gambiae str. PEST	oviductal secretory glycoprotein	9E-027	XP_004997388.1
AGAP008061-PA		-0.21989	0.288669	1.67531	1.44079	-2.67974	-0.307793	-0.831144	IDGF4: imaginal disc growth factor 4	catalytically inactive chitinase-like lectins - signalP detected	met/carb	CDD	8e-64	120.7	SIG	24-25	49.677	6.73	47.067	6.79	ExpAA=1.28 First60=1.26 PredHel=0 Topology=o	0				N	2	10.3	10.1	6.5	.	AGAP008061-PA	AGAP008061-PA	0.0	XP_317398.3	100	100	100	Anopheles gambiae str. PEST	AGAP008061-PA	0.0	XP_317398.3	100	100	100	Anopheles gambiae str. PEST	oviductal secretory glycoprotein	6E-025	XP_004997388.1
AGAP009623-PA		-0.17311	-2.09535	0.249916	1.28519	-0.509987	-0.0487766		GAPDH: glyceraldehyde 3-phosphate dehydrogenase	Glyceraldehyde 3-phosphate dehydrogenase	met/carb	KOG	0	112.2	CYT		35.521	8.49			ExpAA=0.94 First60=0.94 PredHel=0 Topology=o	0				N	0	13	9.3	4.2	.	AGAP009623-PA	AGAP009623-PA	0.0	XP_318655.2	100	100	100	Anopheles gambiae str. PEST	AGAP009623-PA	0.0	XP_318655.2	100	100	100	Anopheles gambiae str. PEST	glyceraldehyde 3-phosphate dehydrogenase	1E-133	XP_005834101.1
AGAP012167-PA		-2.9766		-3.51233	-2.56379				Pgi: phosphoglucose isomerase (glucose-6-phosphate isomerase)	Glucose-6-phosphate isomerase	met/carb	KOG	0	101.2	CYT		62.422	5.79			ExpAA=1.10 First60=0.00 PredHel=0 Topology=o	0				N	0	11.5	7	3.2	.	AGAP012167-PA	AGAP012167-PA	0.0	XP_320366.3	100	100	100	Anopheles gambiae str. PEST	AGAP012167-PA	0.0	XP_320366.3	100	100	100	Anopheles gambiae str. PEST	glucose phosphate isomerase a	0.0	XP_004991892.1
AGAP013260-PA		-0.886649		-0.230087	-0.52803			-2.01716	Cht5-5: chitinase	catalytically inactive chitinase-like lectins - signalP detected	met/carb	CDD	0	101.1	SIG	16-17	47.262	5.03	45.537	4.98	ExpAA=0.16 First60=0.13 PredHel=0 Topology=o	0				N	2	9.7	8.2	4.6	.	AGAP013260-PA	AGAP013260-PA	0.0	XP_003436131.1	100	100	100	Anopheles gambiae str. PEST	AGAP013260-PA	0.0	XP_003436131.1	100	100	100	Anopheles gambiae str. PEST	oviductal secretory glycoprotein	3E-041	XP_004997388.1
AGAP002102-PA		3.4059	2.60606	2.54386	4.15672	2.26885	4.9416	2.95592		Alpha-amylase - signalP detected	met/carb/secreted Alpha-amylase	KOG	0	96.1	SIG	19-20	67.356	5.64	65.385	5.59	ExpAA=0.02 First60=0.00 PredHel=0 Topology=o	0				N	0	11.8	7.1	6.1	.	AGAP002102-PA	AGAP002102-PA	0.0	XP_320938.3	100	100	100	Anopheles gambiae str. PEST	AGAP002102-PA	0.0	XP_320938.3	100	100	100	Anopheles gambiae str. PEST	alpha amylase	3E-088	XP_004990214.1
AGAP002317-PA		-1.00481	-1.60127	0.431471	-0.496761			-1.19127	Alpha_amylase: amylase	Alpha-amylase - signalP detected	met/carb/secreted Alpha-amylase	KOG	0	100	SIG	18-19	54.25	6.06	52.396	5.95	ExpAA=0.26 First60=0.22 PredHel=0 Topology=o	0				N	1	10.5	11.1	5.2	.	AGAP002317-PA	AGAP002317-PA	0.0	XP_312655.5	100	100	100	Anopheles gambiae str. PEST	AGAP002317-PA	0.0	XP_312655.5	100	100	100	Anopheles gambiae str. PEST	putative alpha amylase	1E-039	XP_009519015.1
AGAP006371-PA		-3.02632		-2.78432	-1.76322	-3.84591	-1.1491	-1.56873	amyrel	Alpha-amylase - signalP detected	met/carb/secreted Alpha-amylase	KOG	0	94.4	SIG	24-25	94.239	5.8	91.781	5.63	ExpAA=0.25 First60=0.17 PredHel=0 Topology=o	0				N	2	16.7	8.4	6.8	.	AGAP006371-PA	AGAP006371-PA	0.0	XP_316401.4	100	100	100	Anopheles gambiae str. PEST	AGAP006371-PA	0.0	XP_316401.4	100	100	100	Anopheles gambiae str. PEST	putative alpha amylase	9E-032	XP_009519015.1
AGAP001884-PA		-1.50147	-2.83828	-2.17419	-1.03316				fumarate hydratase, class II	Fumarase	met/energy	KOG	0	100	CYT		54.09	8.81			ExpAA=0.30 First60=0.00 PredHel=0 Topology=o	0				N	1	12.7	8.3	4.8	.	AGAP001884-PA	AGAP001884-PA	0.0	XP_321179.4	100	100	100	Anopheles gambiae str. PEST	AGAP001884-PA	0.0	XP_321179.4	100	100	100	Anopheles gambiae str. PEST	fumarate hydratase, mitochondrial	0.0	XP_009497397.1
AGAP002557-PA		-1.98573	-2.60456	-1.52275	-2.45573				glucose dehydrogenase (acceptor)	glucose dehydrogenase (FAD quinone)	met/energy	REFSEQ-INVERTEBRATE	0	100	CYT		66.758	6.36			ExpAA=13.02 First60=12.72 PredHel=0 Topology=o	0				N	2	11	9.4	5.6	.	AGAP002557-PA	AGAP002557-PA	0.0	XP_312382.3	100	100	100	Anopheles gambiae str. PEST	AGAP002557-PA	0.0	XP_312382.3	100	100	100	Anopheles gambiae str. PEST	choline dehydrogenase	2E-093	XP_005778302.1
AGAP029732-PA		-0.421798	-1.84132	0.33354	0.249437		-1.47084	-2.45849		Voltage-gated shaker-like K+ channel subunit beta/KCNAB	met/energy	KOG	1e-31	93.7	CYT		31.68	6.54			ExpAA=0.00 First60=0.00 PredHel=0 Topology=o	0				N	1	13.3	6	4.6	.	AGAP029732-PA	aldo-keto reductase	1E-121	ETN61453.1	75	85	91	Anopheles darlingi	AGAP012851-PA, partial	1E-112	XP_001230354.2	100	100	88	Anopheles gambiae str. PEST	hypothetical protein	1E-065	XP_001746813.1
AGAP029820-PA	AGAP029820-PB;AGAP012924-PA		-0.0180445	1.21129	2.07726		-0.860706			Creatine kinases	met/energy	KOG	0	96.4	CYT		43.794	5.71			ExpAA=0.02 First60=0.00 PredHel=0 Topology=o	0				N	0	11.8	9.8	3	.	AGAP029820-PA	AGAP005627-PB	0.0	XP_315641.3	100	100	100	Anopheles gambiae str. PEST	AGAP005627-PA	0.0	XP_001688698.1	100	100	100	Anopheles gambiae str. PEST	arginine kinase	1E-146	XP_806409.1
AGAP005837-PA			-2.52237	-1.21246	-0.940432			-2.82472	COEJHE5E: carboxylesterase	Esterases and lipases	met/lipd	CDD	0	101.6	BL	16-17	63.426	5.45	61.829	5.38	ExpAA=0.62 First60=0.03 PredHel=0 Topology=o	0				N	1	13.8	7.5	6.1	0.5	AGAP005837-PA	AGAP005837-PA	0.0	XP_001237725.2	100	100	100	Anopheles gambiae str. PEST	AGAP005837-PA	0.0	XP_001237725.2	100	100	100	Anopheles gambiae str. PEST	putative cholinesterase	4E-053	XP_004349973.1
AGAP028157-PA	AGAP028108-PA	-0.323897		-0.53721	0.230522		-0.692646			NPC intracellular cholesterol transporter 2 homolog a - signalP detected - GPI anchored	met/lipd/gpi	SWISSP	5e-36	100.6	SIG	26-27	16.873	5.16	14.263	4.97	ExpAA=19.26 First60=19.26 PredHel=1 Topology=i7-29o	1	14	81.5	4.5	Y	0	16.6	5.1	4.5	.	AGAP028157-PA	hypothetical protein ZHAS_00017941	6E-064	KFB49910.1	80	90	97	Anopheles sinensis	conserved hypothetical protein	7E-054	XP_001846187.1	68	78	98	Culex quinquefasciatus	hypothetical protein EMH_0071940	0.99	XP_013354609.1
AGAP006220-PA		-1.31427	-1.77029	-1.83607	-1.35835		-0.134199	-2.14291	aldehyde oxidase	Xanthine dehydrogenase - probable fragment	met/nuc	KOG	0	60.6	CYT		128.864	6.16			ExpAA=0.17 First60=0.00 PredHel=0 Topology=o	0				N	0	13.4	7.4	4.9	.	AGAP006220-PA	AGAP006220-PA	0.0	XP_001688830.1	97	97	102	Anopheles gambiae str. PEST	AGAP006220-PA	0.0	XP_001688830.1	97	97	102	Anopheles gambiae str. PEST	XDH protein	1E-124	XP_004345096.2
AGAP007963-PA		0.246688	-0.229598	0.00402069	0.582769				Sarcoplasmic calcium-binding protein	AGAP007963-PA	pe	REFSEQ-INVERTEBRATE	0	100	CYT		22.185	4.69			ExpAA=0.00 First60=0.00 PredHel=0 Topology=o	0				N	0	7.3	5.2	3.1	.	AGAP007963-PA	AGAP007963-PA	1E-109	XP_317508.3	100	100	100	Anopheles gambiae str. PEST	AGAP007963-PA	1E-109	XP_317508.3	100	100	100	Anopheles gambiae str. PEST	EF-hand protein	5E-006	XP_001011168.1
AGAP010415-PA	AGAP010635-PA	-2.10182	-1.90627	-0.88904	-2.36806					Trypsin-like serine protease - signalP detected	protease	CDD	1e-46	109.4	SIG	27-28	65.723	5.9	62.647	5.79	ExpAA=9.31 First60=8.40 PredHel=0 Topology=o	0				N	0	11.3	7.9	3.9	0.5	AGAP010415-PA	hypothetical protein ZHAS_00002170	0.0	KFB35455.1	84	92	96	Anopheles sinensis	AGAP010635-PA	0.0	XP_307830.4	76	84	101	Anopheles gambiae str. PEST	hypothetical protein SARC_05703	1E-015	XP_014155908.1
AGAP007406-PA	AGAP003541-PC;AGAP003541-PB;AGAP003541-PA;PF3D7_1357100.1-p1;PF3D7_1357000.1-p1	-0.783013	-1.41767	-1.37802	-0.803015	-1.72655	2.52828	0.415119	Elongation factor 1-alpha	elongation factor 1-alpha 1	ps	REFSEQ-INVERTEBRATE	0	96	CYT		50.399	9.16			ExpAA=0.18 First60=0.02 PredHel=0 Topology=o	0				N	1	11	9.3	5.4	.	AGAP007406-PA	AGAP007406-PA	0.0	XP_308429.3	100	100	100	Anopheles gambiae str. PEST	AGAP007406-PA	0.0	XP_308429.3	100	100	100	Anopheles gambiae str. PEST	translation elongation factor 1-alpha	0.0	XP_004342880.1
AGAP009917-PA		4.92694	5.02789	1.70405	3.82716	3.74753	6.30654	2.46995	SGS4	RHS repeat-associated core domain - 7 predicted membrane helices	ps membrane	CDD	3e-21	102	CYT		389.369	7.65			ExpAA=129.54 First60=0.00 PredHel=6 Topology=o2736-2758i2770-2792o2807-2829i2878-2900o2915-2937i2997-3014o	6	3.7	92.7	3.6	N	0	13.4	5.4	4	.	AGAP009917-PA	SGS4	0.0	AAV28544.1	100	100	100	Anopheles gambiae	AGAP009917-PA, partial	0.0	XP_553802.2	99	99	101	Anopheles gambiae str. PEST	hypothetical protein	5E-005	XP_001749414.1
AGAP009918-PA		4.6079	4.47148	1.27135	3.18616	3.35227	5.79224	1.69197	SGS5	RHS repeat-associated core domain - 5 predicted membrane helices	ps membrane	CDD	5e-21	102	CYT		385.059	6.35			ExpAA=127.77 First60=0.00 PredHel=4 Topology=o2726-2748i2761-2783o2793-2815i2865-2887o	4	2.6	95.5	1.9	N	0	14	5.6	3.9	.	AGAP009918-PA	SGS5	0.0	AAV28545.1	100	100	100	Anopheles gambiae	AGAP009918-PA, partial	0.0	XP_553803.2	99	99	100	Anopheles gambiae str. PEST	hypothetical protein	1E-005	XP_001749414.1
AGAP002341-PA			-3.68714	-1.87799	-3.29861					Haemolymph juvenile hormone binding protein - signalP detected	s/	PFAM	2e-16	95.8	SIG	28-29	51.975	5.6	48.905	5.6	ExpAA=22.57 First60=22.46 PredHel=1 Topology=i7-29o	1	4.8	93.7	1.5	N	0	12.2	6.1	3.9	.	AGAP002341-PA	AGAP002341-PA	0.0	XP_312626.4	100	100	100	Anopheles gambiae str. PEST	AGAP002341-PA	0.0	XP_312626.4	100	100	100	Anopheles gambiae str. PEST	hypothetical protein DDB_G0287167	1.9	XP_637374.1
AGAP003095-PA		0.974603	0.0805941	1.91594	0.803129	-2.49408	-0.820099	-2.18736	yellow protein	Major royal jelly protein - signalP detected	s/	PFAM	1e-80	101.7	SIG	21-22	52.648	6.47	50.624	6.11	ExpAA=7.94 First60=7.89 PredHel=0 Topology=o	0				N	0	9.7	6.7	6.7	.	AGAP003095-PA	AGAP003095-PA	0.0	XP_312784.2	100	100	100	Anopheles gambiae str. PEST	AGAP003095-PA	0.0	XP_312784.2	100	100	100	Anopheles gambiae str. PEST	pyridoxal kinase	0.30	XP_647011.1
AGAP004263-PA		-1.03656	-1.36986	-0.976542	-0.795269				TO1: takeout 1	antennal carrier protein TOL-2 - signalP detected	s/	NR-LIGHT	0	100	SIG	19-20	27.518	8.32	25.595	7.81	ExpAA=9.79 First60=9.74 PredHel=0 Topology=o	0				N	0	8.5	8.1	4.4	.	AGAP004263-PA	AGAP004263-PA	1E-139	XP_313181.1	100	100	100	Anopheles gambiae str. PEST	AGAP004263-PA	1E-139	XP_313181.1	100	100	100	Anopheles gambiae str. PEST	hypothetical protein (macronuclear)	1.3	XP_001450708.1
AGAP006278-PA		1.00564	0.32401	2.56397	3.00386	-1.28449	0	0.0732803		D7 protein - signalP detected	s/	NR-LIGHT	0	83.5	SIG	31-32	36.133	5.04	33.26	5.1	ExpAA=20.50 First60=20.50 PredHel=1 Topology=i5-27o	1	6.9	91.6	1.6	N	4	11.3	5	5.6	.	AGAP006278-PA	AGAP006278-PA	0.0	XP_316342.3	100	100	100	Anopheles gambiae str. PEST	AGAP006278-PA	0.0	XP_316342.3	100	100	100	Anopheles gambiae str. PEST	serine/threonine protein kinase	7E-004	XP_013762981.1
AGAP008051-PA		-0.661496	-1.83445	0.145966	-0.769867				SAP1: sensory appendage protein 1	Insect pheromone-binding family - signalP detected	s/	PFAM	6e-41	97.8	SIG	17-18	14.733	8.6	13.024	8.32	ExpAA=0.35 First60=0.35 PredHel=0 Topology=o	0				N	0	4.7	4.7	2.4	.	AGAP008051-PA	AGAP008051-PA	2E-068	XP_317408.2	100	100	100	Anopheles gambiae str. PEST	AGAP008051-PA	2E-068	XP_317408.2	100	100	100	Anopheles gambiae str. PEST	cation channel family transporter	0.57	XP_001022123.2
AGAP008054-PD	AGAP008054-PC;AGAP008054-PB;AGAP008054-PA	-2.37196		-0.278551	-2.20874		-1.97628		SAP3: sensory appendage protein 3	Insect pheromone-binding family - signalP detected	s/	PFAM	3e-40	98.9	SIG	17-18	14.58	8.57	12.88	8.29	ExpAA=0.34 First60=0.34 PredHel=0 Topology=o	0				N	0	7.1	4	2.4	.	AGAP008054-PD	AGAP008054-PA	1E-068	XP_317405.3	100	100	100	Anopheles gambiae str. PEST	AGAP008054-PA	1E-068	XP_317405.3	100	100	100	Anopheles gambiae str. PEST	conserved Plasmodium protein, unknown function	0.088	XP_725184.1
AGAP008278-PA		4.09485	3.62847	3.23376	3.42425	3.36292	5.52522	2.28323	D7L1: D7 long form salivary protein	D7 protein long form - signalP detected	s/	NR-LIGHT	0	100	SIG	21-22	35.602	5.64	33.365	5.76	ExpAA=0.15 First60=0.15 PredHel=0 Topology=o	0				N	0	10.6	5.5	3.5	.	AGAP008278-PA	AGAP008278-PA	0.0	XP_317191.1	100	100	100	Anopheles gambiae str. PEST	AGAP008278-PA	0.0	XP_317191.1	100	100	100	Anopheles gambiae str. PEST	TKL protein kinase	0.64	XP_008605866.1
AGAP008279-PA		5.00532	5.59964	4.01912	4.48851	4.27158	6.88082	3.98535	D7L2: D7 long form salivary protein	long form D7 salivary protein - signalP detected	s/	NR-LIGHT	0	100	SIG	18-19	36.138	7.99	34.171	8.04	ExpAA=0.33 First60=0.33 PredHel=0 Topology=o	0				N	0	9.2	5.1	3.5	1	AGAP008279-PA	long form D7 salivary protein	1E-143	ABI83760.1	75	87	100	Anopheles funestus	AGAP008279-PA, partial	1E-142	XP_317190.4	80	85	99	Anopheles gambiae str. PEST	hypothetical protein JH06_1209	1.9	XP_014528680.1
AGAP008281-PA		5.82647	4.4175	4.34658	4.10412	4.98677	6.28302	2.37061	D7r4: D7 short form salivary protein	short form D7 salivary protein D7r4 - signalP detected	s/	NR-LIGHT	8e-63	99.3	SIG	21-22	19.31	6.99	16.962	6.67	ExpAA=1.40 First60=1.40 PredHel=0 Topology=o	0				N	0	8.5	4.2	3	.	AGAP008281-PA	AGAP008281-PA	4E-093	XP_317185.1	100	100	100	Anopheles gambiae str. PEST	AGAP008281-PA	4E-093	XP_317185.1	100	100	100	Anopheles gambiae str. PEST	hypothetical protein, conserved	0.51	XP_012767407.1
AGAP008283-PA		4.52886	3.09031	3.65697	3.05781	3.5869	5.22489	2.01435	D7r3: D7 short form salivary protein	D7-related 3 protein - signalP detected	s/	NR-LIGHT	5e-92	100	SIG	21-22	18.652	4.76	16.362	4.67	ExpAA=0.03 First60=0.03 PredHel=0 Topology=o	0				N	0	10.7	7.7	2.4	.	AGAP008283-PA	AGAP008283-PA, partial	1E-093	XP_317183.3	100	100	94	Anopheles gambiae str. PEST	AGAP008283-PA, partial	9E-094	XP_317183.3	100	100	94	Anopheles gambiae str. PEST	hypothetical protein PTSG_02133	0.42	XP_004996615.1
AGAP008284-PA		6.0633	2.21218	2.44983	3.26595	3.62641	5.49778	-0.813799	D7r1: D7 short form salivary protein	D7-related 1 protein - signalP detected	s/	NR-LIGHT	1e-90	100	SIG	21-22	18.748	9.24	16.446	9.22	ExpAA=12.39 First60=12.39 PredHel=0 Topology=o	0				N	0	8.5	4.2	3.6	.	AGAP008284-PA	AGAP008284-PA	5E-092	XP_317182.2	100	100	100	Anopheles gambiae str. PEST	AGAP008284-PA	5E-092	XP_317182.2	100	100	100	Anopheles gambiae str. PEST	hypothetical protein PGSY75_1007800	0.027	XP_018641462.1
AGAP009922-PA		-0.34957	-2.36697	0.291615	-0.948195		-2.69002	-2.38429	salivary purine nucleosidase	Nucleoside hydrolases similar to the inosine-adenosine-guanosine-preferring nucleoside hydrolase from Caenorhabditis elegans - signalP detected	s/	CDD	3e-87	101.3	SIG	22-23	37.92	4.94	35.452	4.99	ExpAA=0.05 First60=0.01 PredHel=0 Topology=o	0				N	0	10.1	5	4.7	.	AGAP009922-PA	AGAP009922-PA	0.0	XP_319041.4	100	100	100	Anopheles gambiae str. PEST	AGAP009922-PA	0.0	XP_319041.4	100	100	100	Anopheles gambiae str. PEST	Inosine-uridine preferring nucleoside hydrolase family protein	6E-024	XP_001579045.1
AGAP009974-PA		6.37348	5.58652	5.99225	5.86259	6.01912	8.32118	5.79935	AAPP: Anopheline antiplatelet protein	30 kDa salivary gland allergen Aed a 3-like - signalP detected	s/	REFSEQ-INVERTEBRATE	2e-33	100	SIG	19-20	26.989	4.12	24.916	4.09	ExpAA=1.26 First60=1.26 PredHel=0 Topology=o	0				N	5	15.9	9.9	1.2	.	AGAP009974-PA	anti-platelet protein	1E-138	ACE79173.1	100	100	100	Anopheles gambiae	AGAP009974-PA, partial	1E-081	XP_319112.2	100	100	87	Anopheles gambiae str. PEST	transmembrane protein, putative	1E-011	XP_001022771.2
AGAP006421-PA		7.68942	7.55515	7.05707	6.98642	7.11733	8.60191	6.86622	A5R1: antigen 5 related protein 1	SCP-like extracellular protein domain - signalP detected	s/antigen5	CDD	1e-38	105.5	SIG	22-23	28.984	9.08	26.814	9.12	ExpAA=14.49 First60=14.48 PredHel=1 Topology=i2-24o	1	8.5	90.8	0.8	N	1	15.8	7.3	6.9	.	AGAP006421-PA	AGAP006421-PA	1E-156	XP_316459.3	100	100	100	Anopheles gambiae str. PEST	AGAP006421-PA	1E-156	XP_316459.3	100	100	100	Anopheles gambiae str. PEST	cysteine-rich secretory family protein	2E-015	XP_001013929.2
AGAP011026-PA		7.24326	6.54735	5.82644	6.69245	6.64765	8.3532	5.83518	5' nucleotidase, ecto	CD73 ecto-5'-nucleotidase and related protein - signalP detected	s/met/nuc CD73	CDD	0	104	SIG	23-24	63.521	6.56	61.128	6.55	ExpAA=0.25 First60=0.25 PredHel=0 Topology=o	0				N	0	11.8	6.5	3.7	.	AGAP011026-PA	AGAP011026-PA	0.0	XP_309695.2	100	100	100	Anopheles gambiae str. PEST	AGAP011026-PA	0.0	XP_309695.2	100	100	100	Anopheles gambiae str. PEST	hypothetical protein SARC_10046	1E-059	XP_014151397.1
AGAP011971-PA		3.40785	2.6096	1.70394	2.53702	2.57009	4.47279	1.20708	Ser/Thr protein phosphatase/nucleotidase	CD73 ecto-5'-nucleotidase and related protein - signalP detected	s/met/nuc CD73	CDD	0	103.5	SIG	22-23	61.839	8.66	59.515	8.37	ExpAA=0.03 First60=0.01 PredHel=0 Topology=o	0				N	0	11.8	6.6	3.9	.	AGAP011971-PA	AGAP011971-PA	0.0	XP_320561.2	100	100	100	Anopheles gambiae str. PEST	AGAP011971-PA	0.0	XP_320561.2	100	100	100	Anopheles gambiae str. PEST	hypothetical protein SARC_10046	2E-062	XP_014151397.1
AGAP007737-PA		-1.91295	-2.76863	-0.346445	-0.427822		-1.48789	-1.5174		deoxyribonuclease I - probable fragment - signalP detected	s/met/nuc deoxyribonuclease	NR-LIGHT	0	66	SIG	20-21	46.379	8.42	44.073	8.02	ExpAA=0.02 First60=0.02 PredHel=0 Topology=o	0				N	0	10.4	4	4.2	.	AGAP007737-PA	AGAP007737-PA	0.0	XP_317782.3	100	100	100	Anopheles gambiae str. PEST	AGAP007737-PA	0.0	XP_317782.3	100	100	100	Anopheles gambiae str. PEST	6-phosphofructokinase, putative	0.085	XP_729053.1
AGAP002925-PC	AGAP002925-PB;AGAP002925-PA	-1.71608	-0.991605	-1.44608					poly(U)-specific endoribonuclease	Poly(U)-specific endoribonuclease homolog - 69 OH-glycosylation sites - signalP detected	s/met/nuc Poly(U)-specific	SWISSP	0	95.6	SIG	20-21	56.964	9.39	54.826	9.42	ExpAA=2.92 First60=2.90 PredHel=0 Topology=o	0				N	69	22.7	7.7	7.9	.	AGAP002925-PC	AGAP002925-PA	0.0	XP_311978.5	100	100	100	Anopheles gambiae str. PEST	AGAP002925-PC	0.0	XP_003436312.1	100	100	100	Anopheles gambiae str. PEST	hypothetical protein H310_07404	7E-035	XP_008871024.1
AGAP002879-PB	AGAP002879-PA;AGAP002879-PC		-2.69646	0.611568	-1.22586		-2.4142		cathepsin F	cysteine proteinase CG12163 - 20 OH-glycosylation sites - signalP detected	s/mucin	SWISSP	0	83.7	SIG	24-25	202.384	5.64	199.945	5.6	ExpAA=2.69 First60=2.68 PredHel=0 Topology=o	0				N	20	14.3	7.5	4.7	1.1	AGAP002879-PB	AGAP002879-PB	0.0	XP_003436277.1	100	100	100	Anopheles gambiae str. PEST	AGAP002879-PB	0.0	XP_003436277.1	100	100	100	Anopheles gambiae str. PEST	cysteine proteinase 1	9E-067	XP_635417.1
AGAP000278-PA		-0.515029	-1.23876	-0.46917	-0.485943				OBP9: odorant-binding protein 9	odorant binding protein 9 - signalP detected OBP	s/OBP	NR-LIGHT	5e-69	100	SIG	17-18	15.739	5.4	13.957	5.17	ExpAA=8.86 First60=8.86 PredHel=0 Topology=o	0				N	0	9.4	4.3	1.4	.	AGAP000278-PA	AGAP000278-PA	6E-076	XP_310842.1	100	100	100	Anopheles gambiae str. PEST	AGAP000278-PA	5E-076	XP_310842.1	100	100	100	Anopheles gambiae str. PEST	Sec63 Brl domain	0.15	XP_021337347.1
AGAP008282-PA		6.31234	6.11132	5.2632	5.05469	5.66612	7.54745	4.09702	D7r2: D7 short form salivary protein	Insect pheromone/odorant binding protein - signalP detected OBP	s/OBP	SMART	1e-11	100	SIG	21-22	18.486	5.11	16.186	4.86	ExpAA=0.13 First60=0.11 PredHel=0 Topology=o	0				N	0	13.1	7.1	1.2	.	AGAP008282-PA	AGAP008282-PA	1E-091	XP_317184.2	100	100	100	Anopheles gambiae str. PEST	AGAP008282-PA	1E-091	XP_317184.2	100	100	100	Anopheles gambiae str. PEST	hypothetical protein GUITHDRAFT_138638	0.14	XP_005832747.1
AGAP012577-PA	AGAP010645-PA;AGAP012900-PA	-1.90343	-3.43543	-1.2489	-2.2572					cathepsin l - signalP detected	s/protease	REFSEQ-INVERTEBRATE	0	100	SIG	17-18	62.055	6.14	60.323	6.06	ExpAA=0.15 First60=0.15 PredHel=0 Topology=o	0				N	0	10.4	9.9	5.1	1.1	AGAP012577-PA	AGAP012577-PA	0.0	XP_307325.4	100	100	100	Anopheles gambiae str. PEST	AGAP012577-PA	0.0	XP_307325.4	100	100	100	Anopheles gambiae str. PEST	hypothetical protein PTSG_07816	1E-116	XP_004991620.1
AGAP001662-PA	AGAP001662-PB	-1.5975	-0.871949		-0.911974					Disintegrin metalloproteinases with thrombospondin repeats - probable fragment - 45 OH-glycosylation sites - signalP detected	s/reprolysin	KOG	2e-62	47.8	SIG	20-21	272.434	4.6	270.332	4.59	ExpAA=0.01 First60=0.01 PredHel=0 Topology=o	0				N	45	15.9	10.1	7.1	0.1	AGAP001662-PA	AGAP001662-PA	0.0	XP_001689334.2	82	84	95	Anopheles gambiae str. PEST	AGAP001662-PA	0.0	XP_001689334.2	82	84	95	Anopheles gambiae str. PEST	thrombospondin	2E-045	XP_004347374.1
AGAP000150-PA		4.875	4.12247	4.54308	3.14912	4.1437	5.9468	3.51612	SG6: salivary gland protein 6	Conserved secreted protein precursor	s/ucs	REFSEQ-INVERTEBRATE	3e-64		SIG	28-29	13.148	5.27	10.09	5.24	ExpAA=9.71 First60=9.71 PredHel=0 Topology=o	0				N	0	10.4	3.5	5.2	.	AGAP000150-PA	AGAP000150-PA	4E-064	XP_310990.1	100	100	100	Anopheles gambiae str. PEST	AGAP000150-PA	3E-064	XP_310990.1	100	100	100	Anopheles gambiae str. PEST	hypothetical protein PTSG_06779	0.33	XP_004992177.1
AGAP000548-PA		4.03506	3.73647	1.83689	4.00428	3.32668	5.95601	1.26825	SG1b: salivary gland protein 1-like 2	Conserved secreted protein precursor	s/ucs	REFSEQ-INVERTEBRATE	0		SIG	20-21	43.66	6.87	41.401	6.68	ExpAA=0.94 First60=0.94 PredHel=0 Topology=o	0				N	0	8.3	5.2	3.9	.	AGAP000548-PA	AGAP000548-PA	0.0	XP_310536.2	100	100	100	Anopheles gambiae str. PEST	AGAP000548-PA	0.0	XP_310536.2	100	100	100	Anopheles gambiae str. PEST	hypothetical protein, variant 2	0.080	XP_008610579.1
AGAP000607-PA	AGAP011353-PA	7.1106	7.07883	4.88904	7.09285	6.43664	9.26228	4.35232	SG1c: salivary gland protein 1-like 3	Conserved secreted protein precursor	s/ucs	REFSEQ-INVERTEBRATE	0		SIG	20-21	44.612	5.86	42.58	5.81	ExpAA=0.09 First60=0.08 PredHel=0 Topology=o	0				N	0	8.7	5.1	3.1	.	AGAP000607-PA	AGAP000607-PA	0.0	XP_565733.2	100	100	100	Anopheles gambiae str. PEST	AGAP000607-PA	0.0	XP_565733.2	100	100	100	Anopheles gambiae str. PEST	hypothetical protein	2E-004	XP_001746381.1
AGAP000609-PA		3.58754	3.47507	1.06634	3.61866	2.40929	5.11242	0.966263	SG1e: salivary gland protein 1-like 5	Conserved secreted protein precursor	s/ucs	REFSEQ-INVERTEBRATE	0		SIG	21-22	46.557	9.44	44.405	9.38	ExpAA=0.30 First60=0.07 PredHel=0 Topology=o	0				N	1	9.5	4.2	4.2	.	AGAP000609-PA	AGAP000609-PA	0.0	XP_310472.1	100	100	100	Anopheles gambiae str. PEST	AGAP000609-PA	0.0	XP_310472.1	100	100	100	Anopheles gambiae str. PEST	hypothetical protein AK88_04401	0.029	XP_012337434.1
AGAP000610-PA		5.15297	4.86758	3.08838	4.78777	3.87029	7.30529	2.81632	SG1f: salivary gland protein 1-like 6	Conserved secreted protein precursor	s/ucs	REFSEQ-INVERTEBRATE	0		SIG	37-38	49.295	8.77	45.362	7.28	ExpAA=10.58 First60=10.58 PredHel=0 Topology=o	0				N	0	10.7	3.9	3.5	.	AGAP000610-PA	AGAP000610-PA	0.0	XP_001237248.3	100	100	100	Anopheles gambiae str. PEST	AGAP000610-PA	0.0	XP_001237248.3	100	100	100	Anopheles gambiae str. PEST	hypothetical protein, conserved	2E-006	XP_013437868.1
AGAP000612-PA		2.80817	2.1468	1.4191	2.40533	1.91052	5.05734	0.69734	SG1: salivary gland protein 1	Conserved secreted protein precursor	s/ucs	REFSEQ-INVERTEBRATE	0		SIG	18-19	46.162	8.4	44.231	8.22	ExpAA=1.86 First60=1.85 PredHel=0 Topology=o	0				N	0	10	3.5	3.5	.	AGAP000612-PA	AGAP000612-PA	0.0	XP_310469.1	100	100	100	Anopheles gambiae str. PEST	AGAP000612-PA	0.0	XP_310469.1	100	100	100	Anopheles gambiae str. PEST	Coiled-coil protein	0.11	XP_001704040.1
AGAP001374-PA		4.36346	4.10598	2.61865	4.0826	3.64526	6.48849	1.75059	trio: TRIO salivary gland protein	Conserved secreted protein precursor	s/ucs	REFSEQ-INVERTEBRATE	0		SIG	24-25	43.841	6.03	41.366	5.8	ExpAA=3.48 First60=3.48 PredHel=0 Topology=o	0				N	2	11.8	4.1	5.6	.	AGAP001374-PA	AGAP001374-PA	0.0	XP_321765.2	100	100	100	Anopheles gambiae str. PEST	AGAP001374-PA	0.0	XP_321765.2	100	100	100	Anopheles gambiae str. PEST	NOT2/NOT3/NOT5 family protein	0.53	XP_004359088.1
AGAP001989-PA			0.361239	0.443289	0.658909					Conserved secreted protein precursor	s/ucs	REFSEQ-INVERTEBRATE	0		SIG	24-25	28.714	8.46	26.085	8.04	ExpAA=19.20 First60=18.87 PredHel=1 Topology=i7-25o	1	7	90.3	2.7	N	3	14	7.8	2.3	.	AGAP001989-PA	AGAP001989-PA	1E-145	XP_001238423.1	100	100	100	Anopheles gambiae str. PEST	AGAP001989-PA	1E-145	XP_001238423.1	100	100	100	Anopheles gambiae str. PEST	hypothetical protein SAMD00019534_072690	1.4	XP_012753130.1
AGAP004334-PA		0.133828	-0.852958	-2.00342	-1.61111	-0.827915	1.69711	-1.84646	SG5: salivary gland protein 5	Conserved secreted protein precursor	s/ucs	REFSEQ-INVERTEBRATE	0		SIG	24-25	38.374	6.04	35.842	6.05	ExpAA=14.88 First60=14.46 PredHel=0 Topology=o	0				N	2	11.7	4.2	3	.	AGAP004334-PA	AGAP004334-PA	0.0	XP_313612.1	100	100	100	Anopheles gambiae str. PEST	AGAP004334-PA	0.0	XP_313612.1	100	100	100	Anopheles gambiae str. PEST	hypothetical protein	0.017	XP_001748435.1
AGAP005822-PA		-0.594501	-1.0046	-1.1988	0.510412	-1.40402	0.263014	-0.162468		Conserved secreted protein precursor	s/ucs	REFSEQ-INVERTEBRATE	0		SIG	21-22	55.249	9.13	52.999	8.73	ExpAA=1.19 First60=1.12 PredHel=0 Topology=o	0				N	0	14.2	8.4	2.5	.	AGAP005822-PA	AGAP005822-PA	0.0	XP_315844.3	100	100	100	Anopheles gambiae str. PEST	AGAP005822-PA	0.0	XP_315844.3	100	100	100	Anopheles gambiae str. PEST	hypothetical protein SAMD00019534_041610	3E-004	XP_012756120.1
AGAP006275-PA		-0.240369	0.243728	0.951174	1.43583					Conserved secreted protein precursor	s/ucs	REFSEQ-INVERTEBRATE	0		SIG	20-21	28.747	4.34	26.597	4.29	ExpAA=3.87 First60=3.72 PredHel=0 Topology=o	0				N	0	14.1	3.1	3.5	.	AGAP006275-PA	AGAP006275-PA	1E-145	XP_316340.2	100	100	100	Anopheles gambiae str. PEST	AGAP006275-PA	1E-145	XP_316340.2	100	100	100	Anopheles gambiae str. PEST	transmembrane protein, putative	0.60	XP_002899415.1
AGAP007663-PA		0.0377569	-0.124072	1.46725	1.03406	-3.22948	-1.76295	-1.50982		Conserved secreted protein precursor	s/ucs	REFSEQ-INVERTEBRATE	0		SIG	21-22	28.147	4.74	26.034	4.68	ExpAA=2.54 First60=2.54 PredHel=0 Topology=o	0				N	0	10.2	5.1	4.7	.	AGAP007663-PA	AGAP007663-PA	1E-145	XP_308207.2	100	100	100	Anopheles gambiae str. PEST	AGAP007663-PA	1E-145	XP_308207.2	100	100	100	Anopheles gambiae str. PEST	hypothetical protein NCLIV_035040	1.3	XP_003883754.1
AGAP007777-PA		-0.689723	-1.42516	-0.0290833	-0.722973		-1.57364	-2.4558		Conserved secreted protein precursor	s/ucs	REFSEQ-INVERTEBRATE	0		SIG	22-23	60.286	4.94	57.778	4.9	ExpAA=1.48 First60=1.48 PredHel=0 Topology=o	0				N	1	17	4.8	1.7	.	AGAP007777-PA	AGAP007777-PA, partial	0.0	XP_317737.3	97	98	98	Anopheles gambiae str. PEST	AGAP007777-PA, partial	0.0	XP_317737.3	97	98	98	Anopheles gambiae str. PEST	hypothetical protein	7E-013	XP_766053.1
AGAP008216-PA		3.84585	4.24082	1.93597	2.81113	2.14701	5.84396	0.1397	SG7: salivary gland protein 7	Conserved secreted protein precursor	s/ucs	REFSEQ-INVERTEBRATE	6e-79		SIG	27-28	16.306	8.58	13.573	8.36	ExpAA=13.87 First60=13.87 PredHel=0 Topology=o	0				N	0	11.7	3.4	4.1	.	AGAP008216-PA	AGAP008216-PA	7E-079	XP_317254.2	100	100	100	Anopheles gambiae str. PEST	AGAP008216-PA	6E-079	XP_317254.2	100	100	100	Anopheles gambiae str. PEST	hypothetical protein PPTG_07007	0.99	XP_008899312.1
AGAP011604-PA		-1.03786	-1.04692	-1.43735	-1.73635		-1.2182			Conserved secreted protein precursor	s/ucs	REFSEQ-INVERTEBRATE	0		SIG	23-24	25.278	5.35	22.89	4.99	ExpAA=6.98 First60=6.98 PredHel=0 Topology=o	0				N	5	26	10.2	2	.	AGAP011604-PA	AGAP011604-PA	1E-132	XP_001689301.1	100	100	100	Anopheles gambiae str. PEST	AGAP011604-PA	1E-132	XP_001689301.1	100	100	100	Anopheles gambiae str. PEST	hypothetical protein DICPUDRAFT_156291	4E-011	XP_003291668.1
AGAP000611-PA		2.27373	2.10558	-0.0608101	2.1883	1.21622	4.70837	0.0467815	SG1d: salivary gland protein 1-like 4	AGAP000611-PA	saliva	REFSEQ-INVERTEBRATE	0	100	CYT		48.342	9.73			ExpAA=0.01 First60=0.00 PredHel=0 Topology=o	0				N	0	7.2	3.9	4.3	.	AGAP000611-PA	AGAP000611-PA	0.0	XP_310470.5	100	100	100	Anopheles gambiae str. PEST	AGAP000611-PA	0.0	XP_310470.5	100	100	100	Anopheles gambiae str. PEST	hypothetical protein, conserved	1E-004	XP_013251148.1
AGAP001377-PA		-0.288852	-1.09672	0.247181	-0.0583191		-1.54794	-2.01336	SRPN11: serine protease inhibitor (serpin) 11	SERine Proteinase INhibitors - signalP detected	serpin	CDD	3e-75	102	SIG	16-17	57.2	6.68	55.498	6.69	ExpAA=0.09 First60=0.01 PredHel=0 Topology=o	0				N	0	15.6	3.7	6.3	.	AGAP001377-PA	AGAP001377-PA	0.0	XP_321762.4	100	100	100	Anopheles gambiae str. PEST	AGAP001377-PA	0.0	XP_321762.4	100	100	100	Anopheles gambiae str. PEST	predicted protein, partial	4E-027	XP_002683221.1
AGAP003139-PA		0.549096	0.231265	2.59078	1.8529	-1.16261	0.564997	0.138494	SRPN9: serine protease inhibitor (serpin) 9	SERine Proteinase INhibitors - signalP detected	serpin	CDD	2e-97	106.8	SIG	28-29	49.868	5.81	46.854	5.48	ExpAA=6.29 First60=4.02 PredHel=0 Topology=o	0				N	0	13.2	6.1	4.9	.	AGAP003139-PA	serpin 9	0.0	ABJ52808.1	99	99	100	Anopheles gambiae	AGAP003139-PA	0.0	XP_312828.3	98	98	84	Anopheles gambiae str. PEST	proteinase inhibitor I4 serpin	1E-037	XP_001007930.1
AGAP006910-PA		-2.32583	-2.52733	-0.88541	-2.10836		-2.22668	-3.27416	SRPN3: serine protease inhibitor (serpin) 3	SERine Proteinase INhibitors - signalP detected	serpin	CDD	3e-96	103	SIG	22-23	47.15	5.79	44.735	5.43	ExpAA=10.79 First60=10.76 PredHel=0 Topology=o	0				N	0	14.1	5.3	4.5	.	AGAP006910-PA	AGAP006910-PA	0.0	XP_308846.4	100	100	100	Anopheles gambiae str. PEST	AGAP006910-PA	0.0	XP_308846.4	100	100	100	Anopheles gambiae str. PEST	proteinase inhibitor I4 serpin	5E-030	XP_001007930.1
AGAP006911-PA		-0.732316	0.347003	0.767748	0.306387		-1.32706	-1.62995	SRPN2: serine protease inhibitor (serpin) 2	SERine Proteinase INhibitors - signalP detected	serpin	CDD	0	103	SIG	21-22	46.557	5.21	44.296	5.2	ExpAA=1.96 First60=1.88 PredHel=0 Topology=o	0				N	0	10.8	5.1	3.9	.	AGAP006911-PA	AGAP006911-PA	0.0	XP_308845.4	100	100	100	Anopheles gambiae str. PEST	AGAP006911-PA	0.0	XP_308845.4	100	100	100	Anopheles gambiae str. PEST	proteinase inhibitor I4 serpin	3E-031	XP_001018048.1
AGAP009670-PC	AGAP009670-PA	-1.03569	-1.22964	0.696091	0.394562		-1.66538	-1.36069	SRPN4: serine protease inhibitor (serpin) 4	SERine Proteinase INhibitors - signalP detected	serpin	CDD	6e-61	95	SIG	25-26	61.838	5.89	59.206	5.73	ExpAA=27.12 First60=20.12 PredHel=1 Topology=i7-26o	1	3.5	95.2	1.3	N	0	13.2	5.3	4.4	.	AGAP009670-PC	AGAP009670-PB	0.0	XP_318720.4	100	100	100	Anopheles gambiae str. PEST	AGAP009670-PB	0.0	XP_318720.4	100	100	100	Anopheles gambiae str. PEST	serpin (serine proteinase inhibitor) superfamily protein	3E-015	XP_004338795.1
AGAP011334-PA		-1.61315	-2.27506	-1.29681	-1.69577				Failed axon connections protein	Failed axon connections (fax) protein/glutathione S-transferase-like protein	st	KOG	2e-76	91.8	CYT		47.07	5.27			ExpAA=0.04 First60=0.00 PredHel=0 Topology=o	0				N	6	9	5.2	5.2	.	AGAP011334-PA	failed axon connections-like isoform X2	0.0	XP_019563047.1	81	87	102	Aedes albopictus	failed axon connections isoform X2	0.0	XP_019563838.1	81	87	102	Aedes albopictus	Protein C6orf168, putative	5E-022	XP_002765816.1
AGAP010658-PA		0.857774	2.18842	2.8844	0.226618		-1.9976	-0.172543		hexamerin-1.1-like - signalP detected	storage/	REFSEQ-INVERTEBRATE	0	94.9	SIG	20-21	81.709	6.2	79.538	6.06	ExpAA=17.55 First60=17.50 PredHel=1 Topology=i7-26o	1	2.7	96.3	1	N	0	10.7	7	5	.	AGAP010658-PA	hypothetical protein ZHAS_00014500	0.0	KFB46509.1	83	92	99	Anopheles sinensis	hexamerin-1.1-like	0.0	XP_019531188.1	59	78	95	Aedes albopictus	hypothetical protein SAMD00019534_042150	9E-022	XP_012756174.1
[truncated: 42 more columns]
