# Supplementary material for: High-resolution proteomics unveils salivary gland disruption and saliva-hemolymph protein exchange in Plasmodium-infected mosquitoes
Source: Nat Commun. 2025 Nov 20;16:10205. doi: 10.1038/s41467-025-64837-6 (PMC12635079; doi:10.1038/s41467-025-64837-6)
Supplement: Supplementary file 18 — Source data [file 41467_2025_64837_MOESM18_ESM.xlsx]

## Sheet: Fig1a
Unifected	P. berghei
2555	2674
2583	2680
2595	2588

## Sheet: Fig1b
	Signal peptide	Cytoplasmatic	Indeterminate
Uninfected	67	31	1
P berghei	63	35	1

## Sheet: Fig1c and d
Supplementary Table 3 Functional annotation.

## Sheet: Fig1e
Uninfected	P. beghei
0.010935	0.023543
0.009021	0.027
0.012523	0.0228683

## Sheet: Fig1f
Uninfected	P. beghei
0.003761	0.009505
0.003749	0.01072
0.002851	0.0114383

## Sheet: Fig 2a
Component 1 (35.9%)	Component 2 (20%)
-12.6991	-6.38269
-15.6327	-15.7608
-12.4418	24.8196
10.1344	-3.38736
9.01559	-0.02475
21.6235	0.735972

## Sheet: Fig 2c
	Log2LFQ (P.berghei - uninfected)	-LOG(P-value)
myosin alkali light chain 1	4.12808	2.92448
porphobilinogen synthase	3.81818	1.80257
CLIPB4: CLIP-domain serine protease	3.67327	1.85463
CLIPA14: CLIP-domain serine protease	2.78056	1.91476
gelsolin	2.70386	3.4516
AGM1:	1.93957	2.24301
Ca2+-transporting ATPase	1.81109	1.99358
Lp: lipophorin	1.80184	3.13426
IDGF2: imaginal disc growth factor 2	1.63069	3.88228
phenylalanine-4-hydroxylase	1.5246	2.04412
PPO6: prophenoloxidase 6	1.28767	4.57265
AGAP006103-PA	1.18785	3.38964
IDGF4: imaginal disc growth factor 4	1.15155	3.21885
TEP15: thioester-containing protein 15	1.11218	3.48784
signal peptidase complex subunit 2	1.06907	2.55981
Prosalpha3: 26S proteasome alpha 3 subunit	0.951108	2.8843
pre-mRNA cleavage complex 2 protein Pcf11	0.935354	2.50486
nucleolysin TIA-1/TIAR	0.920091	3.22075
Muscular protein 20	0.888522	3.85058
cytochrome C oxidase assembly protein	0.728109	2.86362
AGAP029868-PA	0.480566	4.23481
Ser/Thr protein phosphatase/nucleotidase	-0.57782	4.0788
D7r3: D7 short form salivary protein	-1.0136	2.67554
translation initiation factor 5B	-1.22215	3.36964
cell growth-regulating nucleolar protein	-1.40563	2.33986
Monocarboxylate transporter - probable fragment - 12 predicted membrane helices	-1.47599	2.15433
quinone oxidoreductase-like protein 2	2.60664	1.11457
Conserved plasma membrane protein - 2 predicted membrane helices	2.36436	0.894035
agap003810-pa - signalP detected - 4 predicted membrane helices	2.32476	1.08187
glucosidase NET37 - signalP detected	2.31724	0.566491
SCF ubiquitin ligase Skp2 component	1.95758	0.678007
AGAP005350-PA	1.78067	0.653722
AGAP004543-PA	1.74335	0.519537
AGAP001007-PA	1.7107	0.492263
Juvenile hormone-inducible protein	1.36884	0.407123
Fasciclin - GPI anchored	1.20725	0.725557
Conserved plasma membrane protein - 2 predicted membrane helices	1.19607	1.04561
insulin receptor substrate 1-B isoform X7 - 46 OH-glycosylation sites - 46 NetOglyc sites	1.1635	0.441949
Mitochondrial morphogenesis regulator	1.08058	0.711995
Hsp27-ERE-TATA-binding protein/Scaffold attachment factor (SAF-B) - 26 OH-glycosylation sites -26 NetOglyc sites	1.03613	0.375109
superoxide-generating NADPH oxidase flavocytochrome - probable fragment - 6 predicted membrane helices	1.03394	1.32661
Conserved plasma membrane protein - 3 predicted membrane helices	1.03374	0.477574
WD40 domain	1.02067	0.803853
glycerophosphocholine phosphodiesterase GPCPD1-like	0.991326	0.734248
Uncharacterized conserved protein contains DEP domain	0.978051	0.745874
Conserved secreted protein precursor	0.960645	0.334163
E3 ubiquitin ligase - probable fragment	0.894277	1.03767
heat shock protein beta-1-like isoform X4	0.893374	0.642155
RING finger protein unkempt isoform X3	0.875362	0.772693
AGAP010320-PA	0.823119	0.867934
AGAP000271-PA	0.819902	0.692736
AGAP005343-PA	0.80286	0.652456
AGAP005561-PA	0.767443	0.377157
RNA polymerase II degradation factor 1 - probable fragment	0.766744	0.434506
Myosin class I heavy chain	0.716905	0.959016
Conserved secreted protein precursor - GPI anchored	0.705357	1.85113
agap011205-pa partial - 20 OH-glycosylation sites -20 NetOglyc sites	0.701551	0.343981
agap000585-pa - 33 OH-glycosylation sites -33 NetOglyc sites	0.698232	0.744028
transcription factor GAGA isoform X1	0.678345	0.506833
Protein kinase C conserved region 1 - 13 OH-glycosylation sites - 13 NetOglyc sites - 3 predicted membrane helices	0.665438	0.30806
Uncharacterized conserved protein contains TPR repeats	0.6605	0.349748
Conserved plasma membrane protein - 3 predicted membrane helices	0.651215	0.30371
Actin regulatory protein supervillin (gelsolin/villin family) - probable fragment	0.642616	0.202965
guanine nucleotide exchange factor - probable fragment - 31 OH-glycosylation sites -31 NetOglyc sites	0.634221	0.513559
Lysosomal trafficking regulator LYST - probable fragment	0.631583	1.1707
RNA-binding protein Rsf1	0.627583	0.886136
protein phosphatase 1 regulatory subunit 12C isoform X6 - 43 OH-glycosylation sites -43 NetOglyc sites	0.616119	0.333628
RNA polymerase II-associated protein 1	0.610388	0.209966
Member of chemokine-like factor super family - Membrane anchor detected - 4 predicted membrane helices	0.609824	1.27727
hypothetical protein AND_004931	0.598675	2.07045
agap004210-pa - signalP detected - 4 predicted membrane helices	0.589078	0.210435
Poly(A) polymerase - 27 OH-glycosylation sites -27 NetOglyc sites	0.589003	0.327634
UPF0160 protein MYG1 mitochondrial	0.587279	0.771066
Synaptic vesicle protein BAIAP3 involved in vesicle priming/regulation	0.58235	1.70887
CASK-interacting adaptor protein (caskin) - probable fragment	0.565887	1.42036
Unknown product - signalP detected	0.563256	2.04442
Uncharacterized conserved protein contains TBC domain - probable fragment - 14 OH-glycosylation sites	0.562109	0.283229
CDC42 Rho GTPase-activating protein	0.552379	0.982713
nuclear transcription factor Y subunit beta-like isoform X3 - signalP detected	0.552203	1.65524
membrane protein (associated with esophageal cancer in humans)	0.536305	0.241323
Conserved plasma membrane protein - 4 predicted membrane helices	0.51681	0.948953
Phytoene/squalene synthetase	0.516621	1.32663
L-selectin	0.483926	0.340665
E3 ubiquitin ligase interacting with arginine methyltransferase - probable fragment	0.474018	1.54061
Uncharacterized conserved protein	0.473477	0.361645
AGAP006102-PA	0.467847	0.410919
Bicoid mRNA stability factor	0.46616	1.59197
Conserved plasma membrane protein - 2 predicted membrane helices	0.460087	1.66793
epidermal cell surface receptor isoform X5 - 41 OH-glycosylation sites - signalP detected - 2 predicted membrane helices	0.456452	0.524188
Catalytic domain of the Serine/Threonine kinases - 17 OH-glycosylation sites -17 NetOglyc sites	0.443279	0.632282
Protein to be involved in carbohydrate metabolism	0.433906	1.18515
serine/threonine-protein kinase nek3 - probable fragment - 17 OH-glycosylation sites	0.428141	0.653939
Conserved plasma membrane protein - 7 predicted membrane helices	0.415761	2.69305
Trichohyalin-plectin-homology domain	0.407689	1.06855
agap001418-pa - signalP detected - GPI anchored	0.405092	1.20233
LETM1-like protein - 2 predicted membrane helices	0.402262	1.31307
Rho- and Arf-GTPase activating protein ARAP3 - probable fragment - 11 OH-glycosylation sites -11 NetOglyc sites	0.400347	0.593978
immunoglobulin superfamily member 10 isoform X2 - signalP detected	0.395374	0.993458
Unknown product	0.39529	0.360796
regulator of microtubule dynamics protein 1 isoform X2	0.395102	1.15254
uncharacterized protein LOC109427319	0.378753	0.233905
Neural cell adhesion molecule L1 - probable fragment	0.378662	0.802835
Protein kinase	0.376627	0.130005
AGAP004528-PA	0.374063	1.32137
AGAP000894-PA	0.364993	0.570361
Heparin sulfate cell surface proteoglycan - probable fragment - GPI anchored	0.362228	0.382299
Neural adherens junction protein Plakophilin - probable fragment	0.361247	1.6757
eukaryotic translation initiation factor 4E-binding protein Mextli isoform X1	0.360899	2.07935
conserved hypothetical protein	0.357088	1.01424
myosin-I-binding protein	0.355005	0.457013
AGAP009528-PA	0.340228	0.517722
Nuclear transport receptor RANBP7/RANBP8 (importin beta superfamily) - probable fragment	0.339034	0.340605
AGAP007808-PA partial	0.334714	0.263621
Neurexin III-alpha - probable fragment - 14 OH-glycosylation sites - signalP detected	0.334614	1.84564
AGAP008671-PA	0.331624	0.581112
AGAP000711-PA	0.324623	0.602015
AGAP008614-PA partial	0.320859	2.05121
mucin-19 isoform X1 - 48 OH-glycosylation sites -48 NetOglyc sites	0.318498	0.832053
ubiquitin carboxyl-terminal hydrolase MINDY-3 homolog - 12 OH-glycosylation sites -12 NetOglyc sites	0.317827	0.784029
thioredoxin-related transmembrane protein 1 isoform X2 - signalP detected	0.315224	2.30509
Conserved secreted protein precursor - GPI anchored	0.310165	0.896193
Clathrin-binding box of Aftiphilin - 10 OH-glycosylation sites	0.309998	1.19592
agap004464-pa - 12 OH-glycosylation sites -12 NetOglyc sites	0.304751	0.725322
transient receptor potential cation channel protein painless - 5 predicted membrane helices	0.301999	0.760082
Myosin class II heavy chain - probable fragment	0.299547	0.465987
Glutamate-cysteine ligase regulatory subunit	0.298304	0.460371
C-3 sterol dehydrogenase/3-beta-hydroxysteroid dehydrogenase	0.295244	0.636803
Cation transporter family protein - 22 OH-glycosylation sites - signalP detected - 6 predicted membrane helices - GPI anchored	0.293594	0.252031
MIF4G domain-containing protein - probable fragment	0.291732	0.296817
agap005626-pa - 24 OH-glycosylation sites -24 NetOglyc sites	0.290958	0.59647
ATPase involved in DNA repair (DNA replication - probable fragment	0.289769	0.065905
Serine/threonine-protein kinase fray2 - probable fragment	0.289435	0.125491
Nuclease-sensitive element-binding protein 1 - 10 OH-glycosylation sites	0.28214	0.561977
Unknown product	0.282009	1.19466
Growth hormone-induced protein - 6 predicted membrane helices	0.278787	0.042273
beta-catenin-Tcf/Lef signaling pathway component DRCTNNB1A	0.27837	0.144748
Low density lipoprotein B-like protein	0.276673	1.85103
Serine/threonine protein phosphatase - 77 OH-glycosylation sites - 77 NetOglyc sites	0.274813	1.11578
microtubule binding protein - 11 OH-glycosylation sites -11 NetOglyc sites	0.272776	1.17842
hypothetical secreted protein precursor	0.271709	0.260586
Conserved plasma membrane protein - 2 predicted membrane helices	0.270592	0.242435
NPC intracellular cholesterol transporter 2 homolog a - signalP detected - GPI anchored	0.267551	0.533632
AGAP000321-PB	0.267536	1.1323
Transcription factor TMF TATA element modulatory factor - probable fragment	0.264209	0.410642
Conserved plasma membrane protein - 10 predicted membrane helices	0.263402	0.240747
Unknown product	0.263013	0.278171
Conserved plasma membrane protein - 4 predicted membrane helices	0.262032	0.477845
Membrane trafficking protein emp24/gp25L/p24 family - 3 predicted membrane helices	0.258007	1.19549
AGAP011248-PA partial	0.257431	0.397302
glycine-rich RNA-binding protein 8-like	0.255014	0.931914
E3 ubiquitin ligase	0.251122	1.29335
conserved hypothetical protein - 12 OH-glycosylation sites -12 NetOglyc sites	0.250887	0.491428
AGAP004349-PA	0.244389	2.04826
protein-glutamate O-methyltransferase-like	0.241988	0.515294
C2H2-type Zn-finger protein - probable fragment	0.236753	0.452171
26S proteasome regulatory complex subunit PSMD10	0.229184	0.624236
Conserved secreted protein precursor	0.228528	0.752341
Conserved plasma membrane protein	0.227699	0.784202
AGAP000676-PA partial	0.225501	0.439677
Uncharacterized conserved protein	0.225041	0.408453
alkaline phosphatase tissue-nonspecific isozyme-like - Membrane anchor detected - 2 predicted membrane helices	0.223378	0.703565
Phosphatidylethanolamine-binding protein homolog F40A3.3	0.216883	0.515848
mediator of RNA polymerase II transcription subunit 12-like isoform X1	0.215634	2.20809
Dopey - probable fragment	0.215341	0.527588
agap007603-pa - 31 OH-glycosylation sites -31 NetOglyc sites	0.212353	1.03551
alpha-protein kinase 1	0.209536	0.23463
RNA-binding protein 1-like isoform X3	0.205202	1.11328
NmrA-like family	0.202305	0.473774
Vacuolar assembly/sorting protein VPS9 - probable fragment	0.199518	0.172476
phosphatidylethanolamine-binding protein	0.197612	0.375098
AGAP004435-PA	0.196074	1.23134
Protein containing regions of low-complexity	0.194399	0.906304
AGAP005685-PA	0.194304	0.719576
AGAP001107-PB	0.193115	0.559932
Spindle pole body protein contains UNC-84 domain - probable fragment - 24 OH-glycosylation sites - 3 predicted membrane helices	0.191916	0.448557
AGAP005683-PA	0.191399	0.686141
Extracellular protein TEM7 contains PSI domain (tumor endothelial marker in humans) - signalP detected	0.18825	0.414883
Conserved secreted protein precursor	0.187523	0.108298
Serine/threonine phosphatase 2C containing leucine-rich repeats - probable fragment	0.185551	0.375135
Myosin class II heavy chain - probable fragment	0.185015	0.346029
AGAP012092-PA partial	0.184298	0.369325
WD40 repeat-containing protein	0.180881	0.577874
E3 ubiquitin ligase - 41 OH-glycosylation sites -41 NetOglyc sites	0.176881	0.19733
Sec23-binding domain of Sec16 - 22 OH-glycosylation sites -22 NetOglyc sites	0.169711	0.687596
dsRNA-specific nuclease Dicer - probable fragment	0.16943	2.23545
mitochondrial import receptor subunit TOM22 homolog - 23 OH-glycosylation sites -23 NetOglyc sites	0.166389	0.52389
Tight junction - probable fragment	0.165777	0.219872
agap002361-pa - signalP detected - 4 predicted membrane helices	0.162998	0.54844
Protein FAM210B mitochondrial - probable fragment - 2 predicted membrane helices	0.160591	0.313855
Farnesoic acid 0-methyl transferase	0.159751	0.780365
Endoribonuclease LACTB2	0.158204	0.822825
agap001140-pa - 27 OH-glycosylation sites -27 NetOglyc sites	0.157528	0.211949
histone H1	0.156748	0.817319
AGAP004937-PA	0.155997	0.115068
AGAP007575-PA	0.155099	0.742529
Ypt/Rab GTPase activating protein	0.154757	0.297627
AGAP000173-PA	0.154441	0.469774
serine/threonine-protein kinase cdc7 isoform X2 - 12 OH-glycosylation sites -12 NetOglyc sites	0.152171	0.335646
Cell adhesion molecule 4 - probable fragment - signalP detected	0.151616	0.587905
AGAP003919-PA	0.151532	0.234822
ubiquitin regulatory protein - 29 OH-glycosylation sites -29 NetOglyc sites	0.150928	0.266992
Microtubule-associated protein TAU - probable fragment - 28 OH-glycosylation sites - signalP detected	0.148523	0.543966
Conserved plasma membrane protein - 2 predicted membrane helices	0.143389	0.222604
FUN14 domain-containing protein 1	0.141618	0.342065
agap008473-pa partial - 15 OH-glycosylation sites -15 NetOglyc sites - 3 predicted membrane helices	0.140662	0.185632
mucin-5AC-like isoform X1 - 22 OH-glycosylation sites -22 NetOglyc sites	0.134633	1.00309
Ubiquitin-like domain of Scythe protein - 57 OH-glycosylation sites - 57 NetOglyc sites	0.131669	0.202965
thioredoxin domain-containing protein-like - signalP detected	0.131103	0.533848
hypothetical conserved secreted protein precursor - GPI anchored	0.130628	0.331456
DNA polymerase v	0.130143	0.902621
agap003647-pa - signalP detected	0.129264	0.546792
Protein involved in maintenance of Golgi structure and ER-Golgi transport	0.129155	0.13647
AGAP007618-PA	0.125758	0.288459
Transcription initiation factor TFIID subunit BDF1 - 55 OH-glycosylation sites -55 NetOglyc sites	0.124665	0.087433
ras-related protein Rac1	0.124537	1.08529
Focal adhesion protein Tensin contains PTB domain - 12 OH-glycosylation sites -12 NetOglyc sites	0.123864	0.40603
hnRNP-L/PTB/hephaestus splicing factor family	0.122641	0.224835
nucleolar protein 11-like	0.121121	0.119513
Clathrin coat dissociation kinase GAK/PTEN/Auxilin - probable fragment - 42 OH-glycosylation sites	0.119937	0.447785
Conserved secreted mucin - 16 OH-glycosylation sites - signalP detected	0.116276	0.199216
U4/U6-associated splicing factor PRP4 - 16 OH-glycosylation sites	0.115842	0.828989
ER to golgi transport protein/RAD50-interacting protein 1	0.115749	0.217714
AGAP011547-PA partial	0.111058	0.852515
Conserved secreted protein precursor - GPI anchored	0.11015	0.323498
5-formyltetrahydrofolate cyclo-ligase - probable fragment	0.10566	0.64366
Rho/Rac GTPase guanine nucleotide exchange factor smgGDS/Vimar	0.105055	0.148709
echinoderm microtubule-associated protein-like 2 isoform X2	0.104737	0.424751
Nuclear distribution protein NUDC	0.10342	0.318406
Rrp15p	0.103394	0.037505
Monocarboxylate transporter - probable fragment - 11 predicted membrane helices	0.098787	0.41858
Catalytic domain of AMP-activated protein kinase-like Serine/Threonine Kinases - 21 OH-glycosylation sites -21 NetOglyc sites	0.098449	0.535128
Splicing regulator - probable fragment - 29 OH-glycosylation sites - 29 NetOglyc sites	0.098277	0.160965
Uncharacterized conserved protein contains TBC and Rhodanese	0.093894	0.212545
Staufen - probable fragment	0.093049	0.251091
hypothetical protein ZHAS_00016038	0.09195	0.620612
SCP-like extracellular protein domain	0.091227	0.195283
nucleolar and coiled-body phosphoprotein 1 isoform X2 - probable fragment	0.090645	0.878286
splicing factor	0.090449	0.168693
transmembrane protein cmp44E	0.089881	0.189458
ABC transporter F family member 4 isoform X1	0.088425	0.451054
SOK1 kinase belonging to the STE20/SPS1/GC kinase family - probable fragment	0.088152	0.388323
RNA-binding protein hnRNP-M	0.088066	0.221712
fibrous sheath cabyr-binding protein isoform x1 - 75 OH-glycosylation sites -75 NetOglyc sites	0.086772	0.181925
elongation factor 2	0.085118	0.090371
Cadherin EGF LAG seven-pass G-type receptor - probable fragment - 2 predicted membrane helices	0.084804	0.201781
Endoplasmic reticulum-based factor for assembly of V-ATPase - 10 OH-glycosylation sites - 2 predicted membrane helices	0.083504	0.254144
Chitinase	0.083448	0.102127
DNA-binding transcription factor interacts with stathmin - probable fragment - 16 OH-glycosylation sites	0.08264	0.106969
WD40 repeat stress protein/actin interacting protein	0.080713	0.173742
Phosphatidic acid-preferring phospholipase A1 contains DDHD domain - 27 OH-glycosylation sites -27 NetOglyc sites	0.080248	0.360771
Translation initiation factor 4F ribosome/mRNA-bridging subunit (eIF-4G) - probable fragment	0.079236	0.252437
cathepsin l - signalP detected	0.078423	0.329664
zinc-type alcohol dehydrogenase-like protein C1773.06c	0.076622	0.495771
transcription factor 25	0.075947	0.216815
cell division cycle and apoptosis regulator protein 1	0.075937	0.291102
Phosphatidylinositol 3-phosphate 3-phosphatase myotubularin MTM1 - probable fragment	0.073376	0.155972
agap004608-pa - 13 OH-glycosylation sites -13 NetOglyc sites	0.071084	0.305076
Sterol reductase/lamin B receptor - 15 OH-glycosylation sites - 15 NetOglyc sites - 8 predicted membrane helices	0.068309	0.04833
AGAP005812-PA	0.067668	0.22293
Cell-cycle nuclear protein contains WD-40 repeats	0.063807	0.165205
histone deacetylase complex subunit SAP130 - 29 OH-glycosylation sites - 29 NetOglyc sites	0.062487	0.343598
Transcription factor MEIS1 - probable fragment	0.060392	0.058852
WD40 domain	0.060311	0.013553
wd40 repeat-containing protein - 17 OH-glycosylation sites -17 NetOglyc sites	0.059227	0.07932
exonuclease 3'-5' domain-containing protein 2-like	0.059006	0.100837
AGAP003612-PA	0.05888	0.078251
COPII vesicle protein	0.058256	0.129762
Na(+)/H(+) exchange regulatory cofactor NHE-RF1	0.056354	0.0945
Catalytic domain of the Serine/Threonine Kinase	0.052262	0.113441
pentatricopeptide repeat-containing protein 2 mitochondrial	0.052231	0.14622
La RNA-binding domain protein similar to La-related protein 1 and 2 - 17 OH-glycosylation sites -17 NetOglyc sites	0.052041	0.06748
AGAP001368-PB	0.04891	0.045129
Protein tyrosine phosphatase - probable fragment - 32 OH-glycosylation sites - signalP detected - 2 predicted membrane helices	0.047147	0.198393
JNK/SAPK-associated protein-1	0.04616	0.193382
agap005305-pa - 16 OH-glycosylation sites -16 NetOglyc sites	0.045514	0.516509
nucleolar protein - probable fragment	0.04428	0.16554
Uncharacterized conserved protein contains TraB domain	0.043177	0.110598
Monocarboxylate transporter - probable fragment - 12 predicted membrane helices	0.043144	0.134533
Alpha-protein kinase 1 - probable fragment - 14 OH-glycosylation sites	0.042187	0.096842
AGAP009336-PA	0.041488	0.082322
Rho guanine nucleotide exchange factor CDEP - probable fragment	0.040923	0.098054
Spindle pole body protein	0.040808	0.084298
Conserved plasma membrane protein - 2 predicted membrane helices	0.037621	0.068685
Bicoid mRNA stability factor - 11 OH-glycosylation sites -11 NetOglyc sites	0.036708	0.281349
Vacuolar sorting protein PEP3/VPS18	0.035746	0.052799
Rap1-GTPase-activating protein (Rap1GAP)	0.033878	0.104547
RNA-binding protein LARK contains RRM and retroviral-type Zn-finger	0.030064	0.043478
Adaptor protein CMS/SETA - probable fragment - 21 OH-glycosylation sites -21 NetOglyc sites	0.02991	0.028356
Olfactory receptor 4-like - GPI anchored	0.029497	0.067169
venom dipeptidyl peptidase 4 isoform x2 - Conserved membrane protein venom - 2 predicted membrane helices	0.028011	0.079233
thioredoxin-like protein 1	0.027591	0.115394
E93 protein involved in programmed cell death transcription regulator - probable fragment - 21 OH-glycosylation sites -21 NetOglyc sites	0.026051	0.08607
TGc (transglutaminase/protease-like) domain-containing protein involved in cytokinesis	0.023982	0.057216
agap009831-pa - 11 OH-glycosylation sites -11 NetOglyc sites - 2 predicted membrane helices	0.023024	0.063463
agap007310-pa - 29 OH-glycosylation sites -29 NetOglyc sites - 3 predicted membrane helices	0.021999	0.018798
Endocytic adaptor protein intersectin - probable fragment - 28 OH-glycosylation sites	0.020982	0.101626
Sorbin and SH3 domain-containing protein	0.019599	0.0979
KAT8 regulatory NSL complex subunit 1 - probable fragment - 24 OH-glycosylation sites -24 NetOglyc sites	0.019269	0.05149
agap006645-pd - signalP detected	0.018407	0.104407
Transcription factor component of CCR4 transcriptional complex	0.016033	0.027756
AGAP004088-PA	0.01292	0.030368
Apolipoprotein D/Lipocalin - signalP detected lipocalin	0.012599	0.030757
Heterogeneous nuclear ribonucleoprotein R (RRM superfamily)	0.010509	0.015361
Voltage-gated shaker-like K+ channel subunit beta/KCNAB	0.009911	0.029692
Translocase of outer mitochondrial membrane complex subunit TOM37/Metaxin 1 - 10 OH-glycosylation sites - 2 predicted membrane helices	0.007596	0.012449
agap006184-pa - 12 OH-glycosylation sites -12 NetOglyc sites	0.004096	0.017105
ribosome-binding protein 1-like isoform X1 - 14 OH-glycosylation sites - signalP detected	0.002235	0.002136
metalloendopeptidase - signalP detected	0.002027	0.002238
protein lap4 isoform x9 - 37 OH-glycosylation sites -37 NetOglyc sites	0.001621	0.002404
agap010641-pa - 28 OH-glycosylation sites -28 NetOglyc sites	-0.00516	0.011402
AGAP002764-PA	-0.00814	0.018558
Uncharacterized conserved protein with TLDc domain	-0.00832	0.029959
agap003638-pa - 25 OH-glycosylation sites -25 NetOglyc sites	-0.00837	0.026494
Rac1 GTPase effector FRL	-0.00989	0.011248
Uncharacterized mRNA-associated protein RAP55	-0.01081	0.024535
AGAP000273-PA	-0.01085	0.074859
agap005273-pa - signalP detected	-0.01163	0.061293
extracellular serine/threonine protein CG31145-like - signalP detected	-0.01364	0.024663
Conserved secreted protein precursor	-0.0183	0.05749
T-cell immunomodulatory protein	-0.02059	0.025405
Peptidylglycine alpha-amidating monooxygenase - probable fragment - signalP detected	-0.02186	0.037203
SAP-90/PSD-95 associated protein-related protein (Vulcan) - probable fragment - 17 OH-glycosylation sites	-0.02343	0.023655
Metallothionein-like protein - probable fragment	-0.02886	0.068066
AAA+-type ATPase	-0.02909	0.027176
TRPL translocation defect protein 14-like isoform X1	-0.03197	0.152852
uncharacterized protein loc5577722 isoform x1 - 21 OH-glycosylation sites -21 NetOglyc sites	-0.03281	0.062241
titin - 11 OH-glycosylation sites -11 NetOglyc sites	-0.03319	0.148541
DEDDy 3'-5' exonuclease domain of	-0.03352	0.147054
Rap1-GTPase-activating protein (Rap1GAP) - probable fragment	-0.0349	0.133386
Pogo transposable element with ZNF domain - probable fragment	-0.03582	0.10723
AGAP012537-PA	-0.03872	0.301605
Very-long-chain acyl-CoA dehydrogenase	-0.03967	0.032127
TMEM214	-0.0409	0.129598
AGAP006398-PA	-0.04143	0.058012
Conserved secreted protein precursor	-0.04497	0.027098
Calponin homology domain - 10 OH-glycosylation sites	-0.04809	0.038586
AAA+-type ATPase	-0.04941	0.048358
agap001486-pa - 10 OH-glycosylation sites - 2 predicted membrane helices	-0.04983	0.063585
cGMP-dependent protein kinase	-0.05179	0.125932
Extracellular protein SEL-1 - 11 OH-glycosylation sites - signalP detected	-0.0518	0.345904
Very long chain acyl-CoA dehydrogenase	-0.05242	0.108415
AGAP007802-PA partial	-0.05418	0.117249
AGAP003302-PA	-0.05483	0.154064
Myosin class II heavy chain - probable fragment	-0.05562	0.225062
AGAP002655-PA	-0.05703	0.373271
lar transmembrane tyrosine phosphatase-interacting protein liprin - probable fragment	-0.0572	0.161266
mediator of RNA polymerase II transcription subunit 24 isoform X2 - 16 OH-glycosylation sites -16 NetOglyc sites	-0.05977	0.162067
nucleobindin-2-like - signalP detected	-0.06079	0.203978
Disintegrin metalloproteinases with thrombospondin repeats - probable fragment - 45 OH-glycosylation sites - signalP detected	-0.06186	0.115092
AGAP005864-PA	-0.06253	0.198654
AGAP013341-PA	-0.0645	0.110746
persulfide dioxygenase ETHE1 mitochondrial isoform X1	-0.066	0.249626
Golgi reassembly stacking protein GRASP65 contains PDZ domain - 22 OH-glycosylation sites -22 NetOglyc sites	-0.06765	0.23841
POU domain class 3 transcription factor 2	-0.07182	0.199058
bromodomain-containing protein 4 - 2 predicted membrane helices	-0.07194	0.281023
PACS-1 cytosolic sorting protein	-0.07344	0.173755
splicing factor - probable fragment	-0.07611	0.124394
agap008113-pa - signalP detected - 3 predicted membrane helices - GPI anchored	-0.07736	0.12081
c-Mpl binding protein contains La domain - 48 OH-glycosylation sites - 48 NetOglyc sites	-0.0775	0.215253
actin binding protein - signalP detected	-0.07983	0.026446
agap002715-pa - 68 OH-glycosylation sites -68 NetOglyc sites	-0.08038	0.135869
Cdc42-interacting protein CIP4	-0.08324	0.177952
Trichohyalin-plectin-homology domain	-0.08329	0.269658
AGAP013375-PA	-0.08472	0.091175
serine-type protease inhibitor	-0.08865	0.086085
Equilibrative nucleoside transporter protein	-0.09471	0.254149
Conserved plasma membrane protein - 2 predicted membrane helices	-0.095	0.361819
ubiquitin carboxyl-terminal hydrolase 7-like isoform X2	-0.09614	0.251368
Nuclear pore complex protein Nup153	-0.09733	0.299936
mitogen-activated protein kinase-binding protein 1-like isoform X2 - 11 OH-glycosylation sites -11 NetOglyc sites	-0.10111	0.366502
thyroid receptor-interacting protein 11 isoform X1	-0.10299	0.524524
Myosin class II heavy chain - probable fragment	-0.10318	0.572325
agap005815-pa - 12 OH-glycosylation sites -12 NetOglyc sites - 2 predicted membrane helices	-0.10345	0.160314
AGAP004830-PA	-0.10356	0.427316
transient receptor potential cation channel protein painless - 5 predicted membrane helices	-0.10362	0.16276
AGAP007765-PA	-0.10471	0.479741
Calpain family cysteine protease	-0.10504	0.830107
Signal transduction protein Enabled contains WH1 domain - 17 OH-glycosylation sites -17 NetOglyc sites	-0.10616	0.172042
AGAP005039-PA	-0.10625	0.150594
RasGAP SH3 binding protein rasputin contains NTF2 and RRM - probable fragment	-0.10909	0.371818
Acid trehalase - signalP detected	-0.10912	0.542634
Conserved plasma membrane protein - 3 predicted membrane helices	-0.11624	0.397543
Trypsin-like serine protease - signalP detected	-0.11975	0.304004
acylpyruvase FAHD1 mitochondrial	-0.12339	0.14882
Fibrillins - signalP detected	-0.12478	0.157012
microtubule-associated protein futsch - 17 OH-glycosylation sites - 17 NetOglyc sites	-0.12877	0.751839
mitochondrial amidoxime-reducing component 1 isoform X2	-0.1295	0.288779
titin homolog	-0.13507	0.18409
insulin receptor tyrosine kinase substrate partial	-0.14273	0.415171
GTP-binding protein GP-1	-0.14369	0.821789
Trypsin-like serine protease - signalP detected	-0.14389	0.034149
Juvenile hormone-inducible protein	-0.14404	0.402983
mitochondrial amidoxime-reducing component 1-like	-0.14874	0.545529
Nuclear pore complex component NPAP60L/NUP50 - 42 OH-glycosylation sites - 42 NetOglyc sites	-0.14953	0.493466
transport and Golgi organization protein 1-like - 15 OH-glycosylation sites - signalP detected	-0.15429	0.776302
AGAP011771-PA partial	-0.15602	0.364062
Ecdysteroid kinase	-0.15965	0.902515
adhesion receptors - signalP detected - 7 predicted membrane helices	-0.16019	0.231792
agap011115-pa - 27 OH-glycosylation sites -27 NetOglyc sites	-0.16254	0.079084
mucin-5AC isoform X1 - 13 OH-glycosylation sites -13 NetOglyc sites	-0.16755	0.503631
AGAP006339-PA	-0.16825	0.247509
pyridoxal-dependent decarboxylase - 31 OH-glycosylation sites - 31 NetOglyc sites	-0.16901	0.300133
Endocytic adaptor protein intersectin - 17 OH-glycosylation sites - 17 NetOglyc sites	-0.16958	0.867166
agap007934-pa partial - signalP detected - 6 predicted membrane helices	-0.17053	0.178907
agap007422-pa - 20 OH-glycosylation sites -20 NetOglyc sites - 3 predicted membrane helices	-0.17148	0.231752
Trypsin-like serine protease - signalP detected	-0.17299	0.951865
Cell death protein 6 homolog	-0.17522	0.326185
Protein tyrosine phosphatase CDC14 - 2 predicted membrane helices	-0.17803	0.283685
Drebrins	-0.17818	0.523651
agap012013-pa partial - 27 OH-glycosylation sites -27 NetOglyc sites	-0.18122	0.868932
agap004256-pb - 18 OH-glycosylation sites -18 NetOglyc sites	-0.18205	0.612716
agap013455-pa - 21 OH-glycosylation sites -21 NetOglyc sites	-0.18576	0.168126
Catalytic domain of the Serine/Threonine Kinases	-0.18615	0.27309
agap011638-pa partial - 12 OH-glycosylation sites -12 NetOglyc sites	-0.18852	0.627792
Transcription coactivator complex P100 component	-0.19044	0.149235
deoxyribonuclease I - probable fragment - signalP detected	-0.19223	0.629051
Ral-GTPase effector RALBP1 - probable fragment - 19 OH-glycosylation sites -19 NetOglyc sites	-0.19696	0.650526
proline-serine-threonine phosphatase-interacting protein (PSTPIP) - probable fragment - 15 OH-glycosylation sites	-0.20177	0.322488
AGAP007570-PA	-0.2088	0.389471
golgin subfamily A member 2 - 20 OH-glycosylation sites -20 NetOglyc sites	-0.20906	1.30141
Acyl-CoA synthetases	-0.2097	0.709227
Juvenile hormone-inducible protein	-0.20996	0.867192
WW domain binding protein WBP-2 contains GRAM domain - 10 OH-glycosylation sites	-0.21369	1.96251
hypothetical protein and_004912 - 30 OH-glycosylation sites - 30 NetOglyc sites	-0.21563	1.12343
agap002619-pa - 25 OH-glycosylation sites -25 NetOglyc sites	-0.21575	0.215477
uncharacterized coiled-coil protein - 10 OH-glycosylation sites	-0.21776	1.61022
nuclear transcription factor Y subunit alpha - 14 OH-glycosylation sites - 14 NetOglyc sites	-0.21792	0.140949
AGAP010051-PA	-0.21826	0.561079
AGAP005235-PA	-0.21998	0.176855
Serine proteinase inhibitor (KU family) - signalP detected	-0.22229	0.959111
Rho GTPase effector BNI1	-0.22348	0.925805
AGAP000545-PA	-0.22527	2.41031
serine/threonine-protein phosphatase 4 regulatory subunit 1-like isoform X2 - 26 OH-glycosylation sites -26 NetOglyc sites	-0.22693	1.54084
Nuclear pore complex Nup98 component (sc Nup145/Nup100/Nup116)	-0.22827	0.355333
conserved hypothetical protein - signalP detected	-0.22865	0.263464
Nebulin repeat protein - probable fragment	-0.22934	0.67093
Conserved plasma membrane protein - 5 predicted membrane helices	-0.23099	0.437748
Vesicle coat complex COPII subunit SEC24/subunit SFB2	-0.23139	0.576044
Fasciclin - signalP detected	-0.23925	0.410343
endothelial lipase isoform X2	-0.24015	0.728508
Nuclear transport receptor exportin 4 (importin beta superfamily)	-0.24782	0.10458
lipoprotein - signalP detected	-0.24987	0.133287
nucleolar and coiled-body phosphoprotein 1	-0.25954	0.694422
titin homolog isoform X1 - 44 OH-glycosylation sites -44 NetOglyc sites	-0.25973	0.857052
Adaptor protein Enigma - probable fragment - 20 OH-glycosylation sites	-0.2622	0.616543
agap002467-pa - signalP detected - 9 predicted membrane helices	-0.26463	0.56006
FAST kinase domain-containing protein 2 mitochondrial	-0.26713	0.606756
homocysteine-responsive endoplasmic reticulum-resident ubiquitin-like domain member 2 protein isoform X1 - 56 OH-glycosylation sites -56 NetOglyc sites - 3 predicted membrane helices	-0.27217	0.687383
Conserved plasma membrane protein - 4 predicted membrane helices	-0.27481	0.227147
Aldo/keto reductase family	-0.27959	0.068907
Vesicle trafficking protein Sec1 - probable fragment	-0.28239	0.537834
SHR-binding domain of vacuolar-sorting associated protein 13	-0.28709	0.318578
transcriptional repressor p66-beta isoform X5 - 19 OH-glycosylation sites -19 NetOglyc sites	-0.28746	0.278654
AGAP013262-PA	-0.28818	0.284509
mediator of RNA polymerase II transcription subunit 12 - 30 OH-glycosylation sites -30 NetOglyc sites	-0.28867	0.532815
Conserved plasma membrane protein - 8 predicted membrane helices	-0.29896	1.26208
Conserved plasma membrane protein - 3 predicted membrane helices	-0.30274	0.469835
DNA helicase - probable fragment	-0.31087	0.13116
Conserved plasma membrane protein - 4 predicted membrane helices	-0.31441	1.55843
leucine-rich repeats - signalP detected	-0.32172	0.650035
agap003439-pg - 15 OH-glycosylation sites -15 NetOglyc sites	-0.32265	0.563318
Kinase A-anchor protein Neurobeachin	-0.32836	0.25993
agap003453-pa - 15 OH-glycosylation sites -15 NetOglyc sites - 3 predicted membrane helices	-0.33352	0.736457
Conserved secreted protein precursor	-0.34096	0.810017
Conserved secreted protein precursor	-0.34173	0.618635
Nuclear pore complex assembly	-0.34772	0.130986
agap001455-pa - 31 OH-glycosylation sites -31 NetOglyc sites	-0.35228	0.213417
Microtubule-associated tumor suppressor 1 homolog - probable fragment	-0.35394	1.13003
DOMON domain of stromal cell-derived receptor 2 - 10 OH-glycosylation sites - signalP detected - 7 predicted membrane helices	-0.35436	0.956821
C2H2-type Zn-finger protein	-0.35759	0.688645
Trypsin-like serine protease - signalP detected	-0.35922	1.75262
cargo transport protein ERV29 - 6 predicted membrane helices	-0.37139	0.304711
agap007647-pa - 13 OH-glycosylation sites -13 NetOglyc sites	-0.37868	0.607326
PDZ domain found in a variety of Eumetazoan signaling molecules - 21 OH-glycosylation sites -21 NetOglyc sites	-0.38432	1.68517
agap006428-pa - 12 OH-glycosylation sites -12 NetOglyc sites	-0.38634	0.298078
AGAP005120-PA	-0.39007	0.550509
Lysosomal & prostatic acid phosphatases - signalP detected	-0.39992	0.536327
Alpha-amylase - signalP detected	-0.40611	1.5029
oxidase/peroxidase - signalP detected	-0.41371	0.36971
Protein tyrosine phosphatase PTPMEG contains FERM domain - probable fragment	-0.41842	0.487733
Transcription initiation factor TFIID component TAF4 family - 35 OH-glycosylation sites -35 NetOglyc sites	-0.42104	1.46635
agap007833-pa partial - 12 OH-glycosylation sites -12 NetOglyc sites	-0.42692	1.17444
tRNA 2-thiocytidine biosynthesis protein TtcA	-0.45764	0.282024
Catalytic domain of the Serine/Threonine Kinase	-0.48744	0.31759
Unknown product	-0.4917	1.42518
Fatty acid-binding protein FABP	-0.50502	2.36564
Amino acid transporters - 12 predicted membrane helices	-0.50824	1.22108
RNA-binding protein of the Puf family - probable fragment	-0.51751	0.978949
AGAP009502-PA	-0.53442	0.779793
Conserved secreted protein precursor	-0.53902	1.02646
sodium/solute symporter - signalP detected - 13 predicted membrane helices	-0.53928	0.570568
AGAP003906-PA	-0.54117	0.480784
Conserved plasma membrane protein - 2 predicted membrane helices	-0.54179	0.549818
RNA-binding protein FUS-like isoform X1	-0.57331	1.65312
Conserved secreted protein precursor	-0.58879	0.762818
AGAP011464-PA partial	-0.59514	1.52857
uncharacterized protein loc5572076 - 36 OH-glycosylation sites - 36 NetOglyc sites	-0.61283	0.6573
UDP-glucoronosyl and UDP-glucosyl transferase - signalP detected - 2 predicted membrane helices	-0.61821	1.14772
AGAP000023-PA	-0.61939	1.6451
Wings apart-like protein regulation of heterochromatin - 13 OH-glycosylation sites -13 NetOglyc sites	-0.68101	0.40729
Conserved plasma membrane protein - 4 predicted membrane helices	-0.68674	0.382605
Catalytic domain of the Serine/Threonine protein kinases	-0.75069	0.328215
Conserved plasma membrane protein - 2 predicted membrane helices	-0.7511	0.617135
uncharacterized conserved protein - 16 OH-glycosylation sites - 16 NetOglyc sites	-0.75216	0.561781
Conserved plasma membrane protein - 2 predicted membrane helices	-0.79711	0.325273
E3 ubiquitin-protein ligase UBR4	-0.86456	0.35455
Protein phosphatase 1 regulatory subunit 37 - probable fragment - 81 OH-glycosylation sites	-0.91537	0.865314
Secreted metalloprotease	-0.97424	0.629184
Lipoprotein amino terminal region - signalP detected	-1.05044	1.28262
RNA-binding protein Sam68	-1.05716	0.370196
RNA-binding protein 25 - probable fragment - 22 OH-glycosylation sites	-1.06518	0.852565
AGAP011455-PA	-1.12043	0.366332
metallo-beta-lactamase domain-containing protein 1	-1.14976	0.359374
translation initiation inhibitor UK114/IBM1	-1.15501	0.655614
E3 ubiquitin-protein ligase KCMF1-like isoform X2	-1.32005	0.692009
fry-like conserved - probable fragment - 13 OH-glycosylation sites - 13 NetOglyc sites	-1.36031	0.682866
agap005433-pa - 10 OH-glycosylation sites - signalP detected - 4 predicted membrane helices	-1.36064	0.312933
Conserved secreted protein precursor	-1.86607	0.750552
Lysosomal trafficking regulator LYST - probable fragment	-2.09988	0.490785
muscle M-line assembly protein unc-89-like - 63 OH-glycosylation sites - 63 NetOglyc sites	-2.34772	0.472533
(acyl-carrier-protein) S-malonyltransferase	0.56015	0.191152
1,2-dihydroxy-3-keto-5-methylthiopentene dioxygenase	0.129292	0.465046
1,4-alpha-glucan branching enzyme	-0.19073	0.849692
14 kDa phosphohistidine phosphatase	0.207681	0.359869
14.5 kDa salivary peptide	1.05408	0.54469
14-3-3 protein epsilon	0.167012	0.604711
1-acyl-sn-glycerol-3-phosphate acyltransferase gamma	-0.32276	0.875456
1-phosphatidylinositol-3-phosphate 5-kinase	0.974083	0.85683
1-pyrroline-5-carboxylate dehydrogenase	0.12966	0.792212
2,3-bisphosphoglycerate-dependent phosphoglycerate mutase	0.257194	1.28847
2',5'-phosphodiesterase 12	-0.20292	0.159459
20S proteasome subunit beta 2	0.183718	0.97047
20S proteasome subunit beta 3	0.126586	0.632586
20S proteasome subunit beta 4	-0.87787	1.15172
20S proteasome subunit beta 5	-0.20305	0.305
20S proteasome subunit beta 6	-0.10308	0.174346
20S proteasome subunit beta 7	0.341788	0.727158
23.4 kDa salivary protein	-1.00677	1.11007
26S proteasome non-ATPase regulatory subunit 5	-0.79359	0.322958
2-hydroxyglutarate dehydrogenase	0.009188	0.024699
2-oxo-4-hydroxy-4-carboxy-5-ureidoimidazoline decarboxylase	0.172892	0.033292
2-oxoglutarate and iron-dependent oxygenase domain-containing protein 1	0.940848	0.405102
2-oxoglutarate and iron-dependent oxygenase domain-containing protein 1	0.013997	0.019986
2-oxoglutarate dehydrogenase E1 component DHKTD1	0.144872	0.083822
2-oxoglutarate dehydrogenase E2 component (dihydrolipoamide succinyltransferas	0.26998	1.04471
2-oxoisovalerate dehydrogenase E1 component, alpha subunit	-0.02235	0.113047
2-oxoisovalerate dehydrogenase E1 component, beta subunit	-0.0575	0.203635
2-oxoisovalerate dehydrogenase E2 component (dihydrolipoyl transacylase)	-0.13376	1.13447
3'(2'), 5'-bisphosphate nucleotidase	0.383098	2.1163
3,2-trans-enoyl-CoA isomerase mitochondrial	0.020401	0.093327
3',5'-cyclic-nucleotide phosphodiesterase	0.427273	0.97034
3',5'-cyclic-nucleotide phosphodiesterase	0.000464	0.00174
3-hydroxyacyl-CoA dehydrogenase / 3-hydroxy-2-methylbutyryl-CoA dehydrogenase	-0.04628	0.117003
3-hydroxyisobutyrate dehydrogenase	0.017266	0.052881
3-hydroxyisobutyryl-CoA hydrolase, mitochondrial	-0.09552	0.140278
3-ketoacyl-CoA reductase	0.150351	0.589586
3-methylcrotonyl-CoA carboxylase alpha subunit	-0.1566	0.43082
3-methylcrotonyl-CoA carboxylase beta subunit	0.017612	0.084477
3-oxoacyl-(acyl-carrier protein) reductase fabG2	0.250539	1.67296
3-oxoacyl-(acyl-carrier-protein) synthase II	0.041783	0.10497
3'-phosphoadenosine 5'-phosphosulfate synthase	-0.11693	0.118627
40S ribosomal protein S27a	0.067533	0.129611
4-coumarate:CoA ligase	-0.01909	0.030737
4-coumarate:CoA ligase isoform 2	-0.00902	0.016097
4-nitrophenyl phosphatase	-0.40133	0.985453
5' nucleotidase, ecto	-0.36491	0.637521
5'-3' exoribonuclease 1	0.179963	0.947917
5'-3' exoribonuclease 2	-0.02303	0.025046
5'-AMP-activated protein kinase, catalytic alpha subunit	0.295821	0.592919
5-formyltetrahydrofolate cyclo-ligase	2.6985	1.11143
5-hydroxyisourate hydrolase	1.05746	0.551605
5'-methylthioadenosine phosphorylase	0.023008	0.101247
5'-nucleotidase	0.052993	0.11066
5'-nucleotidase	-0.04847	0.192019
5-oxoprolinase (ATP-hydrolysing)	-0.05568	0.22116
60 kDa heat shock protein, mitochondrial precursor	0.099997	0.383474
60S ribosomal protein L7	0.005583	0.021848
60S ribosome subunit biogenesis protein NIP7 homolog	1.41169	0.660879
6-phosphofructo-2-kinase / fructose-2,6-bisphosphatase	-0.18551	0.809609
6-phosphogluconate dehydrogenase, decarboxylating	-0.3286	1.30453
6-phosphogluconolactonase	0.955705	0.545879
A5R1: antigen 5 related protein 1	-0.23753	0.269388
A5R2: antigen 5 related protein 2	0.22407	1.32897
AAA family ATPase, CDC48 subfamily protein	-1.2688	0.580992
AAPP: Anopheline antiplatelet protein	-0.36227	1.18316
Aats-ala: Alanyl-tRNA synthetase	0.385976	1.52511
Aats-tyr: tyrosyl-tRNA synthetase	0.081457	0.312243
ABCA7: ATP-binding cassette transporter (ABC transporter) family A member 7	0.358843	0.840569
ABCB1: ATP-binding cassette transporter (ABC transporter) family B member 1	-0.21544	0.723857
ABCB2: ATP-binding cassette transporter (ABC transporter) family B member 2	1.0147	0.458805
ABCB4: ATP-binding cassette transporter (ABC transporter) family B member 4	0.261153	0.407974
ABCB5: ATP-binding cassette transporter (ABC transporter) family B member 5	0.183938	0.093053
ABCC14: ATP-binding cassette transporter (ABC transporter) family C member 14	0.191626	1.10011
ABCC2: ATP-binding cassette transporter (ABC transporter) family C member 2	0.000764	0.002033
ABCC7: ATP-binding cassette transporter (ABC transporter) family C member 7	0.206643	1.08112
ABCD2: ATP-binding cassette transporter (ABC transporter) family D member 2	0.327208	0.609089
ABCE1: ATP-binding cassette transporter (ABC transporter) family E member 1	0.185772	0.541112
ABCE2: ATP-binding cassette transporter (ABC transporter) family E member 2	-0.10242	0.449912
ABCF1: ATP-binding cassette transporter (ABC transporter) family F member 1	-0.15549	0.228559
ABCF2: ATP-binding cassette transporter (ABC transporter) family F member 2	-0.32089	1.32363
ABCF3: ATP-binding cassette transporter (ABC transporter) family F member 3	-0.22505	0.742384
ABCG13: ATP-binding cassette transporter (ABC transporter) family G member 13	-0.76917	0.542048
ABCG14: ATP-binding cassette transporter (ABC transporter) family G member 14	-0.01477	0.009771
ABCG16: ATP-binding cassette transporter (ABC transporter) family G member 16	-0.82496	1.02924
ABCG17: ATP-binding cassette transporter (ABC transporter) family G member 17	-1.15115	1.28277
ABCG4: ATP-binding cassette transporter (ABC transporter) family G member 4	0.216253	0.545516
ABCG7: ATP-binding cassette transporter (ABC transporter) family G member 7	-0.65291	0.4072
ABCH2: ATP-binding cassette transporter (ABC transporter) family H member 2	0.021402	0.025758
abhydrolase domain-containing protein 11	0.069244	0.172793
ACE1: Acetylcholinesterase	0.263021	0.443298
acetyl-CoA acyltransferase	-0.18419	2.17036
acetyl-CoA acyltransferase 2	-0.26788	0.400511
acetyl-CoA C-acetyltransferase	0.201129	0.406858
acetyl-CoA C-acetyltransferase	-0.22882	0.397944
acetyl-CoA carboxylase / biotin carboxylase	-0.34514	1.77573
acetyl-CoA hydrolase/transferase (Precursor)	-0.04595	0.125931
acetyl-CoA synthetase	0.156784	0.453689
acetyl-coenzyme A transporter	-0.27222	0.401402
acid phosphatase	-0.12996	0.158472
aconitate hydratase 1 / homoaconitase	0.044134	0.227397
aconitate hydratase 1 / homoaconitase	-0.17276	0.548492
actin related protein 2/3 complex, subunit 3	0.633173	1.31804
actin related protein 2/3 complex, subunit 4	0.036941	0.13354
Actin5C: Actin-5C	0.451246	0.986731
actin-binding LIM protein	0.259867	0.723139
Actincytosk:	0.069373	0.338324
actin-like protein 6B	-0.14298	0.46091
actin-related protein 2/3 complex subunit 1A	-0.01135	0.036923
Activating signal cointegrator 1 complex subunit 3	-0.01815	0.075672
acyl-CoA dehydrogenase	-0.38289	0.693807
acyl-CoA oxidase	0.032094	0.056099
acyl-CoA oxidase	-0.65825	0.801167
acyl-CoA thioesterase 9.1	0.228695	2.31958
Acyl-coenzyme A oxidase	-0.44428	0.700726
acyl-coenzyme A thioesterase 13	-0.27828	0.518723
AD20590: S-(hydroxymethyl)glutathione dehydrogenase	-0.03086	0.066284
Adaptin ear-binding coat-associated protein 1	-0.07906	0.188451
Adaptor-related protein complex 2, beta 1 subunit	0.225105	0.798125
Adaptor-related protein complex 3, delta 1 subunit	-0.63258	0.979075
Adducin	-0.00303	0.012154
adenine phosphoribosyltransferase	0.066612	0.087742
Adenosylhomocysteinase	0.163291	1.98159
Adenylosuccinate lyase	-0.01131	0.122103
adenylosuccinate synthase	-0.08122	0.143065
adenylyl cyclase-associated protein 1	-0.00011	0.000426
Adk2: adenylate kinase 2, mitochondrial	0.306208	1.46025
AdoMet-dependent rRNA methyltransferase	0.054321	0.050958
ADP,ATP carrier protein 1	0.125376	0.314233
ADP,ATP carrier protein 2	-1.37616	0.299038
ADP-ribosylation factor GTPase-activating protein 2/3	-0.10386	0.22724
ADP-ribosylation factor related protein 1	0.067339	0.098643
ADP-ribosylation factor-binding protein GGA	0.064979	0.228201
ADP-ribosylation factor-like protein	-0.05159	0.217974
Adrenodoxin	0.617346	0.834968
Adrenodoxin:	0.220918	0.408763
afadin	-0.00883	0.058614
AFG3 family protein	0.078537	0.30259
AGO1: argonaute 1	0.256739	0.600591
AGO2: argonaute 2	-0.20705	0.318044
Ahcy13: Adenosylhomocysteinase	-0.02555	0.104019
AIF-like mitochondrial oxidoreductase (Nfrl)	0.603309	0.361515
AIMP1: aminoacyl tRNA synthase complex-interacting multifunctional protein 1	0.449608	0.966011
AIMP2: aminoacyl tRNA synthase complex-interacting multifunctional protein 2	0.180118	0.436516
AIMP3: aminoacyl tRNA synthase complex-interacting multifunctional protein 3	0.53405	1.59418
A-kinase anchor protein 13	0.35939	0.87311
alanine transaminase	-0.10786	0.435012
aldehyde dehydrogenase (NAD+)	0.055321	0.109471
aldehyde dehydrogenase (NAD+)	0.046926	0.178132
aldehyde dehydrogenase family 7 member A1	0.05906	0.318
aldehyde oxidase	0.211571	0.192165
aldehyde oxidase	-0.08072	1.01641
aldehyde reductase	-0.05191	0.214047
aldehyde reductase	-0.26698	1.7689
Aldehyde_oxidase:	0.528432	1.19374
Alkaline phosphatase	0.213943	0.465983
All-trans and 9-cis	0.258238	0.813189
All-trans/9-cis	-0.36347	1.05817
All-trans/9-cis/11-cis	0.032467	0.13971
All-trans/9-cis/11-cis	-0.19082	0.336072
alpha 1,3-glucosidase	0.296488	1.00011
alpha,alpha-trehalase	0.023441	0.03328
Alpha-1,2-mannosyltransferase	0.263789	0.428053
alpha-1,2-mannosyltransferase	-0.89823	0.579838
alpha-1,3/alpha-1, 6-mannosyltransferase	-0.04172	0.106896
Alpha-1,3-glucosyltransferase	-0.31911	0.608809
alpha-1,3-mannosyltransferase	-0.28357	0.35873
alpha-1,4-N-acetylglucosaminyltransferase EXTL3	0.273775	0.353422
alpha-1,6-mannosyltransferase	0.18196	0.458279
alpha-2-macroglobulin receptor-associated protein	0.342488	1.24133
alpha-Adaptin: AP-2 complex subunit alpha	-0.02171	0.414268
alpha-aminoadipic semialdehyde synthase	0.520896	0.951723
alpha-centractin	0.094279	0.089534
alpha-mannosidase II	0.055797	0.030352
alpha-N-acetylgalactosaminidase	0.07835	0.294429
alpha-N-acetylglucosaminidase	-0.30874	0.397544
alpha-soluble NSF attachment protein	0.199006	0.367858
Amidophosphoribosyltransferase	0.200127	0.712721
amino acid transporter protein	0.011824	0.027605
Aminoacylase	-0.10105	0.360742
Aminomethyltransferase	0.064227	0.114174
AMP deaminase	-0.12588	0.937981
AMP dependent ligase	-0.23184	0.715725
AMP-activated protein kinase, gamma regulatory subunit	-0.16174	0.919788
AMP-binding domain protein	0.030182	0.044197
amyloid beta precursor protein binding protein 1	-1.90392	1.17603
amyrel	-0.1935	1.02284
ancient conserved domain-containing protein 2	0.272951	1.24242
ankyrin	0.338322	1.66401
ankyrin repeat and FYVE domain-containing protein 1	-0.18099	0.197031
ankyrin repeat and MYND domain-containing protein 2	0.113096	0.445702
ankyrin repeat domain-containing protein 13D	0.144945	0.385806
ankyrin repeat domain-containing protein 17	-0.123	0.065485
ankyrin repeat-rich membrane spanning protein	-0.02944	0.092135
annexin A4	1.93986	0.732176
anoctamin 5	0.146873	0.15177
antiviral helicase SKI2	0.337688	0.67078
ANXB10B: annexin B10B	0.084101	0.427829
ANXB10C: annexin B10C	0.267333	0.721408
ANXB9: annexin B9	0.089259	0.306084
AP-1 complex subunit gamma	0.228608	1.08881
AP-1 complex subunit mu	0.131107	0.69692
AP-1 complex subunit sigma 1/2	-0.00642	0.013276
AP-2 complex subunit mu-1	-0.06088	0.221364
AP-2 complex subunit sigma	-0.26655	0.199613
AP2-associated kinase	0.071356	0.111753
AP-3 complex subunit beta	-0.05825	0.174588
AP7862:	0.145145	0.454046
APG18B: autophagy related gene	-0.30689	0.509382
APG5: autophagy related gene	0.514534	0.327807
APG7A: autophagy related gene	-0.04617	0.241642
APG7B: autophagy related gene	0.350835	0.374603
APG9: autophagy related gene	-0.2989	0.913842
apolipoprotein D	0.920124	0.601088
apoptosis inhibitor	0.393849	0.718868
Apoptotic chromatin condensation inducer in the nucleus	-0.09602	0.38114
AQP1: Aquaporin 1	-0.16304	0.215996
AQP2: aquaporin	-0.38754	0.712429
AQP4: aquaporin	-0.46814	0.596481
ARC-P34: actin-related protein 2/3 complex subunit 2	0.469854	1.69898
Arf1: ADP-ribosylation factor 1	0.201475	0.237039
Arf2: ADP-ribosylation factor 2	0.19151	0.240141
Arf3: ADP-ribosylation factor 3	0.409516	0.402718
Arf-GAP with coiled-coil, ANK repeat and PH domain-containing protein	0.152387	0.157852
Arginase	-0.31097	1.38092
argininosuccinate lyase	-0.00158	0.005953
Argininosuccinate synthase	1.10755	0.491051
arginyl-tRNA synthetase	-0.25831	0.321014
Arl1: ADP-ribosylation factor-like protein 1	-0.04564	0.089087
Arl2: ADP-ribosylation factor-like protein 2	1.10826	0.591808
arm: Armadillo segment polarity protein	-0.05394	0.510251
Armadillo repeat-containing protein 6	-0.2529	0.394463
ARP2 actin-related protein 2 homolog	-0.23593	0.273333
arrestin domain containing 2	-0.03126	0.041078
arrestin domain-containing protein 3	-0.03139	0.163515
ARRK: Arrestin kurtz-like	-0.96359	0.382401
Ars2: Serrate RNA effector molecule homolog	-0.14342	0.499519
arylformamidase	-0.96008	0.593577
Arylsulfatase b	-0.04093	0.16245
ASNA1: arsenical pump-driving ATPase	-0.20583	0.783287
asparaginyl-tRNA synthetase	1.58805	0.589497
asparaginyl-tRNA synthetase	0.342358	0.65185
aspartate aminotransferase, cytoplasmic	-0.21767	0.470521
aspartate aminotransferase, mitochondrial	-0.08771	0.095413
aspartyl-tRNA synthetase	0.091767	0.228739
atlastin	-0.07555	0.237838
ATP citrate lyase	-0.29706	0.493803
ATP synthase mitochondrial F1 complex assembly factor 1	0.03811	0.062544
ATP-dependent Clp protease ATP-binding subunit clpX-like, mitochondrial	0.061018	0.114055
ATP-dependent Clp protease, protease subunit	1.29963	0.688989
ATP-dependent metalloprotease	0.105463	0.093737
ATP-dependent RNA helicase	0.386871	1.28588
ATP-dependent RNA helicase	0.02401	0.110191
ATP-dependent RNA helicase A	-0.11729	0.620978
ATP-dependent RNA helicase DBP2	0.122803	1.02239
ATP-dependent RNA helicase DDX1	0.072549	0.159757
ATP-dependent RNA helicase DDX10/DBP4	0.083913	0.051775
ATP-dependent RNA helicase DDX18/HAS1	-0.03016	0.109367
ATP-dependent RNA helicase DDX20	0.047344	0.214571
ATP-dependent RNA helicase DDX23/PRP28	0.436423	0.785929
ATP-dependent RNA helicase DDX24/MAK5	0.591767	0.428627
ATP-dependent RNA helicase DDX27	-0.07796	0.086731
ATP-dependent RNA helicase DDX31/DBP7	0.520999	0.397537
ATP-dependent RNA helicase DDX42	0.191121	0.967409
ATP-dependent RNA helicase DDX46/PRP5	-0.00277	0.008883
ATP-dependent RNA helicase DDX47/RRP3	0.069882	0.220782
ATP-dependent RNA helicase DDX5/DBP2	0.089256	0.405263
ATP-dependent RNA helicase DDX5/DBP2	0.063265	0.583467
ATP-dependent RNA helicase DDX5/DBP2	0.053547	0.206666
ATP-dependent RNA helicase DDX51/DBP6	0.536323	0.449414
ATP-dependent RNA helicase DDX54/DBP10	0.115041	0.409884
ATP-dependent RNA helicase DDX56/DBP9	1.01768	0.671037
ATP-dependent RNA helicase DDX6/DHH1	0.013793	0.06198
ATP-dependent RNA helicase DHX37/DHR1	0.82129	1.38079
ATP-dependent RNA helicase DHX57	0.043581	0.086216
ATP-dependent RNA helicase DHX8/PRP22	0.642558	1.19578
ATP-dependent RNA helicase DOB1	0.439514	0.69161
ATP-dependent RNA helicase UAP56/SUB2	0.080732	0.907309
ATPsynB: F-type H+-transporting ATPase subunit b	0.391581	1.07931
ATPsynE: F-type H+-transporting ATPase subunit e	0.081544	0.126821
ATPsynF: F-type H+-transporting ATPase subunit f	0.113284	0.167906
ATPsynO: F-type H+-transporting ATPase oligomycin sensitivity conferral protein	0.706893	1.28363
atrial natriuretic peptide receptor A	-0.18442	0.610789
Atrophin-1 interacting protein 5 (WW domain containing E3 ubiquitin protein li	0.244766	0.403358
aubergine	-0.17266	1.23644
autophagy-related protein 7	-0.05422	0.18819
Basic leucine zipper and W2 domain-containing protein 1	0.088782	0.328741
B-cell receptor-associated protein 31	-0.61768	0.607827
BCS1 (mitochondrial chaperone) homolog family member	-0.03712	0.029554
ben: E2 ubiquitin-conjugating enzyme, bendless	0.130608	0.16322
bestrophin 2,3,4	0.230736	0.206402
beta-1,4-mannosyltransferase	0.103786	0.298677
beta-adrenergic-receptor kinase	-0.20782	0.571448
beta-catenin-like protein 1	-0.0389	0.021298
beta-galactosidase	-0.07886	0.265803
Beta-galactosidase	-0.93791	0.80753
beta-ureidopropionase	0.746114	1.40208
bifunctional glutamyl/prolyl-tRNA synthetase	0.092923	0.339506
bifunctional lysine-specific demethylase and histidyl-hydroxylase NO66	0.080444	0.186406
Bifunctional purine biosynthesis protein	0.00617	0.009364
Bifunctional pyrimidine biosynthesis protein (PyrABCN)	0.098083	0.369199
biotin--protein ligase	0.052697	0.063967
bis(5'-nucleosidyl)-tetraphosphatase	0.240339	0.733991
bleomycin hydrolase	-0.16875	0.622283
Brain protein 16	-0.00722	0.007479
branched-chain-amino-acid aminotransferase 2	0.350472	0.249283
Breast carcinoma amplified sequence 3	0.391707	1.06281
Brefeldin A-inhibited guanine nucleotide-exchange protein	-0.06895	0.654164
bridging integrator	0.048244	0.156707
bud site selection protein 31	0.381785	0.544879
butyryl-CoA dehydrogenase	-0.25056	0.538374
butyryl-CoA dehydrogenase	-0.30934	0.893282
bystin	0.345829	0.129738
C-1-tetrahydrofolate synthase, mitochondrial precursor	0.104626	0.324226
cadherin-87A	0.154933	1.0103
calcium binding protein	0.35891	0.994676
calcium binding protein 39	0.118988	0.366514
calcium/calmodulin-dependent protein kinase I	0.054079	0.406305
calcium/calmodulin-dependent protein kinase kinase	0.195454	0.388756
calcium/calmodulin-dependent serine protein kinase	0.180662	1.00474
calcium-binding mitochondrial carrier protein Aralar1	0.090359	0.105184
calcium-independent phospholipase A2	0.133537	0.704193
Calcium-transporting ATPase	-0.11251	0.291851
calnexin	0.093241	0.358622
calpain-3	-0.24906	0.814789
calumenin isoform b precursor	0.894196	2.03984
cAMP-dependent protein kinase regulator	0.087537	0.589194
CAP-Gly domain-containing linker protein 1	-0.10109	0.28399
Capping protein (actin filament) muscle Z-line, alpha 1	0.086978	0.14951
carbonic anhydrase	0.529404	2.48508
carbonic anhydrase	0.037534	0.057584
Carbonic anhydrase	-0.21385	0.98578
carboxypeptidase A	0.084667	0.290879
carboxypeptidase A	-0.11541	0.28043
carboxypeptidase D	0.105401	0.318002
carboxy-terminal domain RNA polymerase II polypeptide A small phosphatase	2.44713	0.851047
carnitine O-acetyltransferase	0.299766	0.617848
carnitine O-palmitoyltransferase 2	-0.43863	0.677996
casein kinase 1, alpha	-0.05424	0.149991
casein kinase 1, gamma	0.030659	0.075753
casein kinase II subunit alpha	0.312671	0.354052
casein kinase II subunit beta	0.543487	1.5421
casp: caspar	0.088047	0.11281
CAT1: Catalase	0.212179	1.30362
catenin alpha	0.021393	0.069846
cathepsin B	-0.05771	0.265667
cathepsin D	-0.45207	1.90675
cathepsin F	0.237507	0.565417
Cation chloride cotransporter	-0.02156	0.072398
cation-transporting ATPase 13A1	-0.33791	1.94655
cation-transporting ATPase 13A3/4/5	-0.12616	0.396784
Cbp20: Nuclear cap-binding protein subunit 2	0.10999	0.444578
Cbp80: Nuclear cap-binding protein subunit 1	0.144114	0.239008
CCR4-NOT transcription complex subunit 4	-0.49157	0.324728
CCR4-NOT transcription complex, subunit 1	0.342169	1.32742
Ccs: copper chaperone for superoxide dismutase	-2.42184	1.12153
CCT1: Chaperonin containing TCP1 subunit 1	0.072784	0.218291
CCT2: Chaperonin containing TCP1 subunit 2	0.062457	0.322234
CCT3: Chaperonin containing TCP1 subunit 3	0.180948	0.538275
CCT4: Chaperonin containing TCP1 subunit 4	0.133128	1.44346
CCT5: Chaperonin containing TCP1 subunit 5	0.101156	1.38314
CCT6: Chaperonin containing TCP1 subunit 6	0.161835	0.768525
CCT7: Chaperonin containing TCP1 subunit 7	0.055712	0.162128
CCT8: Chaperonin containing TCP1 subunit 8	0.102029	0.447315
Cdc42: cell division cycle Cdc42 homolog	0.06105	0.076814
CDGSH iron sulfur domain-containing protein 2 homolog	0.027077	0.04679
Cdk5rap3	0.396615	0.553362
CDP-diacylglycerol--inositol 3-phosphatidyltransferase	-0.12068	0.17421
cell cycle progression	0.085817	0.406823
cell division cycle protein 37	-0.14207	0.208409
cellular retinaldehyde binding protein	0.583356	0.432617
centromere/kinetochore protein ZW10	-0.25108	1.11551
ceramide synthetase	1.22441	0.54976
cGMP-specific 3', 5'-cyclic phosphodiesterase	-0.01164	0.025169
cGMP-specific 3',5'-cyclic phosphodiesterase	0.631188	1.08963
chaperone DnaJ protein	0.246482	1.55146
ChAT: choline O-acetyltransferase	-0.01489	0.038905
Chitinase domain-containing protein 1	-0.45239	0.367348
chloride channel	-0.03255	0.036549
chloride channel 7	-0.09891	0.344104
chloride intracellular channel	0.164916	0.499543
choline-phosphate cytidylyltransferase	0.055454	0.092462
chordin	-0.5334	0.942865
chromobox protein 5	-1.01286	0.361388
chromobox protein homolog 1	1.45425	0.593605
chromodomain-helicase-DNA-binding protein 4	0.101201	0.269961
chromodomain-helicase-DNA-binding protein 7	-0.95815	0.378042
Ciao1: cytosolic iron-sulfur protein assembly protein	1.03467	0.365202
Citrate synthase	0.170268	1.29673
classical protein kinase C	-0.0081	0.014056
Clathrin heavy chain	0.06444	0.221266
Cleavage and polyadenylation specificity factor subunit 1	-0.25097	0.827211
cleavage and polyadenylation specificity factor subunit 5	1.04183	0.667012
cleavage and polyadenylation specificity factor subunit 6/7	0.239817	0.365653
cleavage stimulation factor subunit 3	0.06384	0.142012
CLIPA9: CLIP-domain serine protease	1.76074	0.599369
CLIP-associating protein 1/2	-0.04914	0.484274
Clustered mitochondria protein homolog	0.03362	0.188814
C-myc promoter-binding protein	0.378831	2.15235
Coactosin-like protein	-0.0444	0.05622
coatomer protein complex, subunit alpha (xenin)	0.032042	0.082733
Coatomer protein complex, subunit beta 2	0.212708	1.3131
Coatomer subunit beta	0.139095	2.72567
Coatomer subunit delta	0.042936	0.195073
Coatomer subunit epsilon	0.185582	1.0149
Coatomer subunit gamma	0.118242	0.379696
COE09916: carboxylesterase	0.0871	0.22714
COEAE2E: carboxylesterase alpha esterase	-1.65705	1.0353
COEAE2F: carboxylesterase	-0.11211	0.673971
COEBE3C: carboxylesterase beta esterase	-0.35231	0.911568
cofilin	0.10519	0.643734
cohesin complex subunit SA-1/2	0.011914	0.027109
cohesin loading factor subunit SCC2	0.234739	0.366431
coiled-coil and C2 domain-containing protein 1-like	1.27566	1.64355
coiled-coil domain-containing protein 22 homolog	0.65027	1.01645
coiled-coil domain-containing protein 47	0.393674	0.595202
coiled-coil domain-containing protein 58	-0.22527	0.637563
coiled-coil domain-containing protein 6	1.92148	1.0816
collagen type IV alpha	-0.08087	0.104868
collagen type IV alpha	-0.41572	0.862689
collagen type IV alpha-3-binding protein	0.05164	0.100431
COMPASS component SWD3	1.2401	0.717721
complement component 1 Q subcomponent-binding protein, mitochondrial	-0.36268	0.765796
Component of oligomeric golgi complex 3	0.028126	0.131796
conserved oligomeric Golgi complex component 4	-0.00443	0.005707
conserved oligomeric Golgi complex subunit 2	0.115351	0.427733
conserved oligomeric Golgi complex subunit 8	0.433456	0.535729
Contactin associated protein-like 2	0.118591	1.10893
COP9 signalosome complex subunit	0.854213	0.669585
COP9 signalosome complex subunit 3	0.336834	0.925766
COP9 signalosome complex subunit 5	0.307393	0.426855
COP9 signalosome complex subunit 6	-0.31625	0.312662
COP9 signalosome subunit 4	1.00182	0.453447
coproporphyrinogen III oxidase	0.152335	0.977281
Copz1 protein	0.25337	1.97398
coronin homolog	0.259953	0.579157
coronin homolog	-0.04229	0.128167
cortactin	-0.00452	0.010591
CoVa: cytochrome c oxidase subunit Va	0.788361	0.375692
COX assembly mitochondrial protein	2.43489	0.962349
COX1: cytochrome c oxidase subunit I	-0.10032	0.120244
COX2: cytochrome c oxidase subunit II	0.211147	0.230008
Cp1: Cathepsin L	0.07299	0.164095
Cpr: NADPH cytochrome P450 reductase	0.091319	0.476641
Crc: calreticulin	0.112378	0.942615
CRY2: cryptochrome 2	0.407154	0.620076
C-terminal-binding protein	0.042397	0.174228
CTL6: C-type lectin (CTL)	0.150182	0.32988
CTLGA2: C-type lectin (CTL) - galactose binding	0.356551	0.203932
CTL-like protein 1	0.073715	0.136383
CTL-like protein 2	-0.04486	0.134254
CTPsyn: CTP synthase	-0.07001	0.112158
cubilin	-0.7497	0.682119
Cullin 1	-0.06887	0.294948
cullin 2	0.012783	0.045161
cullin 3	0.149543	0.298544
cullin 4	0.065456	0.173797
Cullin-associated NEDD8-dissociated protein 1	-0.10749	0.181722
CuSOD3: copper-zinc superoxide dismutase 3	0.047947	0.212674
cyanogenic beta-glucosidase	-0.36005	1.05048
cyclin G-associated kinase	0.097818	0.394912
cyclin Y	0.081121	0.171058
cyclin-dependent kinase 14	0.190498	0.605898
CYP12F2: cytochrome P450	0.968379	0.389775
CYP12F4: cytochrome P450	0.007088	0.045971
CYP301A1: cytochrome P450	2.27471	0.962956
CYP304C1: cytochrome P450	0.221491	0.061702
CYP329A1: cytochrome P450	0.299178	0.743387
CYP4D15: cytochrome P450	0.289661	0.617626
CYP6AA1: cytochrome P450	-0.27937	1.85941
CYP6AG2: cytochrome P450	0.137987	0.230204
CYP6AH1: cytochrome P450	-0.40327	1.95728
CYP6AK1: cytochrome P450	-0.33462	2.47988
CYP6M1: cytochrome P450	0.12545	0.482998
CYP9J3: Cytochrome P450	0.302042	2.56353
CYP9J4: cytochrome P450	0.223498	0.721686
CYP9L1: cytochrome P450	0.109379	0.03784
Cystathionine beta-synthase	0.259472	0.835056
cystathionine gamma-lyase	0.054905	0.139708
Cystatin-like protein	0.250542	0.75328
cysteamine dioxygenase	-0.91118	0.816181
cysteine and histidine-rich domain-containing protein	0.44034	0.385256
cysteine desulfurase	0.130798	0.428598
cysteine-rich with EGF-like domain protein 2	1.46233	0.744203
cysteinyl-tRNA synthetase	-0.01902	0.100593
cytochrome b5-related	-0.50435	0.561897
cytochrome c	-0.0617	0.075102
cytochrome c heme-lyase	-2.3838	0.90803
cytochrome c oxidase assembly protein subunit 15	0.334987	0.188728
cytochrome c oxidase subunit 4, mitochondrial precursor	-0.06873	0.181279
cytochrome c oxidase subunit 6a, mitochrondrial	-2.14665	0.379107
cytoplasmic dynein 1 light intermediate chain 2	0.112244	0.406622
cytoplasmic FMR1 interacting protein	0.114527	0.507115
cytoskeleton-associated protein 5	0.041033	0.328802
cytosol aminopeptidase	0.00391	0.013224
cytosolic nonspecific dipeptidase	0.221373	1.03428
cytosolic prostaglandin-E synthase	0.417227	0.799938
D-2-hydroxyglutarate dehydrogenase, mitochondrial	-0.07571	0.499188
D-3-phosphoglycerate dehydrogenase	-0.12082	0.351007
D7L1: D7 long form salivary protein	-0.49363	1.96667
D7L2: D7 long form salivary protein	-0.22116	0.856781
D7r1: D7 short form salivary protein	-0.76367	1.63783
D7r2: D7 short form salivary protein	-0.84244	1.38369
D7r4: D7 short form salivary protein	-0.57131	1.63824
D7r5: D7 short form salivary protein	-0.04093	0.065721
D-amino-acid oxidase	0.18873	0.349105
DBLOX: Double Oxidase: Two Peroxidase domains.	1.32261	0.927885
DCTN2-p50: Dynactin subunit 2	0.559541	0.636493
DDRGK domain-containing protein 1	0.468378	0.593639
DEAD box polypeptide 5	0.052894	0.021037
DE-cadherin	-0.19933	0.741111
Dedicator of cytokinesis protein 1	0.193978	1.56383
DEF2: defensin anti-microbial peptide	1.32533	0.41347
dehydrogenase/reductase SDR family member 4	0.215187	0.619834
delta(3,5)-Delta(2,4)-dienoyl-CoA isomerase	0.051506	0.135873
delta-1-pyrroline-5-carboxylate synthetase	-0.228	0.79356
Density-regulated protein	0.023783	0.007
deoxyhypusine monooxygenase	1.48744	1.10074
deoxyribose-phosphate aldolase	0.132063	0.358118
Derlin-1	-0.41022	0.600607
Developmentally regulated GTP-binding protein	-0.14191	0.799595
developmentally-regulated GTP-binding protein 2	-0.03378	0.038511
diacylglycerol kinase (ATP dependent)	0.289029	0.700315
diacylglycerol kinase (ATP dependent)	-0.023	0.103407
dihydrodiol dehydrogenase / D-xylose 1-dehydrogenase (NADP)	-0.11953	1.38953
dihydrofolate reductase	0.231782	0.289742
dihydrolipoamide dehydrogenase	-0.00133	0.006021
Dihydroorotate dehydrogenase (quinone), mitochondrial	0.160768	0.154443
dihydropteridine reductase	0.711462	1.36283
dihydropyrimidinase	-0.11539	0.104835
dihydropyrimidine dehydrogenase (NADP+)	0.316055	0.785692
dimethylargininase	-0.06636	0.14759
dipeptidase E	0.919755	0.489039
dipeptidyl-peptidase III	0.085904	0.482799
diphthine synthase	1.18776	0.553509
DIS3-like exonuclease 2	0.35425	0.188179
disks large protein 1	-0.00454	0.015
DNA damage-binding protein 1	0.301526	0.630442
DNA polymerase zeta	0.424095	0.590814
DNA repair/transcription protein MET18/MMS19	-0.02	0.109392
DNA topoisomerase 2-associated protein PAT1	-0.48247	1.00336
DNA topoisomerase I	-1.2351	1.8105
DNA topoisomerase II	-0.039	0.411682
DNA-dependent protein kinase catalytic subunit	-0.18777	0.232144
DNA-directed RNA polymerase I subunit RPA2	0.596033	0.734718
DNA-directed RNA polymerase II subunit RPB1	0.204552	0.342358
DNA-directed RNA polymerase II subunit RPB2	-0.29803	1.12396
DNA-directed RNA polymerase II subunit RPB3	0.850974	0.394804
DNA-directed RNA polymerase II subunit RPB7	0.980899	0.476941
DNA-directed RNA polymerase III subunit RPC1	0.436506	0.398237
DNA-directed RNA polymerase subunit	0.062299	0.200521
DNA-directed RNA polymerases I, II, and III subunit RPABC1	-1.17511	1.21726
DNA-directed RNA polymerases I, II, and III subunit RPABC3	0.702922	1.30241
DnaJ (Hsp40) homolog, subfamily C, member 3	-0.05719	0.148706
DnaJ homolog subfamily A member 1	0.120296	0.406954
DnaJ homolog subfamily B member 11	-0.28199	0.342978
DnaJ homolog subfamily B member 4	0.229377	0.422672
DnaJ homolog subfamily C member 13	0.129451	0.323235
DnaJ homolog subfamily C member 2	-0.01469	0.047747
DnaJ-like protein subfamily C	0.389548	0.687979
dolichol-phosphate mannosyltransferase	0.096121	0.15388
dolichyl-diphosphooligosaccharide--protein glycosyltransferase	0.06362	0.200307
dolichyl-diphosphooligosaccharide--protein glycosyltransferase	-0.14007	0.48646
dolichyl-phosphate beta-glucosyltransferase	0.154241	0.531785
Doublecortin and CaM kinase-like 1	-0.03105	0.019982
dual specificity phosphatase	2.60332	0.83486
dual specificity phosphatase	-0.94531	0.592557
D-xylulose reductase A	0.346812	1.09365
dymeclin	0.116187	0.394985
dynactin 1	0.02522	0.184896
dynactin 4	0.428331	0.271981
dynamin 1-like protein	0.007867	0.022005
dynamin GTPase	0.144335	1.72739
dynein heavy chain 1, cytosolic	-0.52817	0.403069
dynein intermediate chain, cytosolic	0.034611	0.187655
dynein light chain Tctex-type 1	0.262958	0.699773
dystroglycan 1	0.042154	0.242263
Dystrophin Dp427c isoform	-0.34026	0.219743
E3 SUMO-protein ligase RanBP2	-0.04554	0.05077
E3 ubiquitin protein ligase	-0.06811	0.205231
E3 ubiquitin-protein ligase	0.140199	0.99766
E3 ubiquitin-protein ligase BRE1	-0.10868	0.031644
E3 ubiquitin-protein ligase EDD1	-0.70671	0.686919
E3 ubiquitin-protein ligase HECTD1	0.18227	0.276778
E3 ubiquitin-protein ligase HERC4	0.039246	0.064781
E3 ubiquitin-protein ligase LRSAM1	0.244234	0.226232
E3 ubiquitin-protein ligase NEDD4	-0.18911	0.546376
E3 ubiquitin-protein ligase RNF115/126	-0.05421	0.068502
E3 ubiquitin-protein ligase RNF139	-0.68809	0.789755
E3 ubiquitin-protein ligase synoviolin	-0.31862	0.602391
E3 UFM1-protein ligase 1 homolog	0.090354	0.352733
echinoid	-0.0759	0.129046
Ectonucleoside triphosphate diphosphohydrolase 5/6	0.054619	0.405222
eff: E2 ubiquitin-conjugating enzyme E2D, effete	2.08715	0.39755
EGFR: putative epidermal growth factor receptor	0.410766	1.11624
EH domain-containing protein 1	0.161352	0.740966
eIF3a: Eukaryotic translation initiation factor 3 subunit A	-0.14369	0.795468
eIF3b: Eukaryotic translation initiation factor 3 subunit B	0.00797	0.039512
eIF3c: Eukaryotic translation initiation factor 3 subunit C	0.030728	0.027088
eIF3d: Eukaryotic translation initiation factor 3 subunit D	-0.10258	0.2839
eIF3e: Eukaryotic translation initiation factor 3 subunit E	0.27768	0.577714
eIF3f: Eukaryotic translation initiation factor 3 subunit F	0.007999	0.02853
eIF3g: Eukaryotic translation initiation factor 3 subunit G	0.074418	0.227151
eIF3h: Eukaryotic translation initiation factor 3 subunit H	-0.1153	0.389973
eIF3i: Eukaryotic translation initiation factor 3 subunit I	-0.07687	0.305731
eIF3j: Eukaryotic translation initiation factor 3 subunit J	0.642237	1.15498
eIF3k: Eukaryotic translation initiation factor 3 subunit K	-0.45773	0.516938
eIF3l: Eukaryotic translation initiation factor 3 subunit L	0.118722	0.661772
eIF3m: Eukaryotic translation initiation factor 3 subunit M	-0.02928	0.038243
electron transfer flavoprotein subunit beta, mitochondrial	-0.07226	0.285376
Electroneutral potassium-chloride cotransporter 1	0.159549	0.439073
electron-transferring-flavoprotein dehydrogenase	0.07358	0.112896
elongation factor 1 alpha-like protein	0.246806	0.136871
Elongation factor 1-alpha	0.068612	0.18964
elongation factor 1-beta	0.538643	1.90376
elongation factor 1-delta	-1.18001	0.40218
elongation factor 1-gamma	0.073642	0.438408
elongation factor 2	-0.05554	0.328589
Elongation factor G, mitochondrial	-0.14786	0.032155
elongation factor Ts, mitochondrial	1.50065	0.825953
Elongator complex protein 1	0.091579	0.522557
elongator complex protein 2	-0.07376	0.140116
elongator complex protein 3	0.267161	1.54469
endoplasmic reticulum lectin 1	-0.07836	0.729311
endoplasmic reticulum metallopeptidase 1	-0.30096	0.68858
endoplasmic reticulum resident protein 44 precursor	0.197605	0.708235
endoplasmic reticulum-Golgi intermediate compartment protein 3	0.053588	0.226718
engulfment and cell motility protein	-0.08615	0.265681
enhancer of mRNA-decapping protein 4	0.361849	0.633841
Eno: Enolase	0.098134	1.05156
Enolase-phosphatase E1	0.142765	0.405962
enoyl-CoA hydratase	-0.15037	0.804122
enoyl-CoA hydratase / long-chain 3-hydroxyacyl-CoA dehydrogenase	-0.24386	1.01676
enoyl-CoA hydratase echA5	-0.14781	0.076324
epidermal retinal dehydrogenase	0.019808	0.082997
epidermal retinal dehydrogenase	-0.01216	0.035666
epimerase	-0.14978	0.884615
Epoxide hydrolase	-0.15534	0.283147
epsin	0.01883	0.06394
ER lumen protein retaining receptor	0.09297	0.057857
ER membrane protein complex subunit 3	0.749234	0.474837
ER membrane protein complex subunit 4	0.431711	1.01762
erythrocyte membrane protein band 4.1	0.073043	0.299763
ESP: sodium-independent sulfate anion transporter	0.147539	0.83664
Ester hydrolase C11orf54	-0.21313	1.23655
eukaryotic peptide chain release factor subunit	0.084455	0.282416
eukaryotic translation initiation factor	0.14215	0.477778
eukaryotic translation initiation factor 2 subunit alpha	-0.35141	0.560801
eukaryotic translation initiation factor 2, subunit 2 beta	0.223776	1.37758
eukaryotic translation initiation factor 2A	-0.05574	0.11894
eukaryotic translation initiation factor 2-alpha kinase 3	0.182025	0.34695
eukaryotic translation initiation factor 4A, isoform 2	0.082487	0.727058
Eukaryotic translation initiation factor 5A	0.65536	2.50046
EVI5-like protein	0.15392	0.39752
excitatory amino acid transporter 3	0.016626	0.089093
Exo2: exocyst complex component 2	0.175714	0.614844
Exo4: exocyst complex component 4	0.35553	0.299824
Exo5: exocyst complex component 5	0.379753	0.680822
Exo8: exocyst complex component 8	0.498215	1.11012
exosome complex component RRP42	-2.03271	1.16253
exosome complex exonuclease	-0.05135	0.029246
exosome complex exonuclease DIS3/RRP44	-0.06094	0.07869
exportin 7	0.345387	1.1256
exportin-1	0.481792	0.78156
exportin-2	0.566427	1.97588
exportin-5	-0.27838	0.208396
Extended synaptotagmin-like protein 2a	0.379797	3.77853
Ezrin-binding protein pace-1	-0.81009	0.974376
facilitated glucose transporter (solute carrier family 2)	0.007177	0.008599
facilitated glucose transporter (solute carrier family 2)	-0.03436	0.037664
facilitated glucose transporter (solute carrier family 2)	-0.06743	0.097339
FACT complex subunit SPT16	-0.10669	0.978465
F-actin capping protein subunit beta	-0.01949	0.0376
Failed axon connections protein	0.153341	0.194327
far upstream element-binding protein	0.027703	0.035317
farnesyl diphosphate synthase	-0.26024	0.835668
Fas-associated factor	0.124791	0.309002
Fascin	1.47624	1.45486
Fatp: fatty acid transporter protein 1	0.315964	1.95901
fatty acid synthase, animal type	-0.21941	0.564228
Fatty acyl-CoA reductase	0.59425	0.407553
Fatty-acid amide hydrolase 2	0.104562	0.466469
fatty-acid amide hydrolase 2	-0.30724	1.0287
F-box and WD-40 domain protein 1/11	-0.67902	0.574614
fbp: fructose-1,6-biphosphatase	-0.19908	1.28583
fermitin family homolog 2	0.133302	0.253781
ferritin heavy chain	1.33059	0.57532
Ferrochelatase	0.281495	0.619395
FGGY-family pentulose kinase	-0.35592	0.841413
fibronectin type-III domain-containing protein 3a	0.074331	0.790456
fidipidine	-0.72138	0.50006
filamin	-0.0297	0.042525
filamin	-0.10331	0.19489
fimbrin	-0.05273	0.205094
FK506-binding nuclear protein	0.078502	0.165249
FK506-binding protein 1	0.57508	0.951992
FK506-binding protein 2	0.047692	0.192466
FK506-binding protein 4/5	-0.05267	0.109283
FK506-binding protein 8	0.04433	0.106122
flotillin	0.220844	0.940735
flotillin	0.073439	0.304827
FMS-like tyrosine kinase 1	0.298567	1.77118
focal adhesion kinase 1	-0.07185	0.153724
forkhead box protein A2, hepatocyte nuclear factor 3-beta	0.426341	0.948242
forkhead box protein K	0.130517	0.626039
formyltetrahydrofolate dehydrogenase	0.271395	0.824688
four way stop	0.309268	0.758082
F-type H+-transporting ATPase subunit alpha	0.109535	0.508051
F-type H+-transporting ATPase subunit beta	0.022951	0.143544
F-type H+-transporting ATPase subunit delta	0.849888	1.32602
F-type H+-transporting ATPase subunit gamma	-0.07229	0.171886
fumarate hydratase, class II	0.183154	1.47712
fumarylacetoacetase	0.275717	0.892625
Fumarylacetoacetate hydrolase domain containing 2A	0.139741	0.409311
fyn-related kinase	0.19101	0.169133
G protein beta subunit-like	0.405678	0.151867
G protein pathway suppressor 1	-0.13232	0.33537
galactokinase	0.098752	0.380716
galactosylxylosylprotein 3-beta-galactosyltransferase	0.020877	0.006896
GALE3: galectin 3, peroxin 23	-0.17151	0.31898
GALE5: galectin 5	0.362906	0.929985
gamma-interferon-inducible lysosomal thiol reductase precursor	0.585952	0.920231
GAPDH: glyceraldehyde 3-phosphate dehydrogenase	-0.11621	0.580143
GC1: mitochondrial glutamate carrier 1	0.039719	0.115833
GDP-L-fucose synthase	0.034767	0.086167
GDPmannose 4,6-dehydratase	-0.10317	0.084994
gem associated protein 5	0.16216	0.385134
gephyrin	-1.08448	0.656365
geranylgeranyl transferase type-2 subunit beta	0.000545	0.000778
GILT1: gamma-interferon-inducible lysosomal thiol reductase	0.632025	1.53668
GIPC PDZ domain containing family, member 2	0.413218	0.678188
Glia maturation factor beta	0.319855	1.55694
Gliotactin	0.152491	0.205378
glucosamine-6-phosphate isomerase	-0.34022	2.07076
glucosamine--fructose-6-phosphate aminotransferase (isomerizing)	0.009955	0.046318
glucosamine-phosphate N-acetyltransferase	0.196376	0.6861
glucose dehydrogenase (acceptor)	-0.00174	0.007106
glucose dehydrogenase (acceptor)	-0.13027	0.213573
Glucose-6-phosphate 1-dehydrogenase	-0.09217	0.177933
glucose-repressible alcohol dehydrogenase transcriptional effector homolog	2.48072	0.791007
glucosyl/glucuronosyl transferases	0.00366	0.007988
glucosyl/glucuronosyl transferases	-0.06143	0.413871
glucosyl/glucuronosyl transferases	-0.4714	1.44172
glucuronosyltransferase	-0.29225	0.890339
glutamate synthase (NADPH/NADH)	0.024049	0.22349
glutamate--cysteine ligase catalytic subunit	0.242044	0.589014
glutamate-rich WD repeat-containing protein 1	0.058716	0.668124
Glutamine synthetase	-0.28784	0.700086
glutaminyl-peptide cyclotransferase	0.047766	0.179789
glutaminyl-tRNA synthetase	-0.10747	0.490411
glutamyl aminopeptidase	0.052545	0.449734
glutamyl-tRNA synthetase	-0.41571	0.512942
glutaryl-CoA dehydrogenase	0.158312	0.213721
glycerol kinase	0.622038	0.393461
glycerol kinase	-1.54472	0.595528
Glycerol-3-phosphate dehydrogenase	-0.04562	0.124831
glycerol-3-phosphate dehydrogenase (NAD+)	0.11974	0.50105
glycerol-3-phosphate O-acyltransferase 1/2	-0.15709	0.825705
glycine C-acetyltransferase	-0.0188	0.019241
glycine dehydrogenase	0.259054	0.459622
glycine hydroxymethyltransferase	-0.16851	1.29661
glycogen debranching enzyme	-0.22115	1.23989
glycogen synthase kinase 3 beta	0.080198	0.164683
glycogen(starch) synthase	-0.05712	0.281409
glycyl-tRNA synthetase	0.034327	0.094967
glyoxalase domain-containing protein 4	-0.0822	0.349694
glyoxylate/hydroxypyruvate reductase	0.036883	0.136623
glyoxylate/hydroxypyruvate reductase	0.010589	0.032375
glyoxylate/hydroxypyruvate reductase	-0.33925	1.72373
GMP synthase (glutamine-hydrolysing)	-0.09446	0.284691
GNBPB1: 3-glucan binding protein	-0.47702	1.15489
Gnmt: glycine N-methyltransferase	-0.04768	0.118711
golgi apparatus protein 1	-0.26461	0.297259
golgi phosphoprotein 3	1.29493	0.575532
golgi-specific brefeldin a-resistance factor	0.119207	0.928192
GPRMTH3: methuselah receptor 3	-0.25686	0.586417
GPRNND1: putative GPCR class d orphan receptor 1	-0.03543	0.071372
GPXH1: glutathione peroxidase 1	0.773694	1.59593
growth factor receptor-binding protein 2	-0.33196	0.230696
GRX3: glutaredoxin	-1.06621	0.45327
Gryzun	-0.04	0.068586
G-s-alpha-60A: Guanine nucleotide-binding protein G(s) subunit alpha	0.199373	0.416255
GSTD1-4: glutathione S-transferase delta class 1	0.08754	0.378289
GSTD1-4: glutathione S-transferase delta class 1	-0.08051	0.132591
GSTE3: glutathione S-transferase epsilon class 3	-0.48252	0.5275
GSTE4: glutathione S-transferase epsilon class 4	-0.72591	0.912183
GSTMS1: glutathione transferase microsomal 1	-0.11384	0.729907
GSTO1: glutathione S-transferase omega class 1	0.012389	0.024206
GSTS1: glutathione S-transferase sigma class 1	0.637555	2.02408
GSTT1: glutathione S-transferase theta class 1	-0.33472	0.599514
GSTT2: glutathione S-transferase theta class 2	-0.77262	0.362888
GSTU1: glutathione S-transferase unclassified 1	0.336817	1.11992
GTP:AMP phosphotransferase mitochondrial	0.465373	1.19464
GTPase KRas	0.199622	1.21986
GTP-binding nuclear protein Ran	0.144365	0.572325
GTP-binding protein SAR1	0.149023	0.214744
guanine deaminase	-0.14297	0.35423
guanine nucleotide binding protein (G protein), beta polypeptide 1-like	-0.6797	0.405476
guanine nucleotide exchange factor VAV	0.099696	0.205101
guanine nucleotide-binding protein G(i) subunit alpha	0.054561	0.18987
guanine nucleotide-binding protein G(I)/G(S)/G(T) subunit beta-1	-0.01017	0.056301
guanine nucleotide-binding protein G(o) subunit alpha	-0.21101	0.539663
guanine nucleotide-binding protein G(q) alpha subunit	-0.08851	0.435495
guanylate kinase	-0.20591	0.523018
H/ACA ribonucleoprotein complex subunit	0.608462	0.66779
H/ACA ribonucleoprotein complex subunit 2	0.694562	1.89256
H/ACA ribonucleoprotein complex subunit 4	-0.08276	0.438654
Haloacid dehalogenase-like hydrolase domain-containing protein 1A	0.468412	1.84552
heat shock 70kDa protein 1/8	-0.05393	0.138856
heat shock 70kDa protein 5	-0.03933	0.105881
heat shock protein 110kDa	0.104181	0.853467
heat shock protein 90kDa beta	-0.09367	0.825583
hemomucin	0.053359	0.186546
Hepatocyte growth factor-regulated tyrosine kinase substrate	0.131802	0.192363
Hepatoma-derived GF	0.021615	0.032033
heterogeneous nuclear ribonucleoprotein 27C	0.045266	0.296721
heterogeneous nuclear ribonucleoprotein A1/A3	-0.13811	0.282629
heterogeneous nuclear ribonucleoprotein F/H	0.085669	0.0716
heterogeneous nuclear ribonucleoprotein K	0.141085	0.347315
Hex-A: hexokinase	0.219276	2.06559
hexosaminidase	1.14517	0.69702
high mobility group protein B1	0.217536	0.451103
Histidine triad nucleotide binding protein 1	0.709166	0.206872
Histidine triad nucleotide binding protein 1	-0.17835	0.16682
histidyl-tRNA synthetase	0.058209	0.195307
histone acetyltransferase type B subunit 2	0.16022	0.449822
histone deacetylase 1/2	0.377057	1.00819
histone deacetylase 6/10	-0.0298	0.028132
histone deacetylase complex subunit SAP18	0.205361	0.437883
histone demethylase JARID1	-0.56219	0.089727
Histone H2A	1.3008	0.287171
histone H2B	-0.17309	0.133222
Histone H4	-0.08319	0.063536
histone-lysine N-methyltransferase setd3	0.980419	0.587175
histone-lysine N-methyltransferase SUV39H	0.009247	0.038595
HIV-1 Vpr-binding protein	0.122587	0.496954
homeobox prox 1	0.685373	0.38856
hormone-sensitive lipase	0.253864	1.07272
host cell factor	-0.09228	0.106057
HPX12: Heme peroxidase 12	-0.16495	0.345116
HPX2: heme peroxidase 2	0.008081	0.021688
hsp70-interacting protein	0.634112	0.20323
Hsp83: Heat shock protein 83	-0.07612	0.261452
HtrA serine peptidase 2	-0.24909	0.414546
huntingtin	-0.25872	0.366155
Huntingtin interacting protein	-0.01121	0.015104
hydroxyacid-oxoacid transhydrogenase, mitochondrial	-0.06157	0.128229
hydroxyacylglutathione hydrolase	-0.13874	0.500009
hydroxybutyrate dehydrogenase	0.058331	0.461931
hydroxymethylbilane synthase	0.119174	0.186832
hydroxymethylglutaryl-CoA lyase	-0.06236	0.139816
hydroxymethylglutaryl-CoA synthase	0.25773	0.851216
Hydroxysteroid (17-beta) dehydrogenase 4	-0.05455	0.083093
Hydroxysteroid dehydrogenase-like protein 2	0.117163	0.472611
Hyp37.7-like	1.02842	0.633248
hypoxia up-regulated 1	-0.14403	0.15113
IAP6: inhibitor of apoptosis 6	0.2316	0.347283
IGL1: contactin-like putative cell adhesion molecule	0.05713	0.365467
importin 9	0.246726	0.217857
importin beta-2	0.094852	0.297219
importin beta-3	0.222668	0.468018
importin subunit beta-1	0.048356	0.20065
Importin-4	0.29341	0.410181
Indanol dehydrogenase	0.255623	0.648656
influenza virus NS1A-binding protein	0.124181	0.207739
innexin 2	-0.27187	1.01776
Innexin inx2	0.274469	0.5501
Innexin inx2	-0.39213	0.691217
inorganic phosphate cotransporter	-0.04642	0.082381
inorganic phosphate cotransporter	-0.95877	1.27689
Inosine-5'-monophosphate dehydrogenase	-0.01484	0.048993
inositol hexakisphosphate/diphosphoinositol-pentakisphosphate kinase	-0.21266	2.35984
inositol polyphosphate-4-phosphatase	0.33415	0.558126
inositol-1,4,5-trisphosphate 5-phosphatase	0.268675	0.531125
INR: insulin receptor	0.119548	0.517258
Insulin-like growth factor 2 mRNA-binding protein 2	-0.16379	0.381704
insulysin	-0.08425	0.162089
INTB: integrin beta subunit	0.374172	1.138
Integrator complex subunit 1	0.528554	0.724792
integrator complex subunit 2	-0.58374	0.66515
integrator complex subunit 3	0.134684	0.276463
integrator complex subunit 6	0.060509	0.154747
Integrin alpha-PS1	-0.0304	0.078895
integrin beta 1	-0.06543	0.124527
Interferon-related developmental regulator 1	0.145147	0.54909
intron-binding protein aquarius	0.362165	1.9472
IQ motif and SEC7 domain-containing protein	0.212577	0.298526
isochorismatase domain-containing protein	-0.48023	0.420263
Isocitrate dehydrogenase	0.111907	0.488663
Isocitrate dehydrogenase	-0.049	0.352622
Isocitrate dehydrogenase	-0.11312	0.661908
isocitrate dehydrogenase (NAD+)	0.189454	0.307767
isocitrate dehydrogenase (NAD+)	0.049619	0.217387
isoleucyl-tRNA synthetase	0.11187	0.646459
isoleucyl-tRNA synthetase	0.043976	0.081133
isopentenyl-diphosphate delta-isomerase	0.534678	0.342243
isovaleryl-CoA dehydrogenase	-0.44276	0.517985
Jheh1: juvenile hormone epoxide hydrolase 1	0.206132	1.35868
juvenile hormone esterase binding protein	0.593351	0.239167
juvenile hormone-inducible protein	0.033256	0.081436
karyopherin (importin) alpha 4	-0.00033	0.001695
karyopherin (Importin) alpha 6	-0.14588	0.252409
kinesin family member	-0.05313	0.259229
kinesin family member 5	-0.00499	0.004783
kinesin light chain	0.146173	0.297823
Kinesin-like protein	0.091764	0.209214
Kynurenine--oxoglutarate transaminase 3 isoform 1	-0.0584	0.147305
lachesin	0.03065	0.183815
lactoylglutathione lyase	0.015887	0.044981
lamin	0.273959	0.288916
laminin subunit alpha	-0.05032	0.09055
laminin, alpha 1/2	-0.0568	0.015911
laminin, beta 1	0.107946	0.086573
LANB2: laminin gamma 1	-0.10808	0.087139
large subunit GTPase 1	-0.03216	0.057153
L-caldesmon	1.0709	0.600909
L-carnitine dehydrogenase	-0.19711	0.263662
lectin, mannose-binding 1	0.061745	0.150953
lectin, mannose-binding 2	0.191269	0.501472
Lethal giant larvae	0.104367	0.456661
LETM1 and EF-hand domain-containing protein 1, mitochondrial precursor	0.058755	0.173823
leucine-rich repeat flightless-interacting protein 2	0.098295	0.156693
Leucine-rich repeat-containing protein 47	0.175697	0.265344
Leucine-rich repeat-containing protein 57	0.242892	0.05891
leucyl aminopeptidase	0.150157	0.558384
leucyl-tRNA synthetase	0.12237	0.192717
leucyl-tRNA synthetase	0.089481	0.85644
leukotriene-A4 hydrolase	0.044796	0.045924
L-gulonate 3-dehydrogenase	-0.52222	2.05403
L-iditol 2-dehydrogenase	-0.00733	0.046029
lig: protein lingerer	-0.18797	1.21977
lipase	-0.20851	0.463718
Lipid storage droplets surface-binding protein 1	-0.04545	0.190931
Lipid storage droplets surface-binding protein 2	0.323212	0.878948
lipoyltransferase 1	0.105651	0.284276
Lkb1 interacting protein	-0.4221	1.55855
long-chain acyl-CoA synthetase	0.083015	0.253011
long-chain-fatty-acid--CoA ligase ACSBG	-0.37675	1.20759
Lon-like ATP-dependent protease	0.402309	1.42412
low density lipoprotein-related protein 2]	-0.31214	0.64043
low molecular weight phosphotyrosine protein phosphatase	-0.75599	0.233295
LRIM16A: Leucine-rich immune protein (TM)	-0.15748	0.472343
LRIM26: leucine-rich immune protein (Coil-less)	0.120587	0.616587
Lunapark	0.711814	0.371533
lupus La protein	0.093438	0.387373
LYSC1: C-type lysozyme	-0.411	0.952444
LYSC7: C-type lysozyme	-0.20021	0.49305
lysophospholipase II	1.13328	0.394629
lysophospholipase III	-0.61465	0.425521
lysophospholipid acyltransferase 5	-0.06934	0.160955
lysophospholipid hydrolase	0.098124	0.529657
lysosomal alpha-mannosidase	0.543406	1.32998
lysosomal Pro-X carboxypeptidase	0.165243	0.727046
lysyl-tRNA synthetase, class II	-0.10381	0.526776
Macrophage erythroblast attacher	-1.50146	1.15565
MAD, mothers against decapentaplegic interacting protein	0.504354	0.842868
Maf-like protein yceF 1	0.581022	2.23021
Major facilitator superfamily domain-containing protein 1	-1.29508	0.783066
malate dehydrogenase	-0.13686	0.872126
malate dehydrogenase (oxaloacetate-decarboxylating)(NADP+)	0.267054	2.03481
malate/L-lactate dehydrogenase	-0.05601	0.053813
maltase	-0.04243	0.556527
maltase	-0.08377	0.497899
maltase	-0.49545	0.830026
mannose-1-phosphate guanylyltransferase	-0.04221	0.139518
mannose-1-phosphate guanylyltransferase	-0.30942	0.585014
Mannose-6-phosphate isomerase	0.00976	0.009377
mannosyl-oligosaccharide alpha-1,2-mannosidase	0.10979	0.661236
mannosyl-oligosaccharide alpha-1,2-mannosidase	0.074781	0.53182
Maternal tudor protein	0.175775	0.387321
Mdh2: NAD-dependent malate dehydrogenase	0.064133	0.164262
Med23: mediator of RNA polymerase II transcription subunit 23	0.213285	0.242176
melanotransferrin	0.003792	0.016037
membrane protein GNA1220	0.112843	0.131601
membrane-associated progesterone receptor component 2	0.162818	0.414658
Menin	0.239103	0.105562
mesencephalic astrocyte-derived neurotrophic factor homolog	0.062097	0.177679
mesoderm development candidate 2	1.57685	0.598631
metastasis-associated protein MTA	-0.30447	0.569966
Metaxin-2	1.96983	0.914657
methionyl aminopeptidase	0.210447	0.4416
methionyl aminopeptidase	-0.47711	0.949092
Methionyl-tRNA synthetase	-0.06628	0.097841
methylglutaconyl-CoA hydratase	0.11033	0.449521
methylmalonate-semialdehyde dehydrogenase (acylating), mitochondrial	-0.02721	0.069327
Methylthioribose-1-phosphate isomerase	0.029629	0.081684
methylthioribulose-1-phosphate dehydratase	-0.17531	0.671339
methyltransferase C20orf7 homolog, mitochondrial	0.007823	0.013248
MFS transporter, PCFT/HCP family, solute carrier family 46 (folate transporter)	-1.00294	0.436116
MICOS complex subunit	1.08583	1.31967
MICOS complex subunit MIC60	0.061919	0.318738
microsomal prostaglandin-E synthase 2	1.68167	0.454913
microsomal triglyceride transfer protein large subunit	-0.32703	1.82301
microspherule protein 1	0.330624	0.269437
microtubule-associated protein, RP/EB family	0.121483	0.182435
microtubule-associated serine/threonine kinase	-0.08075	0.114521
midasin	-0.79687	0.320319
minor histocompatibility antigen H13	0.014006	0.017109
misexpression suppressor of ras 6	0.15636	0.384751
misshapen/NIK-related kinase	0.071727	0.054092
mitochondrial carnitine/acylcarnitine carrier protein	-0.10455	0.433212
mitochondrial carrier homolog 1	-0.11534	0.3522
mitochondrial cytochrome c oxidase subunit 5B isoform 1	0.098087	0.224129
mitochondrial cytochrome c1 heme protein	0.234091	1.64336
mitochondrial dicarboxylate carrier	-0.00236	0.002918
mitochondrial electron transfer flavoprotein subunit alpha	0.050797	0.113533
mitochondrial folate transporter/carrier	-0.08925	0.137796
mitochondrial import inner membrane translocase subunit TIM50-C	0.249027	0.47131
mitochondrial import receptor subunit TOM40	-0.07998	0.154725
mitochondrial import receptor subunit TOM70	0.215131	0.246857
mitochondrial inner membrane protein OXA1L	-0.15937	0.596349
mitochondrial intermediate peptidase	-0.28614	0.342553
mitochondrial processing peptidase	0.225697	0.887231
mitochondrial processing peptidase	0.206579	1.45752
Mitochondrial pyruvate carrier	-0.06107	0.085718
mitochondrial Rho GTPase 2	0.833199	0.492798
mitochondrial trans-2-enoyl-CoA reductase	0.028065	0.092597
mitochondrial transcription factor A	0.151254	0.218939
mitochondrial translation elongation factor TU	0.061787	0.265982
mitofusin	0.050413	0.139844
mitogen-activated protein kinase	0.005351	0.00473
Mitogen-activated protein kinase	-0.37847	0.658483
mitogen-activated protein kinase kinase 1	0.002593	0.004214
mitogen-activated protein kinase kinase 3	-0.65547	0.29945
mitogen-activated protein kinase kinase 4	0.264496	0.858705
mitogen-activated protein kinase kinase kinase 5	0.242346	0.477048
mitotic spindle assembly checkpoint protein MAD1	-0.12296	0.579827
MnSOD1: manganese-iron superoxide dismutase 1	-0.10264	0.113812
Moe: Moesin/ezrin/radixin homolog 1	-0.0531	0.134797
molecular chaperone DnaK	-0.09883	0.298435
molybdenum cofactor biosynthesis protein	0.452224	0.603225
MON2 homolog	0.08805	0.730779
monolysocardiolipin acyltransferase	1.15235	0.537494
mRNA binding protein	0.14369	0.464132
mRNA turnover protein 4	0.405088	1.31286
mRNA-decapping enzyme 1B	-0.02085	0.054143
mRpL1: 39S ribosomal protein L1, mitochondrial	-0.28962	0.69653
mRpL10: 39S ribosomal protein L10, mitochondrial	0.354155	0.576725
mRpL13: 39S ribosomal protein L13, mitochondrial	1.40037	0.439853
mRpL15: 39S ribosomal protein L15, mitochondrial	-0.08295	0.032485
mRpL2: 39S ribosomal protein L2, mitochondrial	1.66837	0.602686
mRpL21: 39S ribosomal protein L21, mitochondrial	-0.03025	0.042426
mRpL22: 39S ribosomal protein L22, mitochondrial	0.298429	0.261141
mRpL23: 39S ribosomal protein L23, mitochondrial	0.383708	1.51858
mRpL27: 39S ribosomal protein L27, mitochondrial	-0.61282	0.148872
mRpL3: 39S ribosomal protein L3, mitochondrial	0.009366	0.027741
mRpL30: 39S ribosomal protein L30, mitochondrial	-0.05318	0.207166
mRpL35: 39S ribosomal protein L35, mitochondrial	0.14238	0.027226
mRpL37: 39S ribosomal protein L37, mitochondrial	-1.38275	0.792293
mRpL38: 39S ribosomal protein L38, mitochondrial	0.046605	0.097591
mRpL4: 39S ribosomal protein L4, mitochondrial	-0.84687	0.511052
mRpL45: 39S ribosomal protein L45, mitochondrial	-0.08166	0.517176
mRpL46: 39S ribosomal protein L46, mitochondrial	0.2964	0.071112
mRpL48: 39S ribosomal protein L48, mitochondrial	0.053349	0.122423
mRpL51: 39S ribosomal protein L51, mitochondrial	-1.29807	0.463201
mRpL9: 39S ribosomal protein L9, mitochondrial	-0.01774	0.024904
mRpS11: 28S ribosomal protein S11, mitochondrial	1.34578	0.337281
mRpS15: 28S ribosomal protein S15, mitochondrial	-0.10767	0.366642
mRpS17: 28S ribosomal protein S17, mitochondrial	-0.04415	0.154505
mRpS18A: 28S ribosomal protein S18A, mitochondrial	1.15362	0.42602
mRpS22: 28S ribosomal protein S22, mitochondrial	-0.37251	0.801648
mRpS25: 28S ribosomal protein S25, mitochondrial	0.927733	0.203509
mRpS27: 28S ribosomal protein S27, mitochondrial	-0.06302	0.219141
mRpS29: 28S ribosomal protein S29, mitochondrial	0.029126	0.025959
mRpS30: 28S ribosomal protein S30, mitochondrial	-0.01412	0.031134
mRpS31: 28S ribosomal protein S31, mitochondrial	0.705262	0.407525
mRpS34: 28S ribosomal protein S34, mitochondrial	-0.58128	0.638011
mRpS35: 28S ribosomal protein S35, mitochondrial	-1.42197	0.505032
mRpS5: 28S ribosomal protein S5, mitochondrial	0.230515	0.356979
mRpS6: 28S ribosomal protein S6, mitochondrial	-0.10128	0.019323
mRpS9: 28S ribosomal protein S9, mitochondrial	-0.27317	0.340518
mucolipin	0.085313	0.028644
Multiple epidermal growth factor-like domains 10	-0.27836	0.512569
multiple inositol polyphosphate phosphatase	-0.00508	0.014844
multiple PDZ domain protein	0.20337	0.368305
multiple RNA-binding domain-containing protein 1	0.469954	0.257829
myb proto-oncogene protein	0.685761	0.340389
myofilin variant B	3.4159	1.59685
myo-inositol-1(or 4)-monophosphatase	1.0006	0.45056
myo-inositol-1(or 4)-monophosphatase	-0.0674	0.186399
myo-inositol-1-phosphate synthase	0.142645	0.06006
myosin heavy chain	1.95223	0.431452
myosin heavy chain	1.31891	0.554584
myosin heavy chain	-0.23895	0.401012
myosin I	0.604005	0.887796
myosin IX	0.195253	0.690629
myosin light chain, invertebrate	0.525903	0.425926
myosin V	-0.0677	0.041001
myosin VI	-0.12419	0.700596
myosin XV	0.021195	0.063339
myosin XVIII	0.16167	0.185797
myosin-light-chain kinase	-0.16958	0.188728
Myotubularin related protein 2	0.180965	0.207253
N-acetylglucosamine-6-phosphate deacetylase	1.37461	0.410553
N-acetylneuraminate lyase	-1.1174	0.752987
N-acetyltransferase 10	0.165829	0.334712
NAD kinase domain-containing protein 1	-0.14604	0.314991
NAD(P) transhydrogenase	-0.36529	0.675465
NAD+ synthase (glutamine-hydrolysing)	0.061022	0.057597
NAD-dependent deacetylase	1.32217	0.280701
NAD-dependent deacetylase sirtuin 2	0.130964	0.31222
NADH dehydrogenase (ubiquinone) 1 alpha subcomplex 10	0.358802	0.719652
NADH dehydrogenase (ubiquinone) 1 alpha subcomplex 11	0.001457	0.002812
NADH dehydrogenase (ubiquinone) 1 alpha subcomplex 13	0.334698	1.833
NADH dehydrogenase (ubiquinone) 1 alpha subcomplex 6	0.499847	1.43888
NADH dehydrogenase (ubiquinone) 1 alpha subcomplex 8	0.480651	1.30476
NADH dehydrogenase (ubiquinone) 1 alpha subcomplex 9	0.12611	0.268835
NADH dehydrogenase (ubiquinone) 1 alpha subcomplex assembly factor 3	0.355146	1.64788
NADH dehydrogenase (ubiquinone) 1 alpha subcomplex, assembly factor 1	0.470921	0.635354
NADH dehydrogenase (ubiquinone) 1 beta subcomplex 10	0.722556	1.64629
NADH dehydrogenase (ubiquinone) 1 beta subcomplex 3	4.72722	0.914067
NADH dehydrogenase (ubiquinone) 1 beta subcomplex 5	0.073275	0.256445
NADH dehydrogenase (ubiquinone) 1 beta subcomplex 6	0.203044	1.25472
NADH dehydrogenase (ubiquinone) 1 beta subcomplex 7	-0.13594	0.345584
NADH dehydrogenase (ubiquinone) 1 beta subcomplex 8	2.25488	0.692332
NADH dehydrogenase (ubiquinone) 1 beta subcomplex 9	0.239195	0.909015
NADH dehydrogenase (ubiquinone) Fe-S protein 1	-0.15366	0.969765
NADH dehydrogenase (ubiquinone) Fe-S protein 2	0.017783	0.13043
NADH dehydrogenase (ubiquinone) Fe-S protein 3	0.346415	1.11705
NADH dehydrogenase (ubiquinone) Fe-S protein 4	0.621259	1.26832
NADH dehydrogenase (ubiquinone) Fe-S protein 5	0.205942	0.588223
NADH dehydrogenase (ubiquinone) Fe-S protein 7	-0.01304	0.054498
NADH dehydrogenase (ubiquinone) Fe-S protein 8	-0.23894	0.45088
NADH dehydrogenase (ubiquinone) flavoprotein 2	0.408809	1.27696
NADH_b5_red: NADH-cytochrome b5 reductase	-0.24055	1.07999
NADH_dehyd: NADH dehydrogenase	0.121373	0.649725
nascent polypeptide-associated complex subunit alpha	0.218575	1.22543
Nat13 protein	0.891298	0.502195
NCK-associated protein 1	0.232167	0.314402
ND1: NADH dehydrogenase subunit 1	-2.40082	0.668065
ND4: NADH dehydrogenase subunit 4	-0.82132	0.813357
negative elongation factor A	0.038694	0.107602
Nep1: neprilysin, neutral endopeptidase 1	0.104506	1.15998
Nep2: neprilysin, neutral endopeptidase 2	0.121216	0.563366
NET1-associated nuclear protein 1 (U3 small nucleolar RNA-associated protein 1	-0.67053	0.81259
neural cell adhesion molecule	0.171926	0.456053
neuronal cell adhesion molecule	0.103341	1.46405
Neurotactin	1.88495	0.926385
NGG1 interacting factor 3-like protein	0.060631	0.014838
NHLRC2 protein	-0.05183	0.293467
nicalin homolog	0.245697	0.519021
nicastrin	0.343895	0.085528
nicotinate phosphoribosyltransferase	0.069533	0.150823
Nidogen (entactin)	-0.0742	0.428901
Niemann-Pick C1 protein	-0.04747	0.075469
NipSnap homolog 2	-0.22948	0.600364
NIT8503:	-0.13107	1.25623
NIT8730:	0.12824	0.359723
Nitrilase homolog 2	-0.02358	0.094851
Nmt: N-myristoyl transferase	-0.13471	0.378929
N-myc downstream regulated	0.16478	0.628035
N-myc downstream regulated	-0.24655	0.434887
nodal modulator 2	-0.16668	0.445596
non-lysosomal glucosylceramidase	-0.01704	0.054339
nonsense-mediated mRNA decay protein	1.26797	0.611537
Non-specific serine/threonine protein kinase	-0.18863	1.21249
Non-specific serine/threonine protein kinase	-0.19079	1.08116
N-terminal kinase-like protein	0.213969	0.214895
nuclear GTP-binding protein	0.138135	0.531417
nuclear GTP-binding protein	-0.08103	0.119023
nuclear pore complex protein Nup107	0.031855	0.092109
nuclear pore complex protein Nup133	-0.05965	0.12985
Nuclear pore complex protein Nup155	0.085097	0.398659
nuclear pore complex protein Nup160	0.073896	0.126519
nuclear pore complex protein Nup188	0.129034	0.481027
nuclear pore complex protein Nup205	0.242067	0.532625
nuclear pore complex protein Nup210	0.078396	0.164672
Nuclear pore complex protein Nup214	-0.14972	1.89956
nuclear pore complex protein Nup54	-0.21446	0.231013
nuclear pore complex protein Nup85	0.374594	0.103375
nuclear pore complex protein Nup88	-0.00524	0.01379
nuclear pore complex protein Nup93	-0.06207	0.696019
nuclear pore complex protein Nup98-Nup96	-0.0696	0.095795
nuclear protein localization protein 4 homolog	-0.01699	0.075357
nuclear protein NHN1	-0.10395	0.191958
Nuclear receptor-binding protein	0.345189	0.443175
nucleolar complex protein 2	-0.10404	0.131948
nucleolar complex protein 3	0.023329	0.008435
Nucleolar GTP-binding protein 1	0.126597	0.768053
nucleolar protein 14	0.194479	0.340851
Nucleolar protein 4	-0.07914	0.13799
nucleolar protein 53	0.291185	1.41438
nucleolar protein 56	-0.14288	0.593084
nucleolar protein 58	0.012407	0.019496
nucleophosmin 3	0.062268	0.09138
nucleoporin NDC1	-0.09678	0.109592
nucleoporin SEH1	-0.18012	0.559318
nucleoprotein TPR	-0.17435	0.169894
nucleoside diphosphate-linked moiety X motif 19, mitochondrial	-0.29155	0.120447
nucleoside-diphosphate kinase	0.398373	0.879659
nucleosome assembly protein 1-like 1	-0.02275	0.057565
nucleosome-remodeling factor subunit BPTF	-1.47617	0.381593
nucleotide exchange factor SIL1	0.389312	1.67831
nurim homolog	-0.75896	1.44125
Obg-like ATPase 1	0.093747	0.426629
oligopeptidase A	-0.10621	0.425483
oligoribonuclease	0.236666	1.2651
oligosaccharyltransferase complex subunit alpha (ribophorin I)	-0.01692	0.132855
oligosaccharyltransferase complex subunit beta	-0.12426	1.18347
oligosaccharyltransferase complex subunit delta (ribophorin II)	0.167382	0.393454
oligosaccharyltransferase complex subunit epsilon	0.061949	0.105204
oligosaccharyltransferase complex subunit gamma	0.171001	0.355201
olypyrimidine tract-binding protein 2	0.657816	1.35137
open rectifier potassium channel protein 1	-0.01278	0.074492
optic atrophy protein 1	-0.00559	0.024569
organic cation transporter	-0.16805	0.240378
organic cation transporter 3	-0.1571	0.215778
ornithine decarboxylase	0.081812	0.169009
Oxidation resistance protein	-0.08867	0.929234
Oxidoreductase GLYR1 homolog	0.25817	0.504093
oxysterol binding protein-like 9	0.995328	0.969969
oxysterol-binding protein	0.294046	0.336972
oxysterol-binding protein 1	0.174006	0.899997
p21-activated kinase 1	-0.03187	0.026708
p21-activated kinase 1	-0.61819	0.646989
p70 ribosomal S6 kinase	0.616685	0.350416
p90 ribosomal S6 kinase	-1.60464	0.876826
PAB-dependent poly(A)-specific ribonuclease subunit 2	-0.10248	0.068806
paired amphipathic helix protein Sin3a	-0.0636	0.079439
Palmitoyltransferase	-0.2392	0.257985
palmitoyltransferase ZDHHC17	-1.52028	0.352088
papi: TUDOR-domain protein	0.044065	0.042442
paramyosin	3.9126	0.603834
PARN: polyA-specific ribonuclease	0.224685	0.356273
partitioning defective protein 3	-0.11527	0.223142
partitioning defective protein 6	-0.04385	0.093882
paxillin	0.35696	0.276647
PCI domain-containing protein 2	0.13293	0.263887
PDS5, regulator of cohesion maintenance homolog A	0.126169	0.154196
PDZ-binding kinase	0.008759	0.043415
peptidase (mitochondrial processing) beta	0.053375	0.462237
peptide alpha-N-acetyltransferase	0.331313	1.0158
peptide chain release factor subunit 3	0.004216	0.013362
Peptide deformylase	-0.19894	0.158828
peptide-N4-(N-acetyl-beta-glucosaminyl)asparagine amidase	-0.62243	0.410775
peptidyl-prolyl cis-trans isomerase B (cyclophilin B)	0.224199	1.04258
peptidyl-prolyl isomerase F (cyclophilin D)	0.191923	0.604628
peptidyl-prolyl isomerase H (cyclophilin H)	0.483966	1.31953
peptidyl-tRNA hydrolase ICT1	-0.1776	0.979257
peptidyl-tRNA hydrolase, PTH2 family	1.98578	0.628553
periodic tryptophan protein 2	-0.05971	0.122527
peroxiredoxin 5, atypical 2-Cys peroxiredoxin	0.427698	1.2557
peroxisomal membrane protein 2	-0.12611	0.849863
Pescadillo homolog	0.057079	0.200416
Pfk: ATP-dependent 6-phosphofructokinase	-0.03163	0.210852
Pgi: phosphoglucose isomerase (glucose-6-phosphate isomerase)	-0.05912	0.700944
Pgk: Phosphoglycerate kinase	0.208915	1.1341
PH and SEC7 domain-containing protein	-0.16428	1.01651
phenylalanyl-tRNA synthetase alpha chain	0.086193	0.208487
phenylalanyl-tRNA synthetase alpha chain	-0.34584	0.26079
phenylalanyl-tRNA synthetase beta chain	-0.00529	0.004312
Phosphatase 1 regulatory subunit 7	0.110948	0.155778
Phosphate carrier, mitochondrial	-0.10163	0.754344
phosphatidate phosphatase	0.708958	0.881349
phosphatidate phosphatase LPIN	-0.19711	0.203114
phosphatidic acid phosphatase type 2 domain-containing protein 1B	-0.00424	0.010405
phosphatidylinositide phosphatase SAC1	0.156483	0.738722
phosphatidylinositol 4-kinase	0.095872	0.436238
phosphatidylinositol 4-kinase type 2	-0.11762	0.156911
phosphatidylinositol glycan, class B	-0.13912	0.194771
phosphatidylinositol phospholipase C, beta	0.570646	0.300103
phosphatidylinositol phospholipase C, beta	-0.00653	0.014867
phosphatidylinositol transfer protein, beta like	0.026009	0.069312
Phosphatidylinositol-4,5-bisphosphate 4-phosphatase	-0.6131	0.403152
phosphatidylinositol-4-phosphate 3-kinase	-0.35871	0.167671
phosphatidylinositol-binding clathrin assembly protein	-0.30529	1.21565
phosphatidylinositol-bisphosphatase	-0.11069	0.321239
phosphatidylserine synthase 1	-0.31587	0.392132
Phosphodiesterase	0.190314	0.98011
Phosphodiesterase	-0.3008	1.35641
Phosphoglucomutase	-0.01081	0.016953
phosphoglucomutase	-0.02169	0.070654
phospholipase A-2-activating protein	0.000598	0.001631
phospholipase/carboxylesterase	0.203358	0.805861
phospholipid scramblase 1	1.15838	0.487161
phospholipid-translocating ATPase	0.156367	0.613955
phospholipid-translocating ATPase	0.130248	0.621288
phospholipid-transporting ATPase	-0.31971	0.414159
phosphomannomutase	0.329959	1.23915
phosphopantetheine adenylyltransferase / dephospho-CoA kinase	0.594826	0.338741
phosphopantothenate-cysteine ligase	-0.04784	0.144428
phosphoribosyl pyrophosphate synthetase-associated protein 2	0.154849	0.40531
phosphoribosylamine--glycine ligase / phosphoribosylglycinamide formyltransfer	0.045737	0.257776
phosphoribosylaminoimidazole carboxylase	0.231294	1.25194
phosphoribosylformylglycinamidine synthase	-0.04356	0.272397
phosphorylase kinase alpha/beta subunit	0.020946	0.053452
phosphorylase kinase alpha/beta subunit	-0.13493	1.18216
phosphorylase kinase gamma subunit	0.025202	0.025372
Phosphoserine aminotransferase	-0.1779	0.438836
phosphotyrosyl phosphatase activator protein	0.047758	0.011402
pickel	0.057765	0.075932
Piezo-type mechanosensitive ion channel component	0.031274	0.041264
Piopio protein	0.496243	0.990082
piwi: piwi	0.306763	1.03165
Plasma glutamate carboxypeptidase	-0.29221	0.783378
platelet-activating factor acetylhydrolase IB subunit alpha	0.261176	0.847436
platelet-activating factor acetylhydrolase IB subunit beta/gamma	0.374586	0.357164
plexA: plexin A	0.398638	2.0013
poly (ADP-ribose) polymerase	-0.90458	0.34115
Poly(A)+ RNA export protein	-0.00364	0.003275
poly(U)-binding-splicing factor PUF60	-0.12212	0.800313
poly(U)-specific endoribonuclease	3.28733	1.58014
polyadenylate-binding protein	-0.0059	0.025235
polyadenylate-binding protein 2	0.019419	0.041294
polyadenylate-binding protein-interacting protein 1	0.047761	0.056529
Polybromo-1	-0.1053	0.193411
Polymerase delta-interacting protein 2	0.146101	0.934305
polynucleotide 5'-hydroxyl-kinase GRC3/NOL9	0.182634	0.495845
Polypeptide N-acetylgalactosaminyltransferase	0.164335	1.09779
Polypeptide N-acetylgalactosaminyltransferase	0.137632	0.119285
polypeptide N-acetylgalactosaminyltransferase	0.110928	0.134104
Polypeptide N-acetylgalactosaminyltransferase	-0.00193	0.016887
Polypeptide N-acetylgalactosaminyltransferase	-0.18637	0.517172
polypeptide N-acetylgalactosaminyltransferase	-1.28678	0.946756
polypeptide N-acetylglucosaminyltransferase	0.063292	0.096773
potassium voltage-gated channel KQT-like subfamily, invertebrate	-0.02477	0.054157
PPO2: prophenoloxidase 2	0.547778	2.48121
PPO5: prophenoloxidase 5	1.55378	0.782806
PRA1 family protein	0.819437	2.09311
Prefoldin subunit 3	0.524837	2.02141
pre-mRNA-processing factor 19	0.114871	0.397379
pre-mRNA-processing factor 40	-0.20419	0.163285
pre-mRNA-processing factor 6	0.334727	0.86735
pre-mRNA-processing factor 8	0.264769	1.14859
pre-mRNA-splicing factor ATP-dependent RNA helicase DHX15/PRP43	0.098454	0.292572
pre-mRNA-splicing factor ATP-dependent RNA helicase PRP16	-0.31775	0.32963
pre-mRNA-splicing factor CDC5/CEF1	0.466399	0.348537
pre-mRNA-splicing factor CLF1	0.003925	0.008651
Pre-mRNA-splicing factor rse1	0.197971	0.648203
pre-mRNA-splicing factor SYF1	0.051936	0.056647
pre-mRNA-splicing helicase BRR2	0.19603	0.735675
Prenylated Rab acceptor protein 1	0.8448	0.787131
pre-rRNA-processing protein IPI1	0.291403	0.379646
pre-rRNA-processing protein IPI3	0.91306	0.600921
pre-rRNA-processing protein TSR1	0.337656	1.0009
Presequence protease, mitochondrial	0.392898	0.938498
Prestin: Prestin	0.265238	0.30676
procollagen-lysine, 2-oxoglutarate 5-dioxygenase	-0.42445	1.12294
Profilin protein	0.035085	0.086862
programmed cell death 6-interacting protein	0.177501	1.18282
programmed cell death 8 (apoptosis-inducing factor)	-0.32939	1.02382
programmed cell death protein 4	-0.06886	0.104849
prohibitin 1	0.167052	0.779299
prohibitin 2	0.001599	0.008202
prolactin regulatory element-binding protein	-0.00992	0.026689
Proliferation-associated 2G4	0.042206	0.148388
proline dehydrogenase	0.298369	0.648811
proline-, glutamic acid- and leucine-rich protein 1	0.380102	0.418368
prolyl oligopeptidase	-0.04382	0.098859
prominin-like protein	0.039617	0.265047
Prosalpha1: 26S proteasome alpha 1 subunit	-0.15515	0.414758
Prosalpha2: 26S proteasome alpha 2 subunit	0.207364	1.27472
Prosalpha4: 26S proteasome alpha 4 subunit	-0.03027	0.058701
Prosalpha5: 26S proteasome alpha 5 subunit	0.543656	1.62801
Prosalpha6: 26S proteasome alpha 6 subunit	-0.05489	0.178509
Prosalpha7: 26S proteasome alpha 7 subunit	0.598256	0.974767
Prosbeta1: 26S proteasome beta 1 subunit	-0.34116	0.494713
prostaglandin reductase 1	0.559714	0.236718
prostaglandin reductase 1	-1.0119	0.571435
prostaglandin reductase 1, gene	-0.11213	0.206823
prostaglandin reductase 1, gene 2	-0.70145	0.309567
Protease m1 zinc metalloprotease	-0.4795	1.43639
proteasome activator subunit 4	0.077175	0.401981
proteasome component ECM29	0.210201	0.922624
Protein arginine methyltransferase RmtB	-0.13284	0.282885
protein arginine N-methyltransferase 1	-0.08871	0.338024
protein BAT5	-0.64525	0.304
protein BCP1	-0.02321	0.032576
Protein bicaudal D homolog 2	0.219592	0.968922
protein crumbs	0.371689	0.486197
protein DEK	0.163792	1.04137
protein disulfide isomerase family A, member 3	0.057695	0.212649
protein disulfide-isomerase A1	0.01662	0.09736
protein disulfide-isomerase A6	0.077504	0.195297
protein DJ-1	-0.20431	0.355045
protein farnesyltransferase/geranylgeranyltransferase type-1 subunit alpha	0.475217	0.263229
Protein flightless-1	0.232866	0.826289
protein Jumonji	0.143648	0.419042
protein kinase	0.487861	0.472039
protein kinase A	-0.08052	0.129711
Protein kinase C	0.031333	0.078403
protein kinase C	-0.01819	0.040037
Protein kinase C and casein kinase substrate in neurons 2 protein	0.293446	0.673555
protein kinase C substrate 80K-H	-0.20959	0.599099
protein kinase N	-0.04913	0.181683
Protein kinase protein	0.499288	0.537288
protein kinase, cGMP-dependent	-0.35927	3.39175
protein LSM12 homolog	0.483174	0.323559
protein mago nashi	0.040279	0.06583
Protein MEMO1	-0.44445	1.13106
Protein of unknown function DUF255	-0.0669	0.198602
protein O-GlcNAcase / histone acetyltransferase	0.092283	0.649911
protein phosphatase	1.96053	1.27938
protein phosphatase	0.092957	0.07298
protein phosphatase 1, catalytic subunit	0.235647	0.420773
Protein phosphatase 1B (formerly 2C)	-0.14632	0.213923
protein phosphatase 1H	-0.17066	0.568053
protein phosphatase 2 (formerly 2A), catalytic subunit	0.062829	0.277488
protein phosphatase 2 (formerly 2A), regulatory subunit B'	0.022558	0.040755
protein phosphatase 2C homolog 2/3	0.012917	0.01816
protein phosphatase 3, catalytic subunit	0.138259	0.513753
protein phosphatase 3, regulatory subunit	0.735121	2.46072
protein phosphatase 5	-0.00658	0.010114
protein phosphatase inhibitor 2	1.36011	0.545391
Protein phosphatase methylesterase 1	-2.44345	1.37356
protein phosphatase PTC7 homolog fig	-0.20392	1.03438
Protein PTCD3-like protein, mitochondrial	-0.00234	0.019064
Protein RER1	0.193154	0.505146
protein son of sevenless	0.269803	1.43406
protein spinster homolog 2	1.07527	1.14713
protein transport protein SEC13	-0.04388	0.085206
protein transport protein SEC23	-0.07099	0.551699
protein transport protein SEC24	0.14841	0.613697
protein transport protein SEC31	-0.03358	0.193593
protein transport protein SEC61 subunit alpha	0.028342	0.036805
Protein TRS85-like protein	-0.3377	1.23401
Protein tyrosine phosphatase, receptor type, f polypeptide (PTPRF) interacting protein (liprin)	0.000432	0.001139
Protein unc-50 homolog	-0.01308	0.005907
protein YIPF	0.3703	1.36305
Protein-glutamine gamma-glutamyltransferase E	0.823721	0.827942
Protein-tyrosine phosphatase	0.425554	0.511648
protein-tyrosine phosphatase	0.31145	1.48348
protein-tyrosine phosphatase	0.098757	0.23022
protein-tyrosine phosphatase	-0.20299	0.263458
protein-tyrosine phosphatase	-0.23166	0.873054
protein-tyrosine phosphatase	-0.51997	1.09394
Protein-tyrosine sulfotransferase	0.213392	0.054818
proton-coupled amino acid transporter	-0.47072	0.416145
proton-coupled amino acid transporter	-0.56008	1.17481
psidin: Phagocyte signaling-impaired protein	0.274291	0.180311
pumilio homology domain family member 6	0.172123	0.218933
pur-alpha	0.031686	0.144052
puromycin-sensitive aminopeptidase	0.068613	0.35756
Px serine/threonine kinase	-0.28579	0.173126
PyK: pyruvate kinase	-0.09064	0.785265
pyridoxamine 5'-phosphate oxidase	-0.02273	0.04396
pyridoxine kinase	-0.10028	1.1079
Pyrroline-5-carboxylate reductase	0.20365	0.928104
Pyrroline-5-carboxylate reductase	0.016177	0.023429
Pyruvate dehydrogenase E1 component subunit alpha	-0.17612	0.228771
Pyruvate dehydrogenase E1 component subunit alpha	-0.42429	0.615541
pyruvate dehydrogenase E1 component subunit beta	-0.18757	0.859488
pyruvate dehydrogenase E2 component (dihydrolipoamide acetyltransferase)	0.072696	0.567731
Pyruvate dehydrogenase phosphatase regulatory subunit, mitochondrial	0.127069	0.338954
Pyruvate dehyrogenase phosphatase catalytic subunit 1	0.338188	0.369458
Rab GDP dissociation inhibitor beta	0.026962	0.144246
Rab11 family-interacting protein 1/2/5	0.267019	0.346519
Rab3 GTPase-activating protein regulatory subunit	-0.00341	0.010157
rabconnectin	-0.45481	0.28176
RAC serine/threonine-protein kinase	0.227964	0.84054
Rack1: guanine nucleotide-binding protein subunit beta-like protein	-0.04154	0.141458
Ralgapb	-0.12939	0.363833
RAN binding protein 9	0.701006	0.315445
Ran GTPase-activating protein 1	-0.18322	0.184854
Ran-binding protein 3	-0.09348	0.061257
rapamycin-insensitive companion of mTOR	-1.55562	1.31047
Ras homolog gene family, member A	0.295368	1.36777
Ras suppressor protein 1	0.564933	2.27384
Ras-related C3 botulinum toxin substrate 1 precursor	0.105181	0.32188
Ras-related protein	-0.71907	0.833323
Ras-related protein Rab-10	-0.42517	0.581954
Ras-related protein Rab-14	-0.92887	1.11052
Ras-related protein Rab-18	-0.01498	0.016727
Ras-related protein Rab-1A	0.023173	0.033694
Ras-related protein Rab-1A	-0.44212	0.178995
Ras-related protein Rab-2A	-0.31326	0.402828
Ras-related protein Rab-35	-0.02063	0.018061
Ras-related protein Rab-39B	-0.1327	0.152506
Ras-related protein Rab-4B	0.038981	0.056373
Ras-related protein Rab-5C	0.10637	0.252318
Ras-related protein Rab-6A	-0.22736	0.532335
Ras-related protein Rab-7A	-0.67481	0.540831
Ras-related protein Rab-8A	-0.15619	0.151428
Ras-related protein Rab-8A	-0.24874	0.187446
Ras-related protein Ral-A	-0.23051	0.404645
Ras-related protein Rap-1A	0.051025	0.108275
Ras-related protein Rap-1b precursor	0.347987	1.42313
Ras-related protein R-Ras2	-0.04402	0.205505
Receptor protein-tyrosine phosphatase 10d	0.000502	0.004315
Regucalcin protein	-0.23375	0.805876
[truncated: 592 more rows]

## Sheet: Fig 2e
SG1f (Saglin)	5'-ntd (Apy)	Ag5	SG1c	SG1e	SG1b	D7r4	SG1d	D7L2	SG6	SG1	D7	Amy	SG7c	Trio	D7L1	SG7b	SGS4	D7r2	SG7	5'-ntd (11971)	AAPP	D7r3
10.5385	11.6903	11.6729	11.6706	10.3371	9.95226	10.8143	9.3053	9.64917	9.98315	9.10499	10.5448	9.09108	9.7541	7.38648	8.64665	10.0667	9.04325	10.1746	8.16506	8.04166	7.63497	6.75834
10.4056	12.0706	10.658	11.6149	10.1866	10.0152	11.2036	9.39317	10.054	10.6292	9.40872	11.0993	8.72565	10.2505	7.87627	8.90852	10.4201	8.50306	9.91139	8.82295	8.13206	7.66248	7.16219
10.6364	12.127	11.7496	11.594	10.933	10.4832	11.2094	9.35499	9.81913	10.1938	9.47494	11.0003	8.8088	10.185	7.55617	8.8235	10.5008	8.95276	10.8597	8.46464	8.10181	8.01255	7.19186
10.4695	11.9032	11.0669	11.2611	10.6659	10.0866	10.3442	9.08794	9.61672	9.74095	9.54855	9.9313	8.4759	9.2151	7.44157	8.42569	10.0327	8.69638	9.43614	7.94899	7.56112	7.32666	5.96888
10.1865	11.7162	11.1598	11.8475	10.2336	10.116	10.6588	9.28184	9.6642	10.0524	9.27852	10.3609	8.56642	10.1616	7.52616	8.31487	9.99654	8.07104	9.45301	8.62065	7.49085	7.56194	6.07829
10.3204	11.1738	11.1412	11.9118	10.5014	10.154	10.5104	9.1728	9.57786	9.76622	9.04775	10.0613	8.3649	9.64477	7.39313	8.1572	10.1754	7.82447	9.5292	8.40598	7.4901	7.33459	6.02443

## Sheet: Fig3f
	Uninfected			P. berghei
	Melanization			Melanization
Positive	0		Positive	60
Negative	100		Negative	40

## Sheet: Fig4a
A5R1	Rel Exp (2^-dCt)			APY	Rel Exp (2^-dCt)			NT5E	Rel Exp (2^-dCt)			D7R3	Rel Exp (2^-dCt)			AAPP	Rel Exp (2^-dCt)
	U	Pb			U	Pb			U	Pb			U	Pb			U	Pb
Exp1	29.5243	30.9638			24.3739	22.2513			1.26642	1.49109			14.8453	22.6664			8.37931	34.5063
	27.7723	30.4441			22.8309	23.9765			1.89441	1.44816			15.3507	23.6798			12.1224	43.6912
	38.4191	32.1525			38.4476	24.8941			2.46253	1.71284			25.0844	23.3714			17.975	34.1882
Exp2	12.7977	28.1982			11.1773	22.5806							11.4486	23.1413			5.45698	42.9659
									0.891865	1.50918
	30.1166	13.0062			17.7998	12.74							19.2159	22.6521			8.18777	36.8362
									1.46024	0.722911
	24.6354	24.743			14.5866	17.08							15.6553	20.5898			7.08939	32.0208
									1.20324	1.22975
					13.7668	21.0586							12.4234	30.2277			7.25982	70.0288
Exp3	17.173	26.5346							1.21097	1.46012
					13.525	25.1808							12.4611	25.0092			7.44259	64.4217
	18.0965	31.2463							1.25832	1.99898
						22.3135								26.2007			7.9241	65.0895
		32.6956								1.90033

[truncated: 21 more sheets: Fig4b, Fig 5b, Fig 5c, Fig 5e, Fig 5h, Fig 6a, Fig 6b, Fig 6c, Fig 6d, Fig 6e, Fig 6f, Fig 6g, Fig 7a, Fig 7b, Fig 7e, Fig 7f, Fig Sup. 1c, Fig Sup. 3b, Fig Sup. 7d, Fig Sup. 9a …]
